# Supplementary material for: Structure of the mature Rous sarcoma virus lattice reveals a role for IP6 in the formation of the capsid hexamer
Source: Nat Commun. 2021 May 28;12:3226. doi: 10.1038/s41467-021-23506-0 (PMC8163826; doi:10.1038/s41467-021-23506-0)
Supplement: Supplementary file 9 — Source Data [file 41467_2021_23506_MOESM9_ESM.zip]

Archive with 37 entries (37 files):
- __MACOSX/RSVip6Flow/._.DS_Store
- __MACOSX/RSVip6Flow/20200604_173446/._.DS_Store
- __MACOSX/RSVip6Flow/20201120_143334/._.DS_Store
- __MACOSX/RSVip6Flow/20201120_143532/._.DS_Store
- __MACOSX/RSVip6Flow/20201120_143829/._.DS_Store
- __MACOSX/RSVip6Flow/20201120_144111/._.DS_Store
- __MACOSX/RSVip6Flow/20201120_144140/._.DS_Store
- __MACOSX/RSVip6Flow/20201120_144256/._.DS_Store
- RSVip6Flow/.DS_Store
- RSVip6Flow/20200604_173446/.DS_Store
- RSVip6Flow/20200604_173446/D01 v745-wtCell-ctl.fcs
- RSVip6Flow/20200604_173446/D04 v745-ippkCell-ctl.fcs
- RSVip6Flow/20201120_143334/.DS_Store
- RSVip6Flow/20201120_143334/20190506otherRetroIP6Inf4-RSV.wsp
- RSVip6Flow/20201120_143334/A01 7.1FT-FT1700rsv200uL.fcs
- RSVip6Flow/20201120_143334/B01 7.7BBZc-FT1700rsv200uL.fcs
- RSVip6Flow/20201120_143532/.DS_Store
- RSVip6Flow/20201120_143532/20190610-otherRetro3.wsp
- RSVip6Flow/20201120_143532/C01 6.1FT1700ftv745-200uL.fcs
- RSVip6Flow/20201120_143532/D01 6.1BBZc1700ftv745-200uL.fcs
- RSVip6Flow/20201120_143829/.DS_Store
- RSVip6Flow/20201120_143829/20190619-otherRetro1.wsp
- RSVip6Flow/20201120_143829/A01 5.1FT-1700ftv745-200uL.fcs
- RSVip6Flow/20201120_143829/A04 5.4BBZc-1700ftv745-200uL.fcs
- RSVip6Flow/20201120_144111/.DS_Store
- RSVip6Flow/20201120_144111/20190717-otherRetro1.wsp
- RSVip6Flow/20201120_144111/A04 FTv745-1700-200uL.fcs
- RSVip6Flow/20201120_144111/B04 BBZv745-1700-200uL.fcs
- RSVip6Flow/20201120_144140/.DS_Store
- RSVip6Flow/20201120_144140/20190808-otherRetro2.wsp
- RSVip6Flow/20201120_144140/A04 FTv745-1700-200uL.fcs
- RSVip6Flow/20201120_144140/B04 BBZv745-1700-200uL.fcs
- RSVip6Flow/20201120_144256/.DS_Store
- RSVip6Flow/20201120_144256/20200529rsvIP6.wsp
- RSVip6Flow/20201120_144256/D01 v745-wtCell-ctl.fcs
- RSVip6Flow/20201120_144256/D04 v745-ippkCell-ctl.fcs
- Source Data.xlsx
