# Supplementary material for: Structure of the mature Rous sarcoma virus lattice reveals a role for IP6 in the formation of the capsid hexamer
Source: Nat Commun. 2021 May 28;12:3226. doi: 10.1038/s41467-021-23506-0 (PMC8163826; doi:10.1038/s41467-021-23506-0)
Supplement: Supplementary file 9 — Source Data [file 41467_2021_23506_MOESM9_ESM.zip › RSVip6Flow/20201120_143334/20190506otherRetroIP6Inf4-RSV.wsp]

<?xml version="1.0" encoding="UTF-8"?>
 <Workspace version="20.0"  modDate="Fri Nov 20 15:54:27 CST 2020"  clientTimestamp="1605909267726"  flowJoVersion="10.7.1"  drawRowBorders="1"  drawColumnBorders="1"  hideCompNodes="1"  curGroup="All Samples"  groupPaneHeight="-1"  xmlns:xsi="http://www.w3.org/2001/XMLSchema-instance"  xmlns:gating="http://www.isac-net.org/std/Gating-ML/v2.0/gating"  xmlns:transforms="http://www.isac-net.org/std/Gating-ML/v2.0/transformations"  xmlns:data-type="http://www.isac-net.org/std/Gating-ML/v2.0/datatypes"  xsi:schemaLocation="http://www.isac-net.org/std/Gating-ML/v2.0/gating http://www.isac-net.org/std/Gating-ML/v2.0/gating/Gating-ML.v2.0.xsd http://www.isac-net.org/std/Gating-ML/v2.0/transformations http://www.isac-net.org/std/Gating-ML/v2.0/gating/Transformations.v2.0.xsd http://www.isac-net.org/std/Gating-ML/v2.0/datatypes http://www.isac-net.org/std/Gating-ML/v2.0/gating/DataTypes.v2.0.xsd "  nonAutoSaveFileName="file:/Users/cliftonricana/OneDrive/Mizzou/Johnson/Johnson%20Data/Flow%20Data/20201120_143334/20190506otherRetroIP6Inf4-RSV.wsp" >
   <WindowPosition x="20"  y="25"  width="600"  height="720"  displayed="1"  panelState="" />
   <TextTraits font="SansSerif"  size="11"  name=""  style="plain"  color="#000000"  background="#00ffffff"  just="left" />
   <Columns>
     <TColumn width="300" >
       <Property key="fj.appnode.prop.name" />
     </TColumn>
     <TColumn width="141" >
       <Property key="fj.appnode.prop.statistic" />
     </TColumn>
     <TColumn width="140" >
       <Property key="fj.appnode.prop.ncells" />
     </TColumn>
   </Columns>
   <Matrices/>
   <Cytometers>
     <Cytometer name="CFLOW"  cyt="BD Accuri C6"  useFCS3="1"  extraNegs="0"  widthBasis="-10"  linMin="0"  logMin="1"  linMax="16777216"  logMax="16777216"  linearRescale="1"  logRescale="1"  linFromKW="1"  logFromKW="1"  useGain="0"  useTransform="0"  transformType="LOG"  manufacturer=""  serialnumber=""  homepage="workspaces-and-samples/flowjo-and-your-cytometer/ws-cytometer-accuri/"  icon="accuri.png" >
       <LinParams>
         <Param>time</Param>
       </LinParams>
       <LogParams/>
       <FilterParams/>
       <TransformStore/>
     </Cytometer>
   </Cytometers>
   <Groups>
     <GroupNode name="All Samples"  annotation=""  owningGroup="All Samples"  expanded="1"  sortPriority="10"  count="-1" >
       <Graph smoothing="0"  backColor="#ffffff"  foreColor="#000000"  type="Pseudocolor"  fast="1" >
         <Axis dimension="x"  name=""  label=""  auto="auto" />
         <Axis dimension="y"  name=""  label=""  auto="auto" />
         <GraphSettings level="5%"  smoothingHighResolution="1"  contourHighResolution="1"  histogramSmoothingCount="0"  graphResolution="256"  showOutliers="0"  drawLargeDots="0"  dotsToDraw="8000"  tint="le.chartfill.tinted.40"  lineWeight="le.lineweight.normal"  lineStyle="le.linestyle.solid" />
         <GraphEnvironment showGrid="0"  showAxes="tnlTNL"  showGates="1"  showFreqOnPlots="1"  showGateNameOnPlots="1"  showMedians="0"  showUncomped="0"  addEventParam="0"  lastYAxisName="" >
           <TextTraits font="SansSerif"  size="11"  name="Labels"  style="plain"  color="#000000"  background="#00ffffff"  just="left" />
           <TextTraits font="SansSerif"  size="11"  name="LayoutGates"  style="plain"  color="#000000"  background="#00ffffff"  just="left" />
           <TextTraits font="SansSerif"  size="9"  name="Numbers"  style="plain"  color="#000000"  background="#00ffffff"  just="left" />
           <TextTraits font="SansSerif"  size="9"  name="Legend"  style="plain"  color="#000000"  background="#00ffffff"  just="left" />
         </GraphEnvironment>
       </Graph>
       <Subpopulations>
         <Population name="Live"  annotation=""  owningGroup="All Samples"  expanded="1"  sortPriority="10"  count="46309" >
           <Graph smoothing="0"  backColor="#ffffff"  foreColor="#000000"  heatMapStatParameter="FL1-A"  type="Pseudocolor"  fast="1" >
             <Axis dimension="x"  name="FSC-A"  label=""  auto="auto" />
             <Axis dimension="y"  name="SSC-A"  label=""  auto="auto" />
             <GraphSettings level="5%"  smoothingHighResolution="1"  contourHighResolution="1"  histogramSmoothingCount="0"  graphResolution="256"  showOutliers="0"  drawLargeDots="0"  dotsToDraw="8000"  tint="le.chartfill.tinted.40"  lineWeight="le.lineweight.normal"  lineStyle="le.linestyle.solid" />
             <GraphEnvironment showGrid="0"  showAxes="tnlTNL"  showGates="1"  showFreqOnPlots="1"  showGateNameOnPlots="1"  showMedians="0"  showUncomped="0"  addEventParam="0"  lastYAxisName="" >
               <TextTraits font="SansSerif"  size="11"  name="Labels"  style="plain"  color="#000000"  background="#00ffffff"  just="left" />
               <TextTraits font="SansSerif"  size="11"  name="LayoutGates"  style="plain"  color="#000000"  background="#00ffffff"  just="left" />
               <TextTraits font="SansSerif"  size="9"  name="Numbers"  style="plain"  color="#000000"  background="#00ffffff"  just="left" />
               <TextTraits font="SansSerif"  size="9"  name="Legend"  style="plain"  color="#000000"  background="#00ffffff"  just="left" />
               <WindowPosition x="620"  y="25"  width="390"  height="582"  displayed="1"  panelState="---" />
             </GraphEnvironment>
           </Graph>
           <Gate gating:id="ID1925986890" >
             <gating:PolygonGate eventsInside="1"  annoOffsetX="0"  annoOffsetY="0"  tint="#000000"  isTinted="0"  lineWeight="Normal"  userDefined="1"  quadId="-1"  gateResolution="256" >
               <gating:dimension>
                 <data-type:fcs-dimension data-type:name="FSC-A" />
               </gating:dimension>
               <gating:dimension>
                 <data-type:fcs-dimension data-type:name="SSC-A" />
               </gating:dimension>
               <gating:vertex>
                 <gating:coordinate data-type:value="3170497.5118110236" />
                 <gating:coordinate data-type:value="176706.8273092369" />
               </gating:vertex>
               <gating:vertex>
                 <gating:coordinate data-type:value="5152058.456692914" />
                 <gating:coordinate data-type:value="96385.5421686747" />
               </gating:vertex>
               <gating:vertex>
                 <gating:coordinate data-type:value="8983076.283464568" />
                 <gating:coordinate data-type:value="224899.5983935743" />
               </gating:vertex>
               <gating:vertex>
                 <gating:coordinate data-type:value="11823313.637795275" />
                 <gating:coordinate data-type:value="514056.2248995983" />
               </gating:vertex>
               <gating:vertex>
                 <gating:coordinate data-type:value="15456175.37007874" />
                 <gating:coordinate data-type:value="1156626.5060240964" />
               </gating:vertex>
               <gating:vertex>
                 <gating:coordinate data-type:value="16645111.937007874" />
                 <gating:coordinate data-type:value="1638554.2168674697" />
               </gating:vertex>
               <gating:vertex>
                 <gating:coordinate data-type:value="16645111.937007874" />
                 <gating:coordinate data-type:value="3020080.3212851402" />
               </gating:vertex>
               <gating:vertex>
                 <gating:coordinate data-type:value="15522227.401574804" />
                 <gating:coordinate data-type:value="3485943.7751004016" />
               </gating:vertex>
               <gating:vertex>
                 <gating:coordinate data-type:value="13144354.267716536" />
                 <gating:coordinate data-type:value="3550200.8032128518" />
               </gating:vertex>
               <gating:vertex>
                 <gating:coordinate data-type:value="9973856.755905513" />
                 <gating:coordinate data-type:value="3309236.9477911643" />
               </gating:vertex>
               <gating:vertex>
                 <gating:coordinate data-type:value="7529931.590551181" />
                 <gating:coordinate data-type:value="2923694.7791164657" />
               </gating:vertex>
               <gating:vertex>
                 <gating:coordinate data-type:value="4623642.20472441" />
                 <gating:coordinate data-type:value="2345381.5261044176" />
               </gating:vertex>
               <gating:vertex>
                 <gating:coordinate data-type:value="3170497.5118110236" />
                 <gating:coordinate data-type:value="1606425.7028112449" />
               </gating:vertex>
               <gating:vertex>
                 <gating:coordinate data-type:value="2642081.2598425196" />
                 <gating:coordinate data-type:value="1108433.7349397591" />
               </gating:vertex>
               <gating:vertex>
                 <gating:coordinate data-type:value="2377873.1338582677" />
                 <gating:coordinate data-type:value="530120.4819277109" />
               </gating:vertex>
             </gating:PolygonGate>
           </Gate>
           <Subpopulations>
             <Population name="Green Cells"  annotation=""  owningGroup="All Samples"  expanded="1"  sortPriority="10"  count="47" >
               <Graph smoothing="0"  backColor="#ffffff"  foreColor="#000000"  heatMapStatParameter="FL1-A"  type="Pseudocolor"  fast="1" >
                 <Axis dimension="x"  name="FL1-H"  label=""  auto="auto" />
                 <Axis dimension="y"  name="FL2-H"  label=""  auto="auto" />
                 <GraphSettings level="5%"  smoothingHighResolution="1"  contourHighResolution="1"  histogramSmoothingCount="0"  graphResolution="256"  showOutliers="0"  drawLargeDots="0"  dotsToDraw="8000"  tint="le.chartfill.tinted.40"  lineWeight="le.lineweight.normal"  lineStyle="le.linestyle.solid" />
                 <GraphEnvironment showGrid="0"  showAxes="tnlTNL"  showGates="1"  showFreqOnPlots="1"  showGateNameOnPlots="1"  showMedians="0"  showUncomped="0"  addEventParam="0"  lastYAxisName="" >
                   <TextTraits font="SansSerif"  size="11"  name="Labels"  style="plain"  color="#000000"  background="#00ffffff"  just="left" />
                   <TextTraits font="SansSerif"  size="11"  name="LayoutGates"  style="plain"  color="#000000"  background="#00ffffff"  just="left" />
                   <TextTraits font="SansSerif"  size="9"  name="Numbers"  style="plain"  color="#000000"  background="#00ffffff"  just="left" />
                   <TextTraits font="SansSerif"  size="9"  name="Legend"  style="plain"  color="#000000"  background="#00ffffff"  just="left" />
                   <WindowPosition x="620"  y="25"  width="390"  height="582"  displayed="1"  panelState="---" />
                 </GraphEnvironment>
               </Graph>
               <Gate gating:id="ID2113126489"  gating:parent_id="ID1925986890" >
                 <gating:PolygonGate eventsInside="1"  annoOffsetX="33"  annoOffsetY="48"  tint="#000000"  isTinted="0"  lineWeight="Normal"  userDefined="1"  quadId="-1"  gateResolution="256" >
                   <gating:dimension>
                     <data-type:fcs-dimension data-type:name="FL1-H" />
                   </gating:dimension>
                   <gating:dimension>
                     <data-type:fcs-dimension data-type:name="FL2-H" />
                   </gating:dimension>
                   <gating:vertex>
                     <gating:coordinate data-type:value="1022.2455813491" />
                     <gating:coordinate data-type:value="19.9520029804" />
                   </gating:vertex>
                   <gating:vertex>
                     <gating:coordinate data-type:value="1281.0979226611" />
                     <gating:coordinate data-type:value="99.9896396782" />
                   </gating:vertex>
                   <gating:vertex>
                     <gating:coordinate data-type:value="2383.1798084541" />
                     <gating:coordinate data-type:value="398.0411803102" />
                   </gating:vertex>
                   <gating:vertex>
                     <gating:coordinate data-type:value="5251.115950096" />
                     <gating:coordinate data-type:value="1188.2467414049" />
                   </gating:vertex>
                   <gating:vertex>
                     <gating:coordinate data-type:value="12242.0225946134" />
                     <gating:coordinate data-type:value="3348.7781974891" />
                   </gating:vertex>
                   <gating:vertex>
                     <gating:coordinate data-type:value="33804.5422202112" />
                     <gating:coordinate data-type:value="10589.2179016266" />
                   </gating:vertex>
                   <gating:vertex>
                     <gating:coordinate data-type:value="53092.0175234074" />
                     <gating:coordinate data-type:value="15843.6781222746" />
                   </gating:vertex>
                   <gating:vertex>
                     <gating:coordinate data-type:value="1755694.8943301234" />
                     <gating:coordinate data-type:value="316080.362780482" />
                   </gating:vertex>
                   <gating:vertex>
                     <gating:coordinate data-type:value="10096223.471216174" />
                     <gating:coordinate data-type:value="793925.0708717435" />
                   </gating:vertex>
                   <gating:vertex>
                     <gating:coordinate data-type:value="9542280.605201421" />
                     <gating:coordinate data-type:value="21.1341787396" />
                   </gating:vertex>
                   <gating:vertex>
                     <gating:coordinate data-type:value="173648.6555451471" />
                     <gating:coordinate data-type:value="21.1341787396" />
                   </gating:vertex>
                 </gating:PolygonGate>
               </Gate>
             </Population>
             <Population name="Non Fluorescent Cells"  annotation=""  owningGroup="All Samples"  expanded="1"  sortPriority="10"  count="43468" >
               <Graph smoothing="0"  backColor="#ffffff"  foreColor="#000000"  heatMapStatParameter="FL1-A"  type="Pseudocolor"  fast="1" >
                 <Axis dimension="x"  name="FL1-H"  label=""  auto="auto" />
                 <Axis dimension="y"  name="FL2-H"  label=""  auto="auto" />
                 <GraphSettings level="5%"  smoothingHighResolution="1"  contourHighResolution="1"  histogramSmoothingCount="0"  graphResolution="256"  showOutliers="0"  drawLargeDots="0"  dotsToDraw="8000"  tint="le.chartfill.tinted.40"  lineWeight="le.lineweight.normal"  lineStyle="le.linestyle.solid" />
                 <GraphEnvironment showGrid="0"  showAxes="tnlTNL"  showGates="1"  showFreqOnPlots="1"  showGateNameOnPlots="1"  showMedians="0"  showUncomped="0"  addEventParam="0"  lastYAxisName="" >
                   <TextTraits font="SansSerif"  size="11"  name="Labels"  style="plain"  color="#000000"  background="#00ffffff"  just="left" />
                   <TextTraits font="SansSerif"  size="11"  name="LayoutGates"  style="plain"  color="#000000"  background="#00ffffff"  just="left" />
                   <TextTraits font="SansSerif"  size="9"  name="Numbers"  style="plain"  color="#000000"  background="#00ffffff"  just="left" />
                   <TextTraits font="SansSerif"  size="9"  name="Legend"  style="plain"  color="#000000"  background="#00ffffff"  just="left" />
                   <WindowPosition x="620"  y="25"  width="390"  height="582"  displayed="1"  panelState="---" />
                 </GraphEnvironment>
               </Graph>
               <Gate gating:id="ID227827867"  gating:parent_id="ID1925986890" >
                 <gating:PolygonGate eventsInside="1"  annoOffsetX="-17"  annoOffsetY="-93"  tint="#000000"  isTinted="0"  lineWeight="Normal"  userDefined="1"  quadId="-1"  gateResolution="256" >
                   <gating:dimension>
                     <data-type:fcs-dimension data-type:name="FL1-H" />
                   </gating:dimension>
                   <gating:dimension>
                     <data-type:fcs-dimension data-type:name="FL2-H" />
                   </gating:dimension>
                   <gating:vertex>
                     <gating:coordinate data-type:value="72.0670912472" />
                     <gating:coordinate data-type:value="37.5815014466" />
                   </gating:vertex>
                   <gating:vertex>
                     <gating:coordinate data-type:value="199.0026574387" />
                     <gating:coordinate data-type:value="19.9520029804" />
                   </gating:vertex>
                   <gating:vertex>
                     <gating:coordinate data-type:value="1022.2455813491" />
                     <gating:coordinate data-type:value="19.9520029804" />
                   </gating:vertex>
                   <gating:vertex>
                     <gating:coordinate data-type:value="1281.0979226611" />
                     <gating:coordinate data-type:value="99.9896396782" />
                   </gating:vertex>
                   <gating:vertex>
                     <gating:coordinate data-type:value="2383.1798084541" />
                     <gating:coordinate data-type:value="375.776078821" />
                   </gating:vertex>
                   <gating:vertex>
                     <gating:coordinate data-type:value="5251.115950096" />
                     <gating:coordinate data-type:value="1188.2467414049" />
                   </gating:vertex>
                   <gating:vertex>
                     <gating:coordinate data-type:value="12242.0225946134" />
                     <gating:coordinate data-type:value="3348.7781974891" />
                   </gating:vertex>
                   <gating:vertex>
                     <gating:coordinate data-type:value="33804.5422202112" />
                     <gating:coordinate data-type:value="10589.2179016266" />
                   </gating:vertex>
                   <gating:vertex>
                     <gating:coordinate data-type:value="53092.0175234074" />
                     <gating:coordinate data-type:value="15843.6781222746" />
                   </gating:vertex>
                   <gating:vertex>
                     <gating:coordinate data-type:value="44823.8251476486" />
                     <gating:coordinate data-type:value="19945.8023477119" />
                   </gating:vertex>
                   <gating:vertex>
                     <gating:coordinate data-type:value="25494.1891048758" />
                     <gating:coordinate data-type:value="15843.6781222746" />
                   </gating:vertex>
                   <gating:vertex>
                     <gating:coordinate data-type:value="9232.5000888974" />
                     <gating:coordinate data-type:value="6307.7432775451" />
                   </gating:vertex>
                   <gating:vertex>
                     <gating:coordinate data-type:value="2986.6470030704" />
                     <gating:coordinate data-type:value="2817.6676008212" />
                   </gating:vertex>
                   <gating:vertex>
                     <gating:coordinate data-type:value="913.149108615" />
                     <gating:coordinate data-type:value="1258.6515270811" />
                   </gating:vertex>
                   <gating:vertex>
                     <gating:coordinate data-type:value="263.8716496393" />
                     <gating:coordinate data-type:value="668.2175552595" />
                   </gating:vertex>
                   <gating:vertex>
                     <gating:coordinate data-type:value="76.2506876768" />
                     <gating:coordinate data-type:value="446.607236257" />
                   </gating:vertex>
                   <gating:vertex>
                     <gating:coordinate data-type:value="57.5055694689" />
                     <gating:coordinate data-type:value="133.3366006419" />
                   </gating:vertex>
                 </gating:PolygonGate>
               </Gate>
             </Population>
           </Subpopulations>
         </Population>
       </Subpopulations>
       <Group name="All Samples"  live="1"  role="ws.group.dlog.test"  key=""  synchronized="0"  foreground="#000000"  fontStyle="bold" >
         <Criteria/>
         <SampleRefs>
           <SampleRef sampleID="3" />
           <SampleRef sampleID="8" />
           <SampleRef sampleID="4" />
           <SampleRef sampleID="2" />
           <SampleRef sampleID="6" />
           <SampleRef sampleID="11" />
           <SampleRef sampleID="12" />
           <SampleRef sampleID="10" />
           <SampleRef sampleID="5" />
           <SampleRef sampleID="9" />
           <SampleRef sampleID="1" />
           <SampleRef sampleID="7" />
         </SampleRefs>
         <Keywords/>
       </Group>
     </GroupNode>
     <GroupNode name="20201120_143334"  annotation=""  owningGroup="20201120_143334"  expanded="1"  sortPriority="10"  count="-1" >
       <Graph smoothing="0"  backColor="#ffffff"  foreColor="#000000"  type="Pseudocolor"  fast="1" >
         <Axis dimension="x"  name=""  label=""  auto="auto" />
         <Axis dimension="y"  name=""  label=""  auto="auto" />
         <GraphSettings level="5%"  smoothingHighResolution="1"  contourHighResolution="1"  histogramSmoothingCount="0"  graphResolution="256"  showOutliers="0"  drawLargeDots="0"  dotsToDraw="8000"  tint="le.chartfill.tinted.40"  lineWeight="le.lineweight.normal"  lineStyle="le.linestyle.solid" />
         <GraphEnvironment showGrid="0"  showAxes="tnlTNL"  showGates="1"  showFreqOnPlots="1"  showGateNameOnPlots="1"  showMedians="0"  showUncomped="0"  addEventParam="0"  lastYAxisName="" >
           <TextTraits font="SansSerif"  size="11"  name="Labels"  style="plain"  color="#000000"  background="#00ffffff"  just="left" />
           <TextTraits font="SansSerif"  size="11"  name="LayoutGates"  style="plain"  color="#000000"  background="#00ffffff"  just="left" />
           <TextTraits font="SansSerif"  size="9"  name="Numbers"  style="plain"  color="#000000"  background="#00ffffff"  just="left" />
           <TextTraits font="SansSerif"  size="9"  name="Legend"  style="plain"  color="#000000"  background="#00ffffff"  just="left" />
         </GraphEnvironment>
       </Graph>
       <Group name="20201120_143334"  live="0"  role="ws.group.dlog.test"  key=""  synchronized="0"  foreground="#0000d0"  fontStyle="bold" >
         <Criteria/>
         <SampleRefs>
           <SampleRef sampleID="3" />
           <SampleRef sampleID="8" />
           <SampleRef sampleID="4" />
           <SampleRef sampleID="2" />
           <SampleRef sampleID="6" />
           <SampleRef sampleID="11" />
           <SampleRef sampleID="12" />
           <SampleRef sampleID="10" />
           <SampleRef sampleID="5" />
           <SampleRef sampleID="9" />
           <SampleRef sampleID="1" />
           <SampleRef sampleID="7" />
         </SampleRefs>
         <Keywords/>
       </Group>
     </GroupNode>
     <GroupNode name="Compensation"  annotation=""  owningGroup="Compensation"  expanded="1"  sortPriority="10"  count="-1" >
       <Graph smoothing="0"  backColor="#ffffff"  foreColor="#000000"  type="Pseudocolor"  fast="1" >
         <Axis dimension="x"  name=""  label=""  auto="auto" />
         <Axis dimension="y"  name=""  label=""  auto="auto" />
         <GraphSettings level="5%"  smoothingHighResolution="1"  contourHighResolution="1"  histogramSmoothingCount="0"  graphResolution="256"  showOutliers="0"  drawLargeDots="0"  dotsToDraw="8000"  tint="le.chartfill.tinted.40"  lineWeight="le.lineweight.normal"  lineStyle="le.linestyle.solid" />
         <GraphEnvironment showGrid="0"  showAxes="tnlTNL"  showGates="1"  showFreqOnPlots="1"  showGateNameOnPlots="1"  showMedians="0"  showUncomped="0"  addEventParam="0"  lastYAxisName="" >
           <TextTraits font="SansSerif"  size="11"  name="Labels"  style="plain"  color="#000000"  background="#00ffffff"  just="left" />
           <TextTraits font="SansSerif"  size="11"  name="LayoutGates"  style="plain"  color="#000000"  background="#00ffffff"  just="left" />
           <TextTraits font="SansSerif"  size="9"  name="Numbers"  style="plain"  color="#000000"  background="#00ffffff"  just="left" />
           <TextTraits font="SansSerif"  size="9"  name="Legend"  style="plain"  color="#000000"  background="#00ffffff"  just="left" />
         </GraphEnvironment>
       </Graph>
       <Group name="Compensation"  live="1"  role="ws.group.dlog.compensation"  key=""  synchronized="0"  foreground="#bc1900"  fontStyle="bold" >
         <Criteria>
           <Criterion connector="And"  keyword="$FIL"  function="Contains"  value="comp" />
           <Criterion connector="Or"  keyword="$FIL"  function="Contains"  value="unstained" />
         </Criteria>
         <Keywords/>
       </Group>
     </GroupNode>
   </Groups>
   <SampleList>
     <Sample>
       <DataSet uri="file:/Users/cliftonricana/OneDrive/Mizzou/Johnson/Johnson%20Data/Flow%20Data/20201120_143334/A06%207.6FT-BBZc2202rsv200uL.fcs"  sampleID="11" />
       <Transformations>
         <transforms:linear transforms:minRange="0"  transforms:maxRange="16777216"  gain="1" >
           <data-type:parameter data-type:name="FSC-A" />
         </transforms:linear>
         <transforms:linear transforms:minRange="0"  transforms:maxRange="4000000"  gain="1" >
           <data-type:parameter data-type:name="SSC-A" />
         </transforms:linear>
         <transforms:log transforms:offset="1"  transforms:decades="7.2247198959" >
           <data-type:parameter data-type:name="FL1-A" />
         </transforms:log>
         <transforms:log transforms:offset="1"  transforms:decades="7.2247198959" >
           <data-type:parameter data-type:name="FL2-A" />
         </transforms:log>
         <transforms:log transforms:offset="1"  transforms:decades="7.2247198959" >
           <data-type:parameter data-type:name="FL3-A" />
         </transforms:log>
         <transforms:log transforms:offset="1"  transforms:decades="7.2247198959" >
           <data-type:parameter data-type:name="FL4-A" />
         </transforms:log>
         <transforms:linear transforms:minRange="0"  transforms:maxRange="16777216"  gain="1" >
           <data-type:parameter data-type:name="FSC-H" />
         </transforms:linear>
         <transforms:linear transforms:minRange="0"  transforms:maxRange="16777216"  gain="1" >
           <data-type:parameter data-type:name="SSC-H" />
         </transforms:linear>
         <transforms:log transforms:offset="10"  transforms:decades="6.2247198959" >
           <data-type:parameter data-type:name="FL1-H" />
         </transforms:log>
         <transforms:log transforms:offset="10"  transforms:decades="6.2247198959" >
           <data-type:parameter data-type:name="FL2-H" />
         </transforms:log>
         <transforms:log transforms:offset="1"  transforms:decades="7.2247198959" >
           <data-type:parameter data-type:name="FL3-H" />
         </transforms:log>
         <transforms:log transforms:offset="1"  transforms:decades="7.2247198959" >
           <data-type:parameter data-type:name="FL4-H" />
         </transforms:log>
         <transforms:linear transforms:minRange="0"  transforms:maxRange="16777216"  gain="1" >
           <data-type:parameter data-type:name="Width" />
         </transforms:linear>
         <transforms:linear transforms:minRange="15.6962025316"  transforms:maxRange="16"  gain="0.1012658228" >
           <data-type:parameter data-type:name="Time" />
         </transforms:linear>
       </Transformations>
       <Keywords>
         <Keyword name="FJ_FCS_VERSION"  value="3" />
         <Keyword name="$FIL"  value="A06 7.6FT-BBZc2202rsv200uL.fcs" />
         <Keyword name="$SMNO"  value="A6" />
         <Keyword name="#SAMPLE"  value="7.6FT-BBZc2202rsv200uL" />
         <Keyword name="$DATATYPE"  value="I" />
         <Keyword name="$MODE"  value="L" />
         <Keyword name="$BYTEORD"  value="4,3,2,1" />
         <Keyword name="$NEXTDATA"  value="0" />
         <Keyword name="$PAR"  value="14" />
         <Keyword name="$P1B"  value="32" />
         <Keyword name="$P2B"  value="32" />
         <Keyword name="$P3B"  value="32" />
         <Keyword name="$P4B"  value="32" />
         <Keyword name="$P5B"  value="32" />
         <Keyword name="$P6B"  value="32" />
         <Keyword name="$P7B"  value="32" />
         <Keyword name="$P8B"  value="32" />
         <Keyword name="$P9B"  value="32" />
         <Keyword name="$P10B"  value="32" />
         <Keyword name="$P11B"  value="32" />
         <Keyword name="$P12B"  value="32" />
         <Keyword name="$P13B"  value="32" />
         <Keyword name="$P14B"  value="32" />
         <Keyword name="$P1R"  value="16777216" />
         <Keyword name="$P2R"  value="16777216" />
         <Keyword name="$P3R"  value="16777216" />
         <Keyword name="$P4R"  value="16777216" />
         <Keyword name="$P5R"  value="16777216" />
         <Keyword name="$P6R"  value="16777216" />
         <Keyword name="$P7R"  value="16777216" />
         <Keyword name="$P8R"  value="16777216" />
         <Keyword name="$P9R"  value="16777216" />
         <Keyword name="$P10R"  value="16777216" />
         <Keyword name="$P11R"  value="16777216" />
         <Keyword name="$P12R"  value="16777216" />
         <Keyword name="$P13R"  value="16777216" />
         <Keyword name="$P14R"  value="16777216" />
         <Keyword name="$P1N"  value="FSC-A" />
         <Keyword name="$P2N"  value="SSC-A" />
         <Keyword name="$P3N"  value="FL1-A" />
         <Keyword name="$P4N"  value="FL2-A" />
         <Keyword name="$P5N"  value="FL3-A" />
         <Keyword name="$P6N"  value="FL4-A" />
         <Keyword name="$P7N"  value="FSC-H" />
         <Keyword name="$P8N"  value="SSC-H" />
         <Keyword name="$P9N"  value="FL1-H" />
         <Keyword name="$P10N"  value="FL2-H" />
         <Keyword name="$P11N"  value="FL3-H" />
         <Keyword name="$P12N"  value="FL4-H" />
         <Keyword name="$P13N"  value="Width" />
         <Keyword name="$P14N"  value="Time" />
         <Keyword name="$P1E"  value="0,0" />
         <Keyword name="#BDACCURIDECADES1"  value="7.224719870049579" />
         <Keyword name="$P2E"  value="0,0" />
         <Keyword name="#BDACCURIDECADES2"  value="7.224719870049579" />
         <Keyword name="$P3E"  value="0,0" />
         <Keyword name="#BDACCURIDECADES3"  value="7.224719870049579" />
         <Keyword name="$P4E"  value="0,0" />
         <Keyword name="#BDACCURIDECADES4"  value="7.224719870049579" />
         <Keyword name="$P5E"  value="0,0" />
         <Keyword name="#BDACCURIDECADES5"  value="7.224719870049579" />
         <Keyword name="$P6E"  value="0,0" />
         <Keyword name="#BDACCURIDECADES6"  value="7.224719870049579" />
         <Keyword name="$P7E"  value="0,0" />
         <Keyword name="#BDACCURIDECADES7"  value="7.224719870049579" />
         <Keyword name="$P8E"  value="0,0" />
         <Keyword name="#BDACCURIDECADES8"  value="7.224719870049579" />
         <Keyword name="$P9E"  value="0,0" />
         <Keyword name="#BDACCURIDECADES9"  value="7.224719870049579" />
         <Keyword name="$P10E"  value="0,0" />
         <Keyword name="#BDACCURIDECADES10"  value="7.224719870049579" />
         <Keyword name="$P11E"  value="0,0" />
         <Keyword name="#BDACCURIDECADES11"  value="7.224719870049579" />
         <Keyword name="$P12E"  value="0,0" />
         <Keyword name="#BDACCURIDECADES12"  value="7.224719870049579" />
         <Keyword name="$P13E"  value="0,0" />
         <Keyword name="#BDACCURIDECADES13"  value="7.224719870049579" />
         <Keyword name="$P14E"  value="0,0" />
         <Keyword name="#BDACCURIDECADES14"  value="7.224719870049579" />
         <Keyword name="$P1S"  value="FSC-A" />
         <Keyword name="$P2S"  value="SSC-A" />
         <Keyword name="$P3S"  value="FL1-A" />
         <Keyword name="$P4S"  value="FL2-A" />
         <Keyword name="$P5S"  value="FL3-A" />
         <Keyword name="$P6S"  value="FL4-A" />
         <Keyword name="$P7S"  value="FSC-H" />
         <Keyword name="$P8S"  value="SSC-H" />
         <Keyword name="$P9S"  value="FL1-H" />
         <Keyword name="$P10S"  value="FL2-H" />
         <Keyword name="$P11S"  value="FL3-H" />
         <Keyword name="$P12S"  value="FL4-H" />
         <Keyword name="$P13S"  value="Width" />
         <Keyword name="$P14S"  value="Time" />
         <Keyword name="#P1VirtualGain"  value="1.0" />
         <Keyword name="#P2VirtualGain"  value="1.0" />
         <Keyword name="#P3VirtualGain"  value="1.0" />
         <Keyword name="#P4VirtualGain"  value="1.0" />
         <Keyword name="#P5VirtualGain"  value="1.0" />
         <Keyword name="#P6VirtualGain"  value="1.0" />
         <Keyword name="#P7VirtualGain"  value="1.0" />
         <Keyword name="#P8VirtualGain"  value="1.0" />
         <Keyword name="#P9VirtualGain"  value="1.0" />
         <Keyword name="#P10VirtualGain"  value="1.0" />
         <Keyword name="#P11VirtualGain"  value="1.0" />
         <Keyword name="#P12VirtualGain"  value="1.0" />
         <Keyword name="#P13VirtualGain"  value="1.0" />
         <Keyword name="#P14VirtualGain"  value="1.0" />
         <Keyword name="$TOT"  value="85444" />
         <Keyword name="$DATE"  value="07-MAY-2019" />
         <Keyword name="$CYT"  value="BD Accuri C6" />
         <Keyword name="#BDACCURI4COLORCOMP"  value="0,0.0,0.0,0.0,0.0,0,0.0,0.0,0.0,0.0,0,0.0,0.0,0.0,0.0,0" />
         <Keyword name="#LASERCONFIGURATION"  value="3 Blue 1 Red" />
         <Keyword name="$SPILLOVER"  value="8,3,4,5,6,9,10,11,12,1.000,0.000,0.000,0.000,0.000,0.000,0.000,0.000,0.000,1.000,0.000,0.000,0.000,0.000,0.000,0.000,0.000,0.000,1.000,0.000,0.000,0.000,0.000,0.000,0.000,0.000,0.000,1.000,0.000,0.000,0.000,0.000,0.000,0.000,0.000,0.000,1.000,0.000,0.000,0.000,0.000,0.000,0.000,0.000,0.000,1.000,0.000,0.000,0.000,0.000,0.000,0.000,0.000,0.000,1.000,0.000,0.000,0.000,0.000,0.000,0.000,0.000,0.000,1.000" />
         <Keyword name="#BDACCURICAPTUREDDATE"  value="1557246781396" />
         <Keyword name="$TIMESTEP"  value="0.1" />
         <Keyword name="$PROJ"  value="20201120_143334" />
         <Keyword name="$BTIM"  value="11:33:16:90" />
         <Keyword name="$ETIM"  value="11:33:32:78" />
         <Keyword name="#ATIM"  value="15" />
         <Keyword name="#ACQUISITIONTIMEMILLI"  value="15912" />
         <Keyword name="$VOL"  value="9108" />
         <Keyword name="$BEGINSTEXT"  value="58" />
         <Keyword name="$ENDSTEXT"  value="2571" />
         <Keyword name="$BEGINDATA"  value="2572" />
         <Keyword name="$ENDDATA"  value="4787436" />
         <Keyword name="$BEGINANALYSIS"  value="0" />
         <Keyword name="$ENDANALYSIS"  value="0" />
         <Keyword name="#SPACERS"  value="000" />
       </Keywords>
       <SampleNode name="A06 7.6FT-BBZc2202rsv200uL.fcs"  annotation=""  owningGroup=""  expanded="1"  sortPriority="10"  count="85444"  sampleID="11" >
         <Graph smoothing="0"  backColor="#ffffff"  foreColor="#000000"  type="Pseudocolor"  fast="1" >
           <Axis dimension="x"  name="FSC-A"  label=""  auto="auto" />
           <Axis dimension="y"  name="SSC-A"  label=""  auto="auto" />
           <GraphSettings level="5%"  smoothingHighResolution="1"  contourHighResolution="1"  histogramSmoothingCount="0"  graphResolution="256"  showOutliers="0"  drawLargeDots="0"  dotsToDraw="8000"  tint="le.chartfill.tinted.40"  lineWeight="le.lineweight.normal"  lineStyle="le.linestyle.solid" />
           <GraphEnvironment showGrid="0"  showAxes="tnlTNL"  showGates="1"  showFreqOnPlots="1"  showGateNameOnPlots="1"  showMedians="0"  showUncomped="0"  addEventParam="0"  lastYAxisName="" >
             <TextTraits font="SansSerif"  size="11"  name="Labels"  style="plain"  color="#000000"  background="#00ffffff"  just="left" />
             <TextTraits font="SansSerif"  size="11"  name="LayoutGates"  style="plain"  color="#000000"  background="#00ffffff"  just="left" />
             <TextTraits font="SansSerif"  size="9"  name="Numbers"  style="plain"  color="#000000"  background="#00ffffff"  just="left" />
             <TextTraits font="SansSerif"  size="9"  name="Legend"  style="plain"  color="#000000"  background="#00ffffff"  just="left" />
           </GraphEnvironment>
         </Graph>
         <Subpopulations>
           <Population name="Live"  annotation=""  owningGroup="All Samples"  expanded="1"  sortPriority="10"  count="46149" >
             <Graph smoothing="0"  backColor="#ffffff"  foreColor="#000000"  heatMapStatParameter="FL1-A"  type="Pseudocolor"  fast="1" >
               <Axis dimension="x"  name="FSC-A"  label=""  auto="auto" />
               <Axis dimension="y"  name="SSC-A"  label=""  auto="auto" />
               <GraphSettings level="5%"  smoothingHighResolution="1"  contourHighResolution="1"  histogramSmoothingCount="0"  graphResolution="256"  showOutliers="0"  drawLargeDots="0"  dotsToDraw="8000"  tint="le.chartfill.tinted.40"  lineWeight="le.lineweight.normal"  lineStyle="le.linestyle.solid" />
               <GraphEnvironment showGrid="0"  showAxes="tnlTNL"  showGates="1"  showFreqOnPlots="1"  showGateNameOnPlots="1"  showMedians="0"  showUncomped="0"  addEventParam="0"  lastYAxisName="" >
                 <TextTraits font="SansSerif"  size="11"  name="Labels"  style="plain"  color="#000000"  background="#00ffffff"  just="left" />
                 <TextTraits font="SansSerif"  size="11"  name="LayoutGates"  style="plain"  color="#000000"  background="#00ffffff"  just="left" />
                 <TextTraits font="SansSerif"  size="9"  name="Numbers"  style="plain"  color="#000000"  background="#00ffffff"  just="left" />
                 <TextTraits font="SansSerif"  size="9"  name="Legend"  style="plain"  color="#000000"  background="#00ffffff"  just="left" />
                 <WindowPosition x="620"  y="25"  width="390"  height="582"  displayed="1"  panelState="---" />
               </GraphEnvironment>
             </Graph>
             <Gate gating:id="ID1822046073" >
               <gating:PolygonGate eventsInside="1"  annoOffsetX="0"  annoOffsetY="0"  tint="#000000"  isTinted="0"  lineWeight="Normal"  userDefined="1"  quadId="-1"  gateResolution="256" >
                 <gating:dimension>
                   <data-type:fcs-dimension data-type:name="FSC-A" />
                 </gating:dimension>
                 <gating:dimension>
                   <data-type:fcs-dimension data-type:name="SSC-A" />
                 </gating:dimension>
                 <gating:vertex>
                   <gating:coordinate data-type:value="3170497.5118110236" />
                   <gating:coordinate data-type:value="176706.8273092369" />
                 </gating:vertex>
                 <gating:vertex>
                   <gating:coordinate data-type:value="5152058.456692914" />
                   <gating:coordinate data-type:value="96385.5421686747" />
                 </gating:vertex>
                 <gating:vertex>
                   <gating:coordinate data-type:value="8983076.283464568" />
                   <gating:coordinate data-type:value="224899.5983935743" />
                 </gating:vertex>
                 <gating:vertex>
                   <gating:coordinate data-type:value="11823313.637795275" />
                   <gating:coordinate data-type:value="514056.2248995983" />
                 </gating:vertex>
                 <gating:vertex>
                   <gating:coordinate data-type:value="15456175.37007874" />
                   <gating:coordinate data-type:value="1156626.5060240964" />
                 </gating:vertex>
                 <gating:vertex>
                   <gating:coordinate data-type:value="16645111.937007874" />
                   <gating:coordinate data-type:value="1638554.2168674697" />
                 </gating:vertex>
                 <gating:vertex>
                   <gating:coordinate data-type:value="16645111.937007874" />
                   <gating:coordinate data-type:value="3020080.3212851402" />
                 </gating:vertex>
                 <gating:vertex>
                   <gating:coordinate data-type:value="15522227.401574804" />
                   <gating:coordinate data-type:value="3485943.7751004016" />
                 </gating:vertex>
                 <gating:vertex>
                   <gating:coordinate data-type:value="13144354.267716536" />
                   <gating:coordinate data-type:value="3550200.8032128518" />
                 </gating:vertex>
                 <gating:vertex>
                   <gating:coordinate data-type:value="9973856.755905513" />
                   <gating:coordinate data-type:value="3309236.9477911643" />
                 </gating:vertex>
                 <gating:vertex>
                   <gating:coordinate data-type:value="7529931.590551181" />
                   <gating:coordinate data-type:value="2923694.7791164657" />
                 </gating:vertex>
                 <gating:vertex>
                   <gating:coordinate data-type:value="4623642.20472441" />
                   <gating:coordinate data-type:value="2345381.5261044176" />
                 </gating:vertex>
                 <gating:vertex>
                   <gating:coordinate data-type:value="3170497.5118110236" />
                   <gating:coordinate data-type:value="1606425.7028112449" />
                 </gating:vertex>
                 <gating:vertex>
                   <gating:coordinate data-type:value="2642081.2598425196" />
                   <gating:coordinate data-type:value="1108433.7349397591" />
                 </gating:vertex>
                 <gating:vertex>
                   <gating:coordinate data-type:value="2377873.1338582677" />
                   <gating:coordinate data-type:value="530120.4819277109" />
                 </gating:vertex>
               </gating:PolygonGate>
             </Gate>
             <Subpopulations>
               <Population name="Green Cells"  annotation=""  owningGroup="All Samples"  expanded="1"  sortPriority="10"  count="3" >
                 <Graph smoothing="0"  backColor="#ffffff"  foreColor="#000000"  heatMapStatParameter="FL1-A"  type="Pseudocolor"  fast="1" >
                   <Axis dimension="x"  name="FL1-H"  label=""  auto="auto" />
                   <Axis dimension="y"  name="FL2-H"  label=""  auto="auto" />
                   <GraphSettings level="5%"  smoothingHighResolution="1"  contourHighResolution="1"  histogramSmoothingCount="0"  graphResolution="256"  showOutliers="0"  drawLargeDots="0"  dotsToDraw="8000"  tint="le.chartfill.tinted.40"  lineWeight="le.lineweight.normal"  lineStyle="le.linestyle.solid" />
                   <GraphEnvironment showGrid="0"  showAxes="tnlTNL"  showGates="1"  showFreqOnPlots="1"  showGateNameOnPlots="1"  showMedians="0"  showUncomped="0"  addEventParam="0"  lastYAxisName="" >
                     <TextTraits font="SansSerif"  size="11"  name="Labels"  style="plain"  color="#000000"  background="#00ffffff"  just="left" />
                     <TextTraits font="SansSerif"  size="11"  name="LayoutGates"  style="plain"  color="#000000"  background="#00ffffff"  just="left" />
                     <TextTraits font="SansSerif"  size="9"  name="Numbers"  style="plain"  color="#000000"  background="#00ffffff"  just="left" />
                     <TextTraits font="SansSerif"  size="9"  name="Legend"  style="plain"  color="#000000"  background="#00ffffff"  just="left" />
                     <WindowPosition x="620"  y="25"  width="390"  height="582"  displayed="1"  panelState="---" />
                   </GraphEnvironment>
                 </Graph>
                 <Gate gating:id="ID1636077697"  gating:parent_id="ID1822046073" >
                   <gating:PolygonGate eventsInside="1"  annoOffsetX="33"  annoOffsetY="48"  tint="#000000"  isTinted="0"  lineWeight="Normal"  userDefined="1"  quadId="-1"  gateResolution="256" >
                     <gating:dimension>
                       <data-type:fcs-dimension data-type:name="FL1-H" />
                     </gating:dimension>
                     <gating:dimension>
                       <data-type:fcs-dimension data-type:name="FL2-H" />
                     </gating:dimension>
                     <gating:vertex>
                       <gating:coordinate data-type:value="1022.2455813491" />
                       <gating:coordinate data-type:value="19.9520029804" />
                     </gating:vertex>
                     <gating:vertex>
                       <gating:coordinate data-type:value="1281.0979226611" />
                       <gating:coordinate data-type:value="99.9896396782" />
                     </gating:vertex>
                     <gating:vertex>
                       <gating:coordinate data-type:value="2383.1798084541" />
                       <gating:coordinate data-type:value="398.0411803102" />
                     </gating:vertex>
                     <gating:vertex>
                       <gating:coordinate data-type:value="5251.115950096" />
                       <gating:coordinate data-type:value="1188.2467414049" />
                     </gating:vertex>
                     <gating:vertex>
                       <gating:coordinate data-type:value="12242.0225946134" />
                       <gating:coordinate data-type:value="3348.7781974891" />
                     </gating:vertex>
                     <gating:vertex>
                       <gating:coordinate data-type:value="33804.5422202112" />
                       <gating:coordinate data-type:value="10589.2179016266" />
                     </gating:vertex>
                     <gating:vertex>
                       <gating:coordinate data-type:value="53092.0175234074" />
                       <gating:coordinate data-type:value="15843.6781222746" />
                     </gating:vertex>
                     <gating:vertex>
                       <gating:coordinate data-type:value="1755694.8943301234" />
                       <gating:coordinate data-type:value="316080.362780482" />
                     </gating:vertex>
                     <gating:vertex>
                       <gating:coordinate data-type:value="10096223.471216174" />
                       <gating:coordinate data-type:value="793925.0708717435" />
                     </gating:vertex>
                     <gating:vertex>
                       <gating:coordinate data-type:value="9542280.605201421" />
                       <gating:coordinate data-type:value="21.1341787396" />
                     </gating:vertex>
                     <gating:vertex>
                       <gating:coordinate data-type:value="173648.6555451471" />
                       <gating:coordinate data-type:value="21.1341787396" />
                     </gating:vertex>
                   </gating:PolygonGate>
                 </Gate>
               </Population>
               <Population name="Non Fluorescent Cells"  annotation=""  owningGroup="All Samples"  expanded="1"  sortPriority="10"  count="46125" >
                 <Graph smoothing="0"  backColor="#ffffff"  foreColor="#000000"  heatMapStatParameter="FL1-A"  type="Pseudocolor"  fast="1" >
                   <Axis dimension="x"  name="FL1-H"  label=""  auto="auto" />
                   <Axis dimension="y"  name="FL2-H"  label=""  auto="auto" />
                   <GraphSettings level="5%"  smoothingHighResolution="1"  contourHighResolution="1"  histogramSmoothingCount="0"  graphResolution="256"  showOutliers="0"  drawLargeDots="0"  dotsToDraw="8000"  tint="le.chartfill.tinted.40"  lineWeight="le.lineweight.normal"  lineStyle="le.linestyle.solid" />
                   <GraphEnvironment showGrid="0"  showAxes="tnlTNL"  showGates="1"  showFreqOnPlots="1"  showGateNameOnPlots="1"  showMedians="0"  showUncomped="0"  addEventParam="0"  lastYAxisName="" >
                     <TextTraits font="SansSerif"  size="11"  name="Labels"  style="plain"  color="#000000"  background="#00ffffff"  just="left" />
                     <TextTraits font="SansSerif"  size="11"  name="LayoutGates"  style="plain"  color="#000000"  background="#00ffffff"  just="left" />
                     <TextTraits font="SansSerif"  size="9"  name="Numbers"  style="plain"  color="#000000"  background="#00ffffff"  just="left" />
                     <TextTraits font="SansSerif"  size="9"  name="Legend"  style="plain"  color="#000000"  background="#00ffffff"  just="left" />
                     <WindowPosition x="620"  y="25"  width="390"  height="582"  displayed="1"  panelState="---" />
                   </GraphEnvironment>
                 </Graph>
                 <Gate gating:id="ID112124381"  gating:parent_id="ID1822046073" >
                   <gating:PolygonGate eventsInside="1"  annoOffsetX="-17"  annoOffsetY="-93"  tint="#000000"  isTinted="0"  lineWeight="Normal"  userDefined="1"  quadId="-1"  gateResolution="256" >
                     <gating:dimension>
                       <data-type:fcs-dimension data-type:name="FL1-H" />
                     </gating:dimension>
                     <gating:dimension>
                       <data-type:fcs-dimension data-type:name="FL2-H" />
                     </gating:dimension>
                     <gating:vertex>
                       <gating:coordinate data-type:value="72.0670912472" />
                       <gating:coordinate data-type:value="37.5815014466" />
                     </gating:vertex>
                     <gating:vertex>
                       <gating:coordinate data-type:value="199.0026574387" />
                       <gating:coordinate data-type:value="19.9520029804" />
                     </gating:vertex>
                     <gating:vertex>
                       <gating:coordinate data-type:value="1022.2455813491" />
                       <gating:coordinate data-type:value="19.9520029804" />
                     </gating:vertex>
                     <gating:vertex>
                       <gating:coordinate data-type:value="1281.0979226611" />
                       <gating:coordinate data-type:value="99.9896396782" />
                     </gating:vertex>
                     <gating:vertex>
                       <gating:coordinate data-type:value="2383.1798084541" />
                       <gating:coordinate data-type:value="375.776078821" />
                     </gating:vertex>
                     <gating:vertex>
                       <gating:coordinate data-type:value="5251.115950096" />
                       <gating:coordinate data-type:value="1188.2467414049" />
                     </gating:vertex>
                     <gating:vertex>
                       <gating:coordinate data-type:value="12242.0225946134" />
                       <gating:coordinate data-type:value="3348.7781974891" />
                     </gating:vertex>
                     <gating:vertex>
                       <gating:coordinate data-type:value="33804.5422202112" />
                       <gating:coordinate data-type:value="10589.2179016266" />
                     </gating:vertex>
                     <gating:vertex>
                       <gating:coordinate data-type:value="53092.0175234074" />
                       <gating:coordinate data-type:value="15843.6781222746" />
                     </gating:vertex>
                     <gating:vertex>
                       <gating:coordinate data-type:value="44823.8251476486" />
                       <gating:coordinate data-type:value="19945.8023477119" />
                     </gating:vertex>
                     <gating:vertex>
                       <gating:coordinate data-type:value="25494.1891048758" />
                       <gating:coordinate data-type:value="15843.6781222746" />
                     </gating:vertex>
                     <gating:vertex>
                       <gating:coordinate data-type:value="9232.5000888974" />
                       <gating:coordinate data-type:value="6307.7432775451" />
                     </gating:vertex>
                     <gating:vertex>
                       <gating:coordinate data-type:value="2986.6470030704" />
                       <gating:coordinate data-type:value="2817.6676008212" />
                     </gating:vertex>
                     <gating:vertex>
                       <gating:coordinate data-type:value="913.149108615" />
                       <gating:coordinate data-type:value="1258.6515270811" />
                     </gating:vertex>
                     <gating:vertex>
                       <gating:coordinate data-type:value="263.8716496393" />
                       <gating:coordinate data-type:value="668.2175552595" />
                     </gating:vertex>
                     <gating:vertex>
                       <gating:coordinate data-type:value="76.2506876768" />
                       <gating:coordinate data-type:value="446.607236257" />
                     </gating:vertex>
                     <gating:vertex>
                       <gating:coordinate data-type:value="57.5055694689" />
                       <gating:coordinate data-type:value="133.3366006419" />
                     </gating:vertex>
                   </gating:PolygonGate>
                 </Gate>
               </Population>
             </Subpopulations>
           </Population>
         </Subpopulations>
       </SampleNode>
     </Sample>
     <Sample>
       <DataSet uri="file:/Users/cliftonricana/OneDrive/Mizzou/Johnson/Johnson%20Data/Flow%20Data/20201120_143334/B01%207.7BBZc-FT1700rsv200uL.fcs"  sampleID="12" />
       <Transformations>
         <transforms:linear transforms:minRange="0"  transforms:maxRange="16777216"  gain="1" >
           <data-type:parameter data-type:name="FSC-A" />
         </transforms:linear>
         <transforms:linear transforms:minRange="0"  transforms:maxRange="4000000"  gain="1" >
           <data-type:parameter data-type:name="SSC-A" />
         </transforms:linear>
         <transforms:log transforms:offset="1"  transforms:decades="7.2247198959" >
           <data-type:parameter data-type:name="FL1-A" />
         </transforms:log>
         <transforms:log transforms:offset="1"  transforms:decades="7.2247198959" >
           <data-type:parameter data-type:name="FL2-A" />
         </transforms:log>
         <transforms:log transforms:offset="1"  transforms:decades="7.2247198959" >
           <data-type:parameter data-type:name="FL3-A" />
         </transforms:log>
         <transforms:log transforms:offset="1"  transforms:decades="7.2247198959" >
           <data-type:parameter data-type:name="FL4-A" />
         </transforms:log>
         <transforms:linear transforms:minRange="0"  transforms:maxRange="16777216"  gain="1" >
           <data-type:parameter data-type:name="FSC-H" />
         </transforms:linear>
         <transforms:linear transforms:minRange="0"  transforms:maxRange="16777216"  gain="1" >
           <data-type:parameter data-type:name="SSC-H" />
         </transforms:linear>
         <transforms:log transforms:offset="10"  transforms:decades="6.2247198959" >
           <data-type:parameter data-type:name="FL1-H" />
         </transforms:log>
         <transforms:log transforms:offset="10"  transforms:decades="6.2247198959" >
           <data-type:parameter data-type:name="FL2-H" />
         </transforms:log>
         <transforms:log transforms:offset="1"  transforms:decades="7.2247198959" >
           <data-type:parameter data-type:name="FL3-H" />
         </transforms:log>
         <transforms:log transforms:offset="1"  transforms:decades="7.2247198959" >
           <data-type:parameter data-type:name="FL4-H" />
         </transforms:log>
         <transforms:linear transforms:minRange="0"  transforms:maxRange="16777216"  gain="1" >
           <data-type:parameter data-type:name="Width" />
         </transforms:linear>
         <transforms:linear transforms:minRange="15.3193717277"  transforms:maxRange="19"  gain="0.0994764398" >
           <data-type:parameter data-type:name="Time" />
         </transforms:linear>
       </Transformations>
       <Keywords>
         <Keyword name="FJ_FCS_VERSION"  value="3" />
         <Keyword name="$FIL"  value="B01 7.7BBZc-FT1700rsv200uL.fcs" />
         <Keyword name="$SMNO"  value="B1" />
         <Keyword name="#SAMPLE"  value="7.7BBZc-FT1700rsv200uL" />
         <Keyword name="$DATATYPE"  value="I" />
         <Keyword name="$MODE"  value="L" />
         <Keyword name="$BYTEORD"  value="4,3,2,1" />
         <Keyword name="$NEXTDATA"  value="0" />
         <Keyword name="$PAR"  value="14" />
         <Keyword name="$P1B"  value="32" />
         <Keyword name="$P2B"  value="32" />
         <Keyword name="$P3B"  value="32" />
         <Keyword name="$P4B"  value="32" />
         <Keyword name="$P5B"  value="32" />
         <Keyword name="$P6B"  value="32" />
         <Keyword name="$P7B"  value="32" />
         <Keyword name="$P8B"  value="32" />
         <Keyword name="$P9B"  value="32" />
         <Keyword name="$P10B"  value="32" />
         <Keyword name="$P11B"  value="32" />
         <Keyword name="$P12B"  value="32" />
         <Keyword name="$P13B"  value="32" />
         <Keyword name="$P14B"  value="32" />
         <Keyword name="$P1R"  value="16777216" />
         <Keyword name="$P2R"  value="16777216" />
         <Keyword name="$P3R"  value="16777216" />
         <Keyword name="$P4R"  value="16777216" />
         <Keyword name="$P5R"  value="16777216" />
         <Keyword name="$P6R"  value="16777216" />
         <Keyword name="$P7R"  value="16777216" />
         <Keyword name="$P8R"  value="16777216" />
         <Keyword name="$P9R"  value="16777216" />
         <Keyword name="$P10R"  value="16777216" />
         <Keyword name="$P11R"  value="16777216" />
         <Keyword name="$P12R"  value="16777216" />
         <Keyword name="$P13R"  value="16777216" />
         <Keyword name="$P14R"  value="16777216" />
         <Keyword name="$P1N"  value="FSC-A" />
         <Keyword name="$P2N"  value="SSC-A" />
         <Keyword name="$P3N"  value="FL1-A" />
         <Keyword name="$P4N"  value="FL2-A" />
         <Keyword name="$P5N"  value="FL3-A" />
         <Keyword name="$P6N"  value="FL4-A" />
         <Keyword name="$P7N"  value="FSC-H" />
         <Keyword name="$P8N"  value="SSC-H" />
         <Keyword name="$P9N"  value="FL1-H" />
         <Keyword name="$P10N"  value="FL2-H" />
         <Keyword name="$P11N"  value="FL3-H" />
         <Keyword name="$P12N"  value="FL4-H" />
         <Keyword name="$P13N"  value="Width" />
         <Keyword name="$P14N"  value="Time" />
         <Keyword name="$P1E"  value="0,0" />
         <Keyword name="#BDACCURIDECADES1"  value="7.224719870049579" />
         <Keyword name="$P2E"  value="0,0" />
         <Keyword name="#BDACCURIDECADES2"  value="7.224719870049579" />
         <Keyword name="$P3E"  value="0,0" />
         <Keyword name="#BDACCURIDECADES3"  value="7.224719870049579" />
         <Keyword name="$P4E"  value="0,0" />
         <Keyword name="#BDACCURIDECADES4"  value="7.224719870049579" />
         <Keyword name="$P5E"  value="0,0" />
         <Keyword name="#BDACCURIDECADES5"  value="7.224719870049579" />
         <Keyword name="$P6E"  value="0,0" />
         <Keyword name="#BDACCURIDECADES6"  value="7.224719870049579" />
         <Keyword name="$P7E"  value="0,0" />
         <Keyword name="#BDACCURIDECADES7"  value="7.224719870049579" />
         <Keyword name="$P8E"  value="0,0" />
         <Keyword name="#BDACCURIDECADES8"  value="7.224719870049579" />
         <Keyword name="$P9E"  value="0,0" />
         <Keyword name="#BDACCURIDECADES9"  value="7.224719870049579" />
         <Keyword name="$P10E"  value="0,0" />
         <Keyword name="#BDACCURIDECADES10"  value="7.224719870049579" />
         <Keyword name="$P11E"  value="0,0" />
         <Keyword name="#BDACCURIDECADES11"  value="7.224719870049579" />
         <Keyword name="$P12E"  value="0,0" />
         <Keyword name="#BDACCURIDECADES12"  value="7.224719870049579" />
         <Keyword name="$P13E"  value="0,0" />
         <Keyword name="#BDACCURIDECADES13"  value="7.224719870049579" />
         <Keyword name="$P14E"  value="0,0" />
         <Keyword name="#BDACCURIDECADES14"  value="7.224719870049579" />
         <Keyword name="$P1S"  value="FSC-A" />
         <Keyword name="$P2S"  value="SSC-A" />
         <Keyword name="$P3S"  value="FL1-A" />
         <Keyword name="$P4S"  value="FL2-A" />
         <Keyword name="$P5S"  value="FL3-A" />
         <Keyword name="$P6S"  value="FL4-A" />
         <Keyword name="$P7S"  value="FSC-H" />
         <Keyword name="$P8S"  value="SSC-H" />
         <Keyword name="$P9S"  value="FL1-H" />
         <Keyword name="$P10S"  value="FL2-H" />
         <Keyword name="$P11S"  value="FL3-H" />
         <Keyword name="$P12S"  value="FL4-H" />
         <Keyword name="$P13S"  value="Width" />
         <Keyword name="$P14S"  value="Time" />
         <Keyword name="#P1VirtualGain"  value="1.0" />
         <Keyword name="#P2VirtualGain"  value="1.0" />
         <Keyword name="#P3VirtualGain"  value="1.0" />
         <Keyword name="#P4VirtualGain"  value="1.0" />
         <Keyword name="#P5VirtualGain"  value="1.0" />
         <Keyword name="#P6VirtualGain"  value="1.0" />
         <Keyword name="#P7VirtualGain"  value="1.0" />
         <Keyword name="#P8VirtualGain"  value="1.0" />
         <Keyword name="#P9VirtualGain"  value="1.0" />
         <Keyword name="#P10VirtualGain"  value="1.0" />
         <Keyword name="#P11VirtualGain"  value="1.0" />
         <Keyword name="#P12VirtualGain"  value="1.0" />
         <Keyword name="#P13VirtualGain"  value="1.0" />
         <Keyword name="#P14VirtualGain"  value="1.0" />
         <Keyword name="$TOT"  value="62640" />
         <Keyword name="$DATE"  value="07-MAY-2019" />
         <Keyword name="$CYT"  value="BD Accuri C6" />
         <Keyword name="#BDACCURI4COLORCOMP"  value="0,0.0,0.0,0.0,0.0,0,0.0,0.0,0.0,0.0,0,0.0,0.0,0.0,0.0,0" />
         <Keyword name="#LASERCONFIGURATION"  value="3 Blue 1 Red" />
         <Keyword name="$SPILLOVER"  value="8,3,4,5,6,9,10,11,12,1.000,0.000,0.000,0.000,0.000,0.000,0.000,0.000,0.000,1.000,0.000,0.000,0.000,0.000,0.000,0.000,0.000,0.000,1.000,0.000,0.000,0.000,0.000,0.000,0.000,0.000,0.000,1.000,0.000,0.000,0.000,0.000,0.000,0.000,0.000,0.000,1.000,0.000,0.000,0.000,0.000,0.000,0.000,0.000,0.000,1.000,0.000,0.000,0.000,0.000,0.000,0.000,0.000,0.000,1.000,0.000,0.000,0.000,0.000,0.000,0.000,0.000,0.000,1.000" />
         <Keyword name="#BDACCURICAPTUREDDATE"  value="1557246865088" />
         <Keyword name="$TIMESTEP"  value="0.1" />
         <Keyword name="$PROJ"  value="20201120_143334" />
         <Keyword name="$BTIM"  value="11:34:40:57" />
         <Keyword name="$ETIM"  value="11:34:59:86" />
         <Keyword name="#ATIM"  value="19" />
         <Keyword name="#ACQUISITIONTIMEMILLI"  value="19313" />
         <Keyword name="$VOL"  value="10984" />
         <Keyword name="$BEGINSTEXT"  value="58" />
         <Keyword name="$ENDSTEXT"  value="2572" />
         <Keyword name="$BEGINDATA"  value="2573" />
         <Keyword name="$ENDDATA"  value="3510413" />
         <Keyword name="$BEGINANALYSIS"  value="0" />
         <Keyword name="$ENDANALYSIS"  value="0" />
         <Keyword name="#SPACERS"  value="000" />
       </Keywords>
       <SampleNode name="B01 7.7BBZc-FT1700rsv200uL.fcs"  annotation=""  owningGroup=""  expanded="1"  sortPriority="10"  count="62640"  sampleID="12" >
         <Graph smoothing="0"  backColor="#ffffff"  foreColor="#000000"  type="Pseudocolor"  fast="1" >
           <Axis dimension="x"  name="FSC-A"  label=""  auto="auto" />
           <Axis dimension="y"  name="SSC-A"  label=""  auto="auto" />
           <GraphSettings level="5%"  smoothingHighResolution="1"  contourHighResolution="1"  histogramSmoothingCount="0"  graphResolution="256"  showOutliers="0"  drawLargeDots="0"  dotsToDraw="8000"  tint="le.chartfill.tinted.40"  lineWeight="le.lineweight.normal"  lineStyle="le.linestyle.solid" />
           <GraphEnvironment showGrid="0"  showAxes="tnlTNL"  showGates="1"  showFreqOnPlots="1"  showGateNameOnPlots="1"  showMedians="0"  showUncomped="0"  addEventParam="0"  lastYAxisName="" >
             <TextTraits font="SansSerif"  size="11"  name="Labels"  style="plain"  color="#000000"  background="#00ffffff"  just="left" />
             <TextTraits font="SansSerif"  size="11"  name="LayoutGates"  style="plain"  color="#000000"  background="#00ffffff"  just="left" />
             <TextTraits font="SansSerif"  size="9"  name="Numbers"  style="plain"  color="#000000"  background="#00ffffff"  just="left" />
             <TextTraits font="SansSerif"  size="9"  name="Legend"  style="plain"  color="#000000"  background="#00ffffff"  just="left" />
           </GraphEnvironment>
         </Graph>
         <Subpopulations>
           <Population name="Live"  annotation=""  owningGroup="All Samples"  expanded="1"  sortPriority="10"  count="48272" >
             <Graph smoothing="0"  backColor="#ffffff"  foreColor="#000000"  heatMapStatParameter="FL1-A"  type="Pseudocolor"  fast="1" >
               <Axis dimension="x"  name="FSC-A"  label=""  auto="auto" />
               <Axis dimension="y"  name="SSC-A"  label=""  auto="auto" />
               <GraphSettings level="5%"  smoothingHighResolution="1"  contourHighResolution="1"  histogramSmoothingCount="0"  graphResolution="256"  showOutliers="0"  drawLargeDots="0"  dotsToDraw="8000"  tint="le.chartfill.tinted.40"  lineWeight="le.lineweight.normal"  lineStyle="le.linestyle.solid" />
               <GraphEnvironment showGrid="0"  showAxes="tnlTNL"  showGates="1"  showFreqOnPlots="1"  showGateNameOnPlots="1"  showMedians="0"  showUncomped="0"  addEventParam="0"  lastYAxisName="" >
                 <TextTraits font="SansSerif"  size="11"  name="Labels"  style="plain"  color="#000000"  background="#00ffffff"  just="left" />
                 <TextTraits font="SansSerif"  size="11"  name="LayoutGates"  style="plain"  color="#000000"  background="#00ffffff"  just="left" />
                 <TextTraits font="SansSerif"  size="9"  name="Numbers"  style="plain"  color="#000000"  background="#00ffffff"  just="left" />
                 <TextTraits font="SansSerif"  size="9"  name="Legend"  style="plain"  color="#000000"  background="#00ffffff"  just="left" />
                 <WindowPosition x="620"  y="25"  width="390"  height="582"  displayed="1"  panelState="---" />
               </GraphEnvironment>
             </Graph>
             <Gate gating:id="ID1872748724" >
               <gating:PolygonGate eventsInside="1"  annoOffsetX="0"  annoOffsetY="0"  tint="#000000"  isTinted="0"  lineWeight="Normal"  userDefined="1"  quadId="-1"  gateResolution="256" >
                 <gating:dimension>
                   <data-type:fcs-dimension data-type:name="FSC-A" />
                 </gating:dimension>
                 <gating:dimension>
                   <data-type:fcs-dimension data-type:name="SSC-A" />
                 </gating:dimension>
                 <gating:vertex>
                   <gating:coordinate data-type:value="3170497.5118110236" />
                   <gating:coordinate data-type:value="176706.8273092369" />
                 </gating:vertex>
                 <gating:vertex>
                   <gating:coordinate data-type:value="5152058.456692914" />
                   <gating:coordinate data-type:value="96385.5421686747" />
                 </gating:vertex>
                 <gating:vertex>
                   <gating:coordinate data-type:value="8983076.283464568" />
                   <gating:coordinate data-type:value="224899.5983935743" />
                 </gating:vertex>
                 <gating:vertex>
                   <gating:coordinate data-type:value="11823313.637795275" />
                   <gating:coordinate data-type:value="514056.2248995983" />
                 </gating:vertex>
                 <gating:vertex>
                   <gating:coordinate data-type:value="15456175.37007874" />
                   <gating:coordinate data-type:value="1156626.5060240964" />
                 </gating:vertex>
                 <gating:vertex>
                   <gating:coordinate data-type:value="16645111.937007874" />
                   <gating:coordinate data-type:value="1638554.2168674697" />
                 </gating:vertex>
                 <gating:vertex>
                   <gating:coordinate data-type:value="16645111.937007874" />
                   <gating:coordinate data-type:value="3020080.3212851402" />
                 </gating:vertex>
                 <gating:vertex>
                   <gating:coordinate data-type:value="15522227.401574804" />
                   <gating:coordinate data-type:value="3485943.7751004016" />
                 </gating:vertex>
                 <gating:vertex>
                   <gating:coordinate data-type:value="13144354.267716536" />
                   <gating:coordinate data-type:value="3550200.8032128518" />
                 </gating:vertex>
                 <gating:vertex>
                   <gating:coordinate data-type:value="9973856.755905513" />
                   <gating:coordinate data-type:value="3309236.9477911643" />
                 </gating:vertex>
                 <gating:vertex>
                   <gating:coordinate data-type:value="7529931.590551181" />
                   <gating:coordinate data-type:value="2923694.7791164657" />
                 </gating:vertex>
                 <gating:vertex>
                   <gating:coordinate data-type:value="4623642.20472441" />
                   <gating:coordinate data-type:value="2345381.5261044176" />
                 </gating:vertex>
                 <gating:vertex>
                   <gating:coordinate data-type:value="3170497.5118110236" />
                   <gating:coordinate data-type:value="1606425.7028112449" />
                 </gating:vertex>
                 <gating:vertex>
                   <gating:coordinate data-type:value="2642081.2598425196" />
                   <gating:coordinate data-type:value="1108433.7349397591" />
                 </gating:vertex>
                 <gating:vertex>
                   <gating:coordinate data-type:value="2377873.1338582677" />
                   <gating:coordinate data-type:value="530120.4819277109" />
                 </gating:vertex>
               </gating:PolygonGate>
             </Gate>
             <Subpopulations>
               <Population name="Green Cells"  annotation=""  owningGroup="All Samples"  expanded="1"  sortPriority="10"  count="44" >
                 <Graph smoothing="0"  backColor="#ffffff"  foreColor="#000000"  heatMapStatParameter="FL1-A"  type="Pseudocolor"  fast="1" >
                   <Axis dimension="x"  name="FL1-H"  label=""  auto="auto" />
                   <Axis dimension="y"  name="FL2-H"  label=""  auto="auto" />
                   <GraphSettings level="5%"  smoothingHighResolution="1"  contourHighResolution="1"  histogramSmoothingCount="0"  graphResolution="256"  showOutliers="0"  drawLargeDots="0"  dotsToDraw="8000"  tint="le.chartfill.tinted.40"  lineWeight="le.lineweight.normal"  lineStyle="le.linestyle.solid" />
                   <GraphEnvironment showGrid="0"  showAxes="tnlTNL"  showGates="1"  showFreqOnPlots="1"  showGateNameOnPlots="1"  showMedians="0"  showUncomped="0"  addEventParam="0"  lastYAxisName="" >
                     <TextTraits font="SansSerif"  size="11"  name="Labels"  style="plain"  color="#000000"  background="#00ffffff"  just="left" />
                     <TextTraits font="SansSerif"  size="11"  name="LayoutGates"  style="plain"  color="#000000"  background="#00ffffff"  just="left" />
                     <TextTraits font="SansSerif"  size="9"  name="Numbers"  style="plain"  color="#000000"  background="#00ffffff"  just="left" />
                     <TextTraits font="SansSerif"  size="9"  name="Legend"  style="plain"  color="#000000"  background="#00ffffff"  just="left" />
                     <WindowPosition x="620"  y="25"  width="390"  height="582"  displayed="1"  panelState="---" />
                   </GraphEnvironment>
                 </Graph>
                 <Gate gating:id="ID799088279"  gating:parent_id="ID1872748724" >
                   <gating:PolygonGate eventsInside="1"  annoOffsetX="33"  annoOffsetY="48"  tint="#000000"  isTinted="0"  lineWeight="Normal"  userDefined="1"  quadId="-1"  gateResolution="256" >
                     <gating:dimension>
                       <data-type:fcs-dimension data-type:name="FL1-H" />
                     </gating:dimension>
                     <gating:dimension>
                       <data-type:fcs-dimension data-type:name="FL2-H" />
                     </gating:dimension>
                     <gating:vertex>
                       <gating:coordinate data-type:value="1022.2455813491" />
                       <gating:coordinate data-type:value="19.9520029804" />
                     </gating:vertex>
                     <gating:vertex>
                       <gating:coordinate data-type:value="1281.0979226611" />
                       <gating:coordinate data-type:value="99.9896396782" />
                     </gating:vertex>
                     <gating:vertex>
                       <gating:coordinate data-type:value="2383.1798084541" />
                       <gating:coordinate data-type:value="398.0411803102" />
                     </gating:vertex>
                     <gating:vertex>
                       <gating:coordinate data-type:value="5251.115950096" />
                       <gating:coordinate data-type:value="1188.2467414049" />
                     </gating:vertex>
                     <gating:vertex>
                       <gating:coordinate data-type:value="12242.0225946134" />
                       <gating:coordinate data-type:value="3348.7781974891" />
                     </gating:vertex>
                     <gating:vertex>
                       <gating:coordinate data-type:value="33804.5422202112" />
                       <gating:coordinate data-type:value="10589.2179016266" />
                     </gating:vertex>
                     <gating:vertex>
                       <gating:coordinate data-type:value="53092.0175234074" />
                       <gating:coordinate data-type:value="15843.6781222746" />
                     </gating:vertex>
                     <gating:vertex>
                       <gating:coordinate data-type:value="1755694.8943301234" />
                       <gating:coordinate data-type:value="316080.362780482" />
                     </gating:vertex>
                     <gating:vertex>
                       <gating:coordinate data-type:value="10096223.471216174" />
                       <gating:coordinate data-type:value="793925.0708717435" />
                     </gating:vertex>
                     <gating:vertex>
                       <gating:coordinate data-type:value="9542280.605201421" />
                       <gating:coordinate data-type:value="21.1341787396" />
                     </gating:vertex>
                     <gating:vertex>
                       <gating:coordinate data-type:value="173648.6555451471" />
                       <gating:coordinate data-type:value="21.1341787396" />
                     </gating:vertex>
                   </gating:PolygonGate>
                 </Gate>
               </Population>
               <Population name="Non Fluorescent Cells"  annotation=""  owningGroup="All Samples"  expanded="1"  sortPriority="10"  count="48219" >
                 <Graph smoothing="0"  backColor="#ffffff"  foreColor="#000000"  heatMapStatParameter="FL1-A"  type="Pseudocolor"  fast="1" >
                   <Axis dimension="x"  name="FL1-H"  label=""  auto="auto" />
                   <Axis dimension="y"  name="FL2-H"  label=""  auto="auto" />
                   <GraphSettings level="5%"  smoothingHighResolution="1"  contourHighResolution="1"  histogramSmoothingCount="0"  graphResolution="256"  showOutliers="0"  drawLargeDots="0"  dotsToDraw="8000"  tint="le.chartfill.tinted.40"  lineWeight="le.lineweight.normal"  lineStyle="le.linestyle.solid" />
                   <GraphEnvironment showGrid="0"  showAxes="tnlTNL"  showGates="1"  showFreqOnPlots="1"  showGateNameOnPlots="1"  showMedians="0"  showUncomped="0"  addEventParam="0"  lastYAxisName="" >
                     <TextTraits font="SansSerif"  size="11"  name="Labels"  style="plain"  color="#000000"  background="#00ffffff"  just="left" />
                     <TextTraits font="SansSerif"  size="11"  name="LayoutGates"  style="plain"  color="#000000"  background="#00ffffff"  just="left" />
                     <TextTraits font="SansSerif"  size="9"  name="Numbers"  style="plain"  color="#000000"  background="#00ffffff"  just="left" />
                     <TextTraits font="SansSerif"  size="9"  name="Legend"  style="plain"  color="#000000"  background="#00ffffff"  just="left" />
                     <WindowPosition x="620"  y="25"  width="390"  height="582"  displayed="1"  panelState="---" />
                   </GraphEnvironment>
                 </Graph>
                 <Gate gating:id="ID2099473350"  gating:parent_id="ID1872748724" >
                   <gating:PolygonGate eventsInside="1"  annoOffsetX="-17"  annoOffsetY="-93"  tint="#000000"  isTinted="0"  lineWeight="Normal"  userDefined="1"  quadId="-1"  gateResolution="256" >
                     <gating:dimension>
                       <data-type:fcs-dimension data-type:name="FL1-H" />
                     </gating:dimension>
                     <gating:dimension>
                       <data-type:fcs-dimension data-type:name="FL2-H" />
                     </gating:dimension>
                     <gating:vertex>
                       <gating:coordinate data-type:value="72.0670912472" />
                       <gating:coordinate data-type:value="37.5815014466" />
                     </gating:vertex>
                     <gating:vertex>
                       <gating:coordinate data-type:value="199.0026574387" />
                       <gating:coordinate data-type:value="19.9520029804" />
                     </gating:vertex>
                     <gating:vertex>
                       <gating:coordinate data-type:value="1022.2455813491" />
                       <gating:coordinate data-type:value="19.9520029804" />
                     </gating:vertex>
                     <gating:vertex>
                       <gating:coordinate data-type:value="1281.0979226611" />
                       <gating:coordinate data-type:value="99.9896396782" />
                     </gating:vertex>
                     <gating:vertex>
                       <gating:coordinate data-type:value="2383.1798084541" />
                       <gating:coordinate data-type:value="375.776078821" />
                     </gating:vertex>
                     <gating:vertex>
                       <gating:coordinate data-type:value="5251.115950096" />
                       <gating:coordinate data-type:value="1188.2467414049" />
                     </gating:vertex>
                     <gating:vertex>
                       <gating:coordinate data-type:value="12242.0225946134" />
                       <gating:coordinate data-type:value="3348.7781974891" />
                     </gating:vertex>
                     <gating:vertex>
                       <gating:coordinate data-type:value="33804.5422202112" />
                       <gating:coordinate data-type:value="10589.2179016266" />
                     </gating:vertex>
                     <gating:vertex>
                       <gating:coordinate data-type:value="53092.0175234074" />
                       <gating:coordinate data-type:value="15843.6781222746" />
                     </gating:vertex>
                     <gating:vertex>
                       <gating:coordinate data-type:value="44823.8251476486" />
                       <gating:coordinate data-type:value="19945.8023477119" />
                     </gating:vertex>
                     <gating:vertex>
                       <gating:coordinate data-type:value="25494.1891048758" />
                       <gating:coordinate data-type:value="15843.6781222746" />
                     </gating:vertex>
                     <gating:vertex>
                       <gating:coordinate data-type:value="9232.5000888974" />
                       <gating:coordinate data-type:value="6307.7432775451" />
                     </gating:vertex>
                     <gating:vertex>
                       <gating:coordinate data-type:value="2986.6470030704" />
                       <gating:coordinate data-type:value="2817.6676008212" />
                     </gating:vertex>
                     <gating:vertex>
                       <gating:coordinate data-type:value="913.149108615" />
                       <gating:coordinate data-type:value="1258.6515270811" />
                     </gating:vertex>
                     <gating:vertex>
                       <gating:coordinate data-type:value="263.8716496393" />
                       <gating:coordinate data-type:value="668.2175552595" />
                     </gating:vertex>
                     <gating:vertex>
                       <gating:coordinate data-type:value="76.2506876768" />
                       <gating:coordinate data-type:value="446.607236257" />
                     </gating:vertex>
                     <gating:vertex>
                       <gating:coordinate data-type:value="57.5055694689" />
                       <gating:coordinate data-type:value="133.3366006419" />
                     </gating:vertex>
                   </gating:PolygonGate>
                 </Gate>
               </Population>
             </Subpopulations>
           </Population>
         </Subpopulations>
       </SampleNode>
     </Sample>
     <Sample>
       <DataSet uri="file:/Users/cliftonricana/OneDrive/Mizzou/Johnson/Johnson%20Data/Flow%20Data/20201120_143334/B05%207.11BBZc-BBZc2200rsv200uL.fcs"  sampleID="1" />
       <Transformations>
         <transforms:linear transforms:minRange="0"  transforms:maxRange="16777216"  gain="1" >
           <data-type:parameter data-type:name="FSC-A" />
         </transforms:linear>
         <transforms:linear transforms:minRange="0"  transforms:maxRange="4000000"  gain="1" >
           <data-type:parameter data-type:name="SSC-A" />
         </transforms:linear>
         <transforms:log transforms:offset="1"  transforms:decades="7.2247198959" >
           <data-type:parameter data-type:name="FL1-A" />
         </transforms:log>
         <transforms:log transforms:offset="1"  transforms:decades="7.2247198959" >
           <data-type:parameter data-type:name="FL2-A" />
         </transforms:log>
         <transforms:log transforms:offset="1"  transforms:decades="7.2247198959" >
           <data-type:parameter data-type:name="FL3-A" />
         </transforms:log>
         <transforms:log transforms:offset="1"  transforms:decades="7.2247198959" >
           <data-type:parameter data-type:name="FL4-A" />
         </transforms:log>
         <transforms:linear transforms:minRange="0"  transforms:maxRange="16777216"  gain="1" >
           <data-type:parameter data-type:name="FSC-H" />
         </transforms:linear>
         <transforms:linear transforms:minRange="0"  transforms:maxRange="16777216"  gain="1" >
           <data-type:parameter data-type:name="SSC-H" />
         </transforms:linear>
         <transforms:log transforms:offset="10"  transforms:decades="6.2247198959" >
           <data-type:parameter data-type:name="FL1-H" />
         </transforms:log>
         <transforms:log transforms:offset="10"  transforms:decades="6.2247198959" >
           <data-type:parameter data-type:name="FL2-H" />
         </transforms:log>
         <transforms:log transforms:offset="1"  transforms:decades="7.2247198959" >
           <data-type:parameter data-type:name="FL3-H" />
         </transforms:log>
         <transforms:log transforms:offset="1"  transforms:decades="7.2247198959" >
           <data-type:parameter data-type:name="FL4-H" />
         </transforms:log>
         <transforms:linear transforms:minRange="0"  transforms:maxRange="16777216"  gain="1" >
           <data-type:parameter data-type:name="Width" />
         </transforms:linear>
         <transforms:linear transforms:minRange="15.582010582"  transforms:maxRange="19"  gain="0.1005291005" >
           <data-type:parameter data-type:name="Time" />
         </transforms:linear>
       </Transformations>
       <Keywords>
         <Keyword name="FJ_FCS_VERSION"  value="3" />
         <Keyword name="$FIL"  value="B05 7.11BBZc-BBZc2200rsv200uL.fcs" />
         <Keyword name="$SMNO"  value="B5" />
         <Keyword name="#SAMPLE"  value="7.11BBZc-BBZc2200rsv200uL" />
         <Keyword name="$DATATYPE"  value="I" />
         <Keyword name="$MODE"  value="L" />
         <Keyword name="$BYTEORD"  value="4,3,2,1" />
         <Keyword name="$NEXTDATA"  value="0" />
         <Keyword name="$PAR"  value="14" />
         <Keyword name="$P1B"  value="32" />
         <Keyword name="$P2B"  value="32" />
         <Keyword name="$P3B"  value="32" />
         <Keyword name="$P4B"  value="32" />
         <Keyword name="$P5B"  value="32" />
         <Keyword name="$P6B"  value="32" />
         <Keyword name="$P7B"  value="32" />
         <Keyword name="$P8B"  value="32" />
         <Keyword name="$P9B"  value="32" />
         <Keyword name="$P10B"  value="32" />
         <Keyword name="$P11B"  value="32" />
         <Keyword name="$P12B"  value="32" />
         <Keyword name="$P13B"  value="32" />
         <Keyword name="$P14B"  value="32" />
         <Keyword name="$P1R"  value="16777216" />
         <Keyword name="$P2R"  value="16777216" />
         <Keyword name="$P3R"  value="16777216" />
         <Keyword name="$P4R"  value="16777216" />
         <Keyword name="$P5R"  value="16777216" />
         <Keyword name="$P6R"  value="16777216" />
         <Keyword name="$P7R"  value="16777216" />
         <Keyword name="$P8R"  value="16777216" />
         <Keyword name="$P9R"  value="16777216" />
         <Keyword name="$P10R"  value="16777216" />
         <Keyword name="$P11R"  value="16777216" />
         <Keyword name="$P12R"  value="16777216" />
         <Keyword name="$P13R"  value="16777216" />
         <Keyword name="$P14R"  value="16777216" />
         <Keyword name="$P1N"  value="FSC-A" />
         <Keyword name="$P2N"  value="SSC-A" />
         <Keyword name="$P3N"  value="FL1-A" />
         <Keyword name="$P4N"  value="FL2-A" />
         <Keyword name="$P5N"  value="FL3-A" />
         <Keyword name="$P6N"  value="FL4-A" />
         <Keyword name="$P7N"  value="FSC-H" />
         <Keyword name="$P8N"  value="SSC-H" />
         <Keyword name="$P9N"  value="FL1-H" />
         <Keyword name="$P10N"  value="FL2-H" />
         <Keyword name="$P11N"  value="FL3-H" />
         <Keyword name="$P12N"  value="FL4-H" />
         <Keyword name="$P13N"  value="Width" />
         <Keyword name="$P14N"  value="Time" />
         <Keyword name="$P1E"  value="0,0" />
         <Keyword name="#BDACCURIDECADES1"  value="7.224719870049579" />
         <Keyword name="$P2E"  value="0,0" />
         <Keyword name="#BDACCURIDECADES2"  value="7.224719870049579" />
         <Keyword name="$P3E"  value="0,0" />
         <Keyword name="#BDACCURIDECADES3"  value="7.224719870049579" />
         <Keyword name="$P4E"  value="0,0" />
         <Keyword name="#BDACCURIDECADES4"  value="7.224719870049579" />
         <Keyword name="$P5E"  value="0,0" />
         <Keyword name="#BDACCURIDECADES5"  value="7.224719870049579" />
         <Keyword name="$P6E"  value="0,0" />
         <Keyword name="#BDACCURIDECADES6"  value="7.224719870049579" />
         <Keyword name="$P7E"  value="0,0" />
         <Keyword name="#BDACCURIDECADES7"  value="7.224719870049579" />
         <Keyword name="$P8E"  value="0,0" />
         <Keyword name="#BDACCURIDECADES8"  value="7.224719870049579" />
         <Keyword name="$P9E"  value="0,0" />
         <Keyword name="#BDACCURIDECADES9"  value="7.224719870049579" />
         <Keyword name="$P10E"  value="0,0" />
         <Keyword name="#BDACCURIDECADES10"  value="7.224719870049579" />
         <Keyword name="$P11E"  value="0,0" />
         <Keyword name="#BDACCURIDECADES11"  value="7.224719870049579" />
         <Keyword name="$P12E"  value="0,0" />
         <Keyword name="#BDACCURIDECADES12"  value="7.224719870049579" />
         <Keyword name="$P13E"  value="0,0" />
         <Keyword name="#BDACCURIDECADES13"  value="7.224719870049579" />
         <Keyword name="$P14E"  value="0,0" />
         <Keyword name="#BDACCURIDECADES14"  value="7.224719870049579" />
         <Keyword name="$P1S"  value="FSC-A" />
         <Keyword name="$P2S"  value="SSC-A" />
         <Keyword name="$P3S"  value="FL1-A" />
         <Keyword name="$P4S"  value="FL2-A" />
         <Keyword name="$P5S"  value="FL3-A" />
         <Keyword name="$P6S"  value="FL4-A" />
         <Keyword name="$P7S"  value="FSC-H" />
         <Keyword name="$P8S"  value="SSC-H" />
         <Keyword name="$P9S"  value="FL1-H" />
         <Keyword name="$P10S"  value="FL2-H" />
         <Keyword name="$P11S"  value="FL3-H" />
         <Keyword name="$P12S"  value="FL4-H" />
         <Keyword name="$P13S"  value="Width" />
         <Keyword name="$P14S"  value="Time" />
         <Keyword name="#P1VirtualGain"  value="1.0" />
         <Keyword name="#P2VirtualGain"  value="1.0" />
         <Keyword name="#P3VirtualGain"  value="1.0" />
         <Keyword name="#P4VirtualGain"  value="1.0" />
         <Keyword name="#P5VirtualGain"  value="1.0" />
         <Keyword name="#P6VirtualGain"  value="1.0" />
         <Keyword name="#P7VirtualGain"  value="1.0" />
         <Keyword name="#P8VirtualGain"  value="1.0" />
         <Keyword name="#P9VirtualGain"  value="1.0" />
         <Keyword name="#P10VirtualGain"  value="1.0" />
         <Keyword name="#P11VirtualGain"  value="1.0" />
         <Keyword name="#P12VirtualGain"  value="1.0" />
         <Keyword name="#P13VirtualGain"  value="1.0" />
         <Keyword name="#P14VirtualGain"  value="1.0" />
         <Keyword name="$TOT"  value="61891" />
         <Keyword name="$DATE"  value="07-MAY-2019" />
         <Keyword name="$CYT"  value="BD Accuri C6" />
         <Keyword name="#BDACCURI4COLORCOMP"  value="0,0.0,0.0,0.0,0.0,0,0.0,0.0,0.0,0.0,0,0.0,0.0,0.0,0.0,0" />
         <Keyword name="#LASERCONFIGURATION"  value="3 Blue 1 Red" />
         <Keyword name="$SPILLOVER"  value="8,3,4,5,6,9,10,11,12,1.000,0.000,0.000,0.000,0.000,0.000,0.000,0.000,0.000,1.000,0.000,0.000,0.000,0.000,0.000,0.000,0.000,0.000,1.000,0.000,0.000,0.000,0.000,0.000,0.000,0.000,0.000,1.000,0.000,0.000,0.000,0.000,0.000,0.000,0.000,0.000,1.000,0.000,0.000,0.000,0.000,0.000,0.000,0.000,0.000,1.000,0.000,0.000,0.000,0.000,0.000,0.000,0.000,0.000,1.000,0.000,0.000,0.000,0.000,0.000,0.000,0.000,0.000,1.000" />
         <Keyword name="#BDACCURICAPTUREDDATE"  value="1557247221651" />
         <Keyword name="$TIMESTEP"  value="0.1" />
         <Keyword name="$PROJ"  value="20201120_143334" />
         <Keyword name="$BTIM"  value="11:40:37:15" />
         <Keyword name="$ETIM"  value="11:40:56:15" />
         <Keyword name="#ATIM"  value="19" />
         <Keyword name="#ACQUISITIONTIMEMILLI"  value="19032" />
         <Keyword name="$VOL"  value="10874" />
         <Keyword name="$BEGINSTEXT"  value="58" />
         <Keyword name="$ENDSTEXT"  value="2578" />
         <Keyword name="$BEGINDATA"  value="2579" />
         <Keyword name="$ENDDATA"  value="3468475" />
         <Keyword name="$BEGINANALYSIS"  value="0" />
         <Keyword name="$ENDANALYSIS"  value="0" />
         <Keyword name="#SPACERS"  value="000" />
       </Keywords>
       <SampleNode name="B05 7.11BBZc-BBZc2200rsv200uL.fcs"  annotation=""  owningGroup=""  expanded="1"  sortPriority="10"  count="61891"  sampleID="1" >
         <Graph smoothing="0"  backColor="#ffffff"  foreColor="#000000"  type="Pseudocolor"  fast="1" >
           <Axis dimension="x"  name="FSC-A"  label=""  auto="auto" />
           <Axis dimension="y"  name="SSC-A"  label=""  auto="auto" />
           <GraphSettings level="5%"  smoothingHighResolution="1"  contourHighResolution="1"  histogramSmoothingCount="0"  graphResolution="256"  showOutliers="0"  drawLargeDots="0"  dotsToDraw="8000"  tint="le.chartfill.tinted.40"  lineWeight="le.lineweight.normal"  lineStyle="le.linestyle.solid" />
           <GraphEnvironment showGrid="0"  showAxes="tnlTNL"  showGates="1"  showFreqOnPlots="1"  showGateNameOnPlots="1"  showMedians="0"  showUncomped="0"  addEventParam="0"  lastYAxisName="" >
             <TextTraits font="SansSerif"  size="11"  name="Labels"  style="plain"  color="#000000"  background="#00ffffff"  just="left" />
             <TextTraits font="SansSerif"  size="11"  name="LayoutGates"  style="plain"  color="#000000"  background="#00ffffff"  just="left" />
             <TextTraits font="SansSerif"  size="9"  name="Numbers"  style="plain"  color="#000000"  background="#00ffffff"  just="left" />
             <TextTraits font="SansSerif"  size="9"  name="Legend"  style="plain"  color="#000000"  background="#00ffffff"  just="left" />
           </GraphEnvironment>
         </Graph>
         <Subpopulations>
           <Population name="Live"  annotation=""  owningGroup="All Samples"  expanded="1"  sortPriority="10"  count="48503" >
             <Graph smoothing="0"  backColor="#ffffff"  foreColor="#000000"  heatMapStatParameter="FL1-A"  type="Pseudocolor"  fast="1" >
               <Axis dimension="x"  name="FSC-A"  label=""  auto="auto" />
               <Axis dimension="y"  name="SSC-A"  label=""  auto="auto" />
               <GraphSettings level="5%"  smoothingHighResolution="1"  contourHighResolution="1"  histogramSmoothingCount="0"  graphResolution="256"  showOutliers="0"  drawLargeDots="0"  dotsToDraw="8000"  tint="le.chartfill.tinted.40"  lineWeight="le.lineweight.normal"  lineStyle="le.linestyle.solid" />
               <GraphEnvironment showGrid="0"  showAxes="tnlTNL"  showGates="1"  showFreqOnPlots="1"  showGateNameOnPlots="1"  showMedians="0"  showUncomped="0"  addEventParam="0"  lastYAxisName="" >
                 <TextTraits font="SansSerif"  size="11"  name="Labels"  style="plain"  color="#000000"  background="#00ffffff"  just="left" />
                 <TextTraits font="SansSerif"  size="11"  name="LayoutGates"  style="plain"  color="#000000"  background="#00ffffff"  just="left" />
                 <TextTraits font="SansSerif"  size="9"  name="Numbers"  style="plain"  color="#000000"  background="#00ffffff"  just="left" />
                 <TextTraits font="SansSerif"  size="9"  name="Legend"  style="plain"  color="#000000"  background="#00ffffff"  just="left" />
                 <WindowPosition x="620"  y="25"  width="390"  height="582"  displayed="1"  panelState="---" />
               </GraphEnvironment>
             </Graph>
             <Gate gating:id="ID337209730" >
               <gating:PolygonGate eventsInside="1"  annoOffsetX="0"  annoOffsetY="0"  tint="#000000"  isTinted="0"  lineWeight="Normal"  userDefined="1"  quadId="-1"  gateResolution="256" >
                 <gating:dimension>
                   <data-type:fcs-dimension data-type:name="FSC-A" />
                 </gating:dimension>
                 <gating:dimension>
                   <data-type:fcs-dimension data-type:name="SSC-A" />
                 </gating:dimension>
                 <gating:vertex>
                   <gating:coordinate data-type:value="3170497.5118110236" />
                   <gating:coordinate data-type:value="176706.8273092369" />
                 </gating:vertex>
                 <gating:vertex>
                   <gating:coordinate data-type:value="5152058.456692914" />
                   <gating:coordinate data-type:value="96385.5421686747" />
                 </gating:vertex>
                 <gating:vertex>
                   <gating:coordinate data-type:value="8983076.283464568" />
                   <gating:coordinate data-type:value="224899.5983935743" />
                 </gating:vertex>
                 <gating:vertex>
                   <gating:coordinate data-type:value="11823313.637795275" />
                   <gating:coordinate data-type:value="514056.2248995983" />
                 </gating:vertex>
                 <gating:vertex>
                   <gating:coordinate data-type:value="15456175.37007874" />
                   <gating:coordinate data-type:value="1156626.5060240964" />
                 </gating:vertex>
                 <gating:vertex>
                   <gating:coordinate data-type:value="16645111.937007874" />
                   <gating:coordinate data-type:value="1638554.2168674697" />
                 </gating:vertex>
                 <gating:vertex>
                   <gating:coordinate data-type:value="16645111.937007874" />
                   <gating:coordinate data-type:value="3020080.3212851402" />
                 </gating:vertex>
                 <gating:vertex>
                   <gating:coordinate data-type:value="15522227.401574804" />
                   <gating:coordinate data-type:value="3485943.7751004016" />
                 </gating:vertex>
                 <gating:vertex>
                   <gating:coordinate data-type:value="13144354.267716536" />
                   <gating:coordinate data-type:value="3550200.8032128518" />
                 </gating:vertex>
                 <gating:vertex>
                   <gating:coordinate data-type:value="9973856.755905513" />
                   <gating:coordinate data-type:value="3309236.9477911643" />
                 </gating:vertex>
                 <gating:vertex>
                   <gating:coordinate data-type:value="7529931.590551181" />
                   <gating:coordinate data-type:value="2923694.7791164657" />
                 </gating:vertex>
                 <gating:vertex>
                   <gating:coordinate data-type:value="4623642.20472441" />
                   <gating:coordinate data-type:value="2345381.5261044176" />
                 </gating:vertex>
                 <gating:vertex>
                   <gating:coordinate data-type:value="3170497.5118110236" />
                   <gating:coordinate data-type:value="1606425.7028112449" />
                 </gating:vertex>
                 <gating:vertex>
                   <gating:coordinate data-type:value="2642081.2598425196" />
                   <gating:coordinate data-type:value="1108433.7349397591" />
                 </gating:vertex>
                 <gating:vertex>
                   <gating:coordinate data-type:value="2377873.1338582677" />
                   <gating:coordinate data-type:value="530120.4819277109" />
                 </gating:vertex>
               </gating:PolygonGate>
             </Gate>
             <Subpopulations>
               <Population name="Green Cells"  annotation=""  owningGroup="All Samples"  expanded="1"  sortPriority="10"  count="3" >
                 <Graph smoothing="0"  backColor="#ffffff"  foreColor="#000000"  heatMapStatParameter="FL1-A"  type="Pseudocolor"  fast="1" >
                   <Axis dimension="x"  name="FL1-H"  label=""  auto="auto" />
                   <Axis dimension="y"  name="FL2-H"  label=""  auto="auto" />
                   <GraphSettings level="5%"  smoothingHighResolution="1"  contourHighResolution="1"  histogramSmoothingCount="0"  graphResolution="256"  showOutliers="0"  drawLargeDots="0"  dotsToDraw="8000"  tint="le.chartfill.tinted.40"  lineWeight="le.lineweight.normal"  lineStyle="le.linestyle.solid" />
                   <GraphEnvironment showGrid="0"  showAxes="tnlTNL"  showGates="1"  showFreqOnPlots="1"  showGateNameOnPlots="1"  showMedians="0"  showUncomped="0"  addEventParam="0"  lastYAxisName="" >
                     <TextTraits font="SansSerif"  size="11"  name="Labels"  style="plain"  color="#000000"  background="#00ffffff"  just="left" />
                     <TextTraits font="SansSerif"  size="11"  name="LayoutGates"  style="plain"  color="#000000"  background="#00ffffff"  just="left" />
                     <TextTraits font="SansSerif"  size="9"  name="Numbers"  style="plain"  color="#000000"  background="#00ffffff"  just="left" />
                     <TextTraits font="SansSerif"  size="9"  name="Legend"  style="plain"  color="#000000"  background="#00ffffff"  just="left" />
                     <WindowPosition x="620"  y="25"  width="390"  height="582"  displayed="1"  panelState="---" />
                   </GraphEnvironment>
                 </Graph>
                 <Gate gating:id="ID2042030678"  gating:parent_id="ID337209730" >
                   <gating:PolygonGate eventsInside="1"  annoOffsetX="33"  annoOffsetY="48"  tint="#000000"  isTinted="0"  lineWeight="Normal"  userDefined="1"  quadId="-1"  gateResolution="256" >
                     <gating:dimension>
                       <data-type:fcs-dimension data-type:name="FL1-H" />
                     </gating:dimension>
                     <gating:dimension>
                       <data-type:fcs-dimension data-type:name="FL2-H" />
                     </gating:dimension>
                     <gating:vertex>
                       <gating:coordinate data-type:value="1022.2455813491" />
                       <gating:coordinate data-type:value="19.9520029804" />
                     </gating:vertex>
                     <gating:vertex>
                       <gating:coordinate data-type:value="1281.0979226611" />
                       <gating:coordinate data-type:value="99.9896396782" />
                     </gating:vertex>
                     <gating:vertex>
                       <gating:coordinate data-type:value="2383.1798084541" />
                       <gating:coordinate data-type:value="398.0411803102" />
                     </gating:vertex>
                     <gating:vertex>
                       <gating:coordinate data-type:value="5251.115950096" />
                       <gating:coordinate data-type:value="1188.2467414049" />
                     </gating:vertex>
                     <gating:vertex>
                       <gating:coordinate data-type:value="12242.0225946134" />
                       <gating:coordinate data-type:value="3348.7781974891" />
                     </gating:vertex>
                     <gating:vertex>
                       <gating:coordinate data-type:value="33804.5422202112" />
                       <gating:coordinate data-type:value="10589.2179016266" />
                     </gating:vertex>
                     <gating:vertex>
                       <gating:coordinate data-type:value="53092.0175234074" />
                       <gating:coordinate data-type:value="15843.6781222746" />
                     </gating:vertex>
                     <gating:vertex>
                       <gating:coordinate data-type:value="1755694.8943301234" />
                       <gating:coordinate data-type:value="316080.362780482" />
                     </gating:vertex>
                     <gating:vertex>
                       <gating:coordinate data-type:value="10096223.471216174" />
                       <gating:coordinate data-type:value="793925.0708717435" />
                     </gating:vertex>
                     <gating:vertex>
                       <gating:coordinate data-type:value="9542280.605201421" />
                       <gating:coordinate data-type:value="21.1341787396" />
                     </gating:vertex>
                     <gating:vertex>
                       <gating:coordinate data-type:value="173648.6555451471" />
                       <gating:coordinate data-type:value="21.1341787396" />
                     </gating:vertex>
                   </gating:PolygonGate>
                 </Gate>
               </Population>
               <Population name="Non Fluorescent Cells"  annotation=""  owningGroup="All Samples"  expanded="1"  sortPriority="10"  count="48486" >
                 <Graph smoothing="0"  backColor="#ffffff"  foreColor="#000000"  heatMapStatParameter="FL1-A"  type="Pseudocolor"  fast="1" >
                   <Axis dimension="x"  name="FL1-H"  label=""  auto="auto" />
                   <Axis dimension="y"  name="FL2-H"  label=""  auto="auto" />
                   <GraphSettings level="5%"  smoothingHighResolution="1"  contourHighResolution="1"  histogramSmoothingCount="0"  graphResolution="256"  showOutliers="0"  drawLargeDots="0"  dotsToDraw="8000"  tint="le.chartfill.tinted.40"  lineWeight="le.lineweight.normal"  lineStyle="le.linestyle.solid" />
                   <GraphEnvironment showGrid="0"  showAxes="tnlTNL"  showGates="1"  showFreqOnPlots="1"  showGateNameOnPlots="1"  showMedians="0"  showUncomped="0"  addEventParam="0"  lastYAxisName="" >
                     <TextTraits font="SansSerif"  size="11"  name="Labels"  style="plain"  color="#000000"  background="#00ffffff"  just="left" />
                     <TextTraits font="SansSerif"  size="11"  name="LayoutGates"  style="plain"  color="#000000"  background="#00ffffff"  just="left" />
                     <TextTraits font="SansSerif"  size="9"  name="Numbers"  style="plain"  color="#000000"  background="#00ffffff"  just="left" />
                     <TextTraits font="SansSerif"  size="9"  name="Legend"  style="plain"  color="#000000"  background="#00ffffff"  just="left" />
                     <WindowPosition x="620"  y="25"  width="390"  height="582"  displayed="1"  panelState="---" />
                   </GraphEnvironment>
                 </Graph>
                 <Gate gating:id="ID590625504"  gating:parent_id="ID337209730" >
                   <gating:PolygonGate eventsInside="1"  annoOffsetX="-17"  annoOffsetY="-93"  tint="#000000"  isTinted="0"  lineWeight="Normal"  userDefined="1"  quadId="-1"  gateResolution="256" >
                     <gating:dimension>
                       <data-type:fcs-dimension data-type:name="FL1-H" />
                     </gating:dimension>
                     <gating:dimension>
                       <data-type:fcs-dimension data-type:name="FL2-H" />
                     </gating:dimension>
                     <gating:vertex>
                       <gating:coordinate data-type:value="72.0670912472" />
                       <gating:coordinate data-type:value="37.5815014466" />
                     </gating:vertex>
                     <gating:vertex>
                       <gating:coordinate data-type:value="199.0026574387" />
                       <gating:coordinate data-type:value="19.9520029804" />
                     </gating:vertex>
                     <gating:vertex>
                       <gating:coordinate data-type:value="1022.2455813491" />
                       <gating:coordinate data-type:value="19.9520029804" />
                     </gating:vertex>
                     <gating:vertex>
                       <gating:coordinate data-type:value="1281.0979226611" />
                       <gating:coordinate data-type:value="99.9896396782" />
                     </gating:vertex>
                     <gating:vertex>
                       <gating:coordinate data-type:value="2383.1798084541" />
                       <gating:coordinate data-type:value="375.776078821" />
                     </gating:vertex>
                     <gating:vertex>
                       <gating:coordinate data-type:value="5251.115950096" />
                       <gating:coordinate data-type:value="1188.2467414049" />
                     </gating:vertex>
                     <gating:vertex>
                       <gating:coordinate data-type:value="12242.0225946134" />
                       <gating:coordinate data-type:value="3348.7781974891" />
                     </gating:vertex>
                     <gating:vertex>
                       <gating:coordinate data-type:value="33804.5422202112" />
                       <gating:coordinate data-type:value="10589.2179016266" />
                     </gating:vertex>
                     <gating:vertex>
                       <gating:coordinate data-type:value="53092.0175234074" />
                       <gating:coordinate data-type:value="15843.6781222746" />
                     </gating:vertex>
                     <gating:vertex>
                       <gating:coordinate data-type:value="44823.8251476486" />
                       <gating:coordinate data-type:value="19945.8023477119" />
                     </gating:vertex>
                     <gating:vertex>
                       <gating:coordinate data-type:value="25494.1891048758" />
                       <gating:coordinate data-type:value="15843.6781222746" />
                     </gating:vertex>
                     <gating:vertex>
                       <gating:coordinate data-type:value="9232.5000888974" />
                       <gating:coordinate data-type:value="6307.7432775451" />
                     </gating:vertex>
                     <gating:vertex>
                       <gating:coordinate data-type:value="2986.6470030704" />
                       <gating:coordinate data-type:value="2817.6676008212" />
                     </gating:vertex>
                     <gating:vertex>
                       <gating:coordinate data-type:value="913.149108615" />
                       <gating:coordinate data-type:value="1258.6515270811" />
                     </gating:vertex>
                     <gating:vertex>
                       <gating:coordinate data-type:value="263.8716496393" />
                       <gating:coordinate data-type:value="668.2175552595" />
                     </gating:vertex>
                     <gating:vertex>
                       <gating:coordinate data-type:value="76.2506876768" />
                       <gating:coordinate data-type:value="446.607236257" />
                     </gating:vertex>
                     <gating:vertex>
                       <gating:coordinate data-type:value="57.5055694689" />
                       <gating:coordinate data-type:value="133.3366006419" />
                     </gating:vertex>
                   </gating:PolygonGate>
                 </Gate>
               </Population>
             </Subpopulations>
           </Population>
         </Subpopulations>
       </SampleNode>
     </Sample>
     <Sample>
       <DataSet uri="file:/Users/cliftonricana/OneDrive/Mizzou/Johnson/Johnson%20Data/Flow%20Data/20201120_143334/A04%207.4FT-BBZc1700rsv200uL.fcs"  sampleID="2" />
       <Transformations>
         <transforms:linear transforms:minRange="0"  transforms:maxRange="16777216"  gain="1" >
           <data-type:parameter data-type:name="FSC-A" />
         </transforms:linear>
         <transforms:linear transforms:minRange="0"  transforms:maxRange="4000000"  gain="1" >
           <data-type:parameter data-type:name="SSC-A" />
         </transforms:linear>
         <transforms:log transforms:offset="1"  transforms:decades="7.2247198959" >
           <data-type:parameter data-type:name="FL1-A" />
         </transforms:log>
         <transforms:log transforms:offset="1"  transforms:decades="7.2247198959" >
           <data-type:parameter data-type:name="FL2-A" />
         </transforms:log>
         <transforms:log transforms:offset="1"  transforms:decades="7.2247198959" >
           <data-type:parameter data-type:name="FL3-A" />
         </transforms:log>
         <transforms:log transforms:offset="1"  transforms:decades="7.2247198959" >
           <data-type:parameter data-type:name="FL4-A" />
         </transforms:log>
         <transforms:linear transforms:minRange="0"  transforms:maxRange="16777216"  gain="1" >
           <data-type:parameter data-type:name="FSC-H" />
         </transforms:linear>
         <transforms:linear transforms:minRange="0"  transforms:maxRange="16777216"  gain="1" >
           <data-type:parameter data-type:name="SSC-H" />
         </transforms:linear>
         <transforms:log transforms:offset="10"  transforms:decades="6.2247198959" >
           <data-type:parameter data-type:name="FL1-H" />
         </transforms:log>
         <transforms:log transforms:offset="10"  transforms:decades="6.2247198959" >
           <data-type:parameter data-type:name="FL2-H" />
         </transforms:log>
         <transforms:log transforms:offset="1"  transforms:decades="7.2247198959" >
           <data-type:parameter data-type:name="FL3-H" />
         </transforms:log>
         <transforms:log transforms:offset="1"  transforms:decades="7.2247198959" >
           <data-type:parameter data-type:name="FL4-H" />
         </transforms:log>
         <transforms:linear transforms:minRange="0"  transforms:maxRange="16777216"  gain="1" >
           <data-type:parameter data-type:name="Width" />
         </transforms:linear>
         <transforms:linear transforms:minRange="15.0459770115"  transforms:maxRange="17"  gain="0.0977011494" >
           <data-type:parameter data-type:name="Time" />
         </transforms:linear>
       </Transformations>
       <Keywords>
         <Keyword name="FJ_FCS_VERSION"  value="3" />
         <Keyword name="$FIL"  value="A04 7.4FT-BBZc1700rsv200uL.fcs" />
         <Keyword name="$SMNO"  value="A4" />
         <Keyword name="#SAMPLE"  value="7.4FT-BBZc1700rsv200uL" />
         <Keyword name="$DATATYPE"  value="I" />
         <Keyword name="$MODE"  value="L" />
         <Keyword name="$BYTEORD"  value="4,3,2,1" />
         <Keyword name="$NEXTDATA"  value="0" />
         <Keyword name="$PAR"  value="14" />
         <Keyword name="$P1B"  value="32" />
         <Keyword name="$P2B"  value="32" />
         <Keyword name="$P3B"  value="32" />
         <Keyword name="$P4B"  value="32" />
         <Keyword name="$P5B"  value="32" />
         <Keyword name="$P6B"  value="32" />
         <Keyword name="$P7B"  value="32" />
         <Keyword name="$P8B"  value="32" />
         <Keyword name="$P9B"  value="32" />
         <Keyword name="$P10B"  value="32" />
         <Keyword name="$P11B"  value="32" />
         <Keyword name="$P12B"  value="32" />
         <Keyword name="$P13B"  value="32" />
         <Keyword name="$P14B"  value="32" />
         <Keyword name="$P1R"  value="16777216" />
         <Keyword name="$P2R"  value="16777216" />
         <Keyword name="$P3R"  value="16777216" />
         <Keyword name="$P4R"  value="16777216" />
         <Keyword name="$P5R"  value="16777216" />
         <Keyword name="$P6R"  value="16777216" />
         <Keyword name="$P7R"  value="16777216" />
         <Keyword name="$P8R"  value="16777216" />
         <Keyword name="$P9R"  value="16777216" />
         <Keyword name="$P10R"  value="16777216" />
         <Keyword name="$P11R"  value="16777216" />
         <Keyword name="$P12R"  value="16777216" />
         <Keyword name="$P13R"  value="16777216" />
         <Keyword name="$P14R"  value="16777216" />
         <Keyword name="$P1N"  value="FSC-A" />
         <Keyword name="$P2N"  value="SSC-A" />
         <Keyword name="$P3N"  value="FL1-A" />
         <Keyword name="$P4N"  value="FL2-A" />
         <Keyword name="$P5N"  value="FL3-A" />
         <Keyword name="$P6N"  value="FL4-A" />
         <Keyword name="$P7N"  value="FSC-H" />
         <Keyword name="$P8N"  value="SSC-H" />
         <Keyword name="$P9N"  value="FL1-H" />
         <Keyword name="$P10N"  value="FL2-H" />
         <Keyword name="$P11N"  value="FL3-H" />
         <Keyword name="$P12N"  value="FL4-H" />
         <Keyword name="$P13N"  value="Width" />
         <Keyword name="$P14N"  value="Time" />
         <Keyword name="$P1E"  value="0,0" />
         <Keyword name="#BDACCURIDECADES1"  value="7.224719870049579" />
         <Keyword name="$P2E"  value="0,0" />
         <Keyword name="#BDACCURIDECADES2"  value="7.224719870049579" />
         <Keyword name="$P3E"  value="0,0" />
         <Keyword name="#BDACCURIDECADES3"  value="7.224719870049579" />
         <Keyword name="$P4E"  value="0,0" />
         <Keyword name="#BDACCURIDECADES4"  value="7.224719870049579" />
         <Keyword name="$P5E"  value="0,0" />
         <Keyword name="#BDACCURIDECADES5"  value="7.224719870049579" />
         <Keyword name="$P6E"  value="0,0" />
         <Keyword name="#BDACCURIDECADES6"  value="7.224719870049579" />
         <Keyword name="$P7E"  value="0,0" />
         <Keyword name="#BDACCURIDECADES7"  value="7.224719870049579" />
         <Keyword name="$P8E"  value="0,0" />
         <Keyword name="#BDACCURIDECADES8"  value="7.224719870049579" />
         <Keyword name="$P9E"  value="0,0" />
         <Keyword name="#BDACCURIDECADES9"  value="7.224719870049579" />
         <Keyword name="$P10E"  value="0,0" />
         <Keyword name="#BDACCURIDECADES10"  value="7.224719870049579" />
         <Keyword name="$P11E"  value="0,0" />
         <Keyword name="#BDACCURIDECADES11"  value="7.224719870049579" />
         <Keyword name="$P12E"  value="0,0" />
         <Keyword name="#BDACCURIDECADES12"  value="7.224719870049579" />
         <Keyword name="$P13E"  value="0,0" />
         <Keyword name="#BDACCURIDECADES13"  value="7.224719870049579" />
         <Keyword name="$P14E"  value="0,0" />
         <Keyword name="#BDACCURIDECADES14"  value="7.224719870049579" />
         <Keyword name="$P1S"  value="FSC-A" />
         <Keyword name="$P2S"  value="SSC-A" />
         <Keyword name="$P3S"  value="FL1-A" />
         <Keyword name="$P4S"  value="FL2-A" />
         <Keyword name="$P5S"  value="FL3-A" />
         <Keyword name="$P6S"  value="FL4-A" />
         <Keyword name="$P7S"  value="FSC-H" />
         <Keyword name="$P8S"  value="SSC-H" />
         <Keyword name="$P9S"  value="FL1-H" />
         <Keyword name="$P10S"  value="FL2-H" />
         <Keyword name="$P11S"  value="FL3-H" />
         <Keyword name="$P12S"  value="FL4-H" />
         <Keyword name="$P13S"  value="Width" />
         <Keyword name="$P14S"  value="Time" />
         <Keyword name="#P1VirtualGain"  value="1.0" />
         <Keyword name="#P2VirtualGain"  value="1.0" />
         <Keyword name="#P3VirtualGain"  value="1.0" />
         <Keyword name="#P4VirtualGain"  value="1.0" />
         <Keyword name="#P5VirtualGain"  value="1.0" />
         <Keyword name="#P6VirtualGain"  value="1.0" />
         <Keyword name="#P7VirtualGain"  value="1.0" />
         <Keyword name="#P8VirtualGain"  value="1.0" />
         <Keyword name="#P9VirtualGain"  value="1.0" />
         <Keyword name="#P10VirtualGain"  value="1.0" />
         <Keyword name="#P11VirtualGain"  value="1.0" />
         <Keyword name="#P12VirtualGain"  value="1.0" />
         <Keyword name="#P13VirtualGain"  value="1.0" />
         <Keyword name="#P14VirtualGain"  value="1.0" />
         <Keyword name="$TOT"  value="93288" />
         <Keyword name="$DATE"  value="07-MAY-2019" />
         <Keyword name="$CYT"  value="BD Accuri C6" />
         <Keyword name="#BDACCURI4COLORCOMP"  value="0,0.0,0.0,0.0,0.0,0,0.0,0.0,0.0,0.0,0,0.0,0.0,0.0,0.0,0" />
         <Keyword name="#LASERCONFIGURATION"  value="3 Blue 1 Red" />
         <Keyword name="$SPILLOVER"  value="8,3,4,5,6,9,10,11,12,1.000,0.000,0.000,0.000,0.000,0.000,0.000,0.000,0.000,1.000,0.000,0.000,0.000,0.000,0.000,0.000,0.000,0.000,1.000,0.000,0.000,0.000,0.000,0.000,0.000,0.000,0.000,1.000,0.000,0.000,0.000,0.000,0.000,0.000,0.000,0.000,1.000,0.000,0.000,0.000,0.000,0.000,0.000,0.000,0.000,1.000,0.000,0.000,0.000,0.000,0.000,0.000,0.000,0.000,1.000,0.000,0.000,0.000,0.000,0.000,0.000,0.000,0.000,1.000" />
         <Keyword name="#BDACCURICAPTUREDDATE"  value="1557246638018" />
         <Keyword name="$TIMESTEP"  value="0.1" />
         <Keyword name="$PROJ"  value="20201120_143334" />
         <Keyword name="$BTIM"  value="11:30:53:49" />
         <Keyword name="$ETIM"  value="11:31:10:95" />
         <Keyword name="#ATIM"  value="17" />
         <Keyword name="#ACQUISITIONTIMEMILLI"  value="17489" />
         <Keyword name="$VOL"  value="9964" />
         <Keyword name="$BEGINSTEXT"  value="58" />
         <Keyword name="$ENDSTEXT"  value="2571" />
         <Keyword name="$BEGINDATA"  value="2572" />
         <Keyword name="$ENDDATA"  value="5226700" />
         <Keyword name="$BEGINANALYSIS"  value="0" />
         <Keyword name="$ENDANALYSIS"  value="0" />
         <Keyword name="#SPACERS"  value="000" />
       </Keywords>
       <SampleNode name="A04 7.4FT-BBZc1700rsv200uL.fcs"  annotation=""  owningGroup=""  expanded="1"  sortPriority="10"  count="93288"  sampleID="2" >
         <Graph smoothing="0"  backColor="#ffffff"  foreColor="#000000"  type="Pseudocolor"  fast="1" >
           <Axis dimension="x"  name="FSC-A"  label=""  auto="auto" />
           <Axis dimension="y"  name="SSC-A"  label=""  auto="auto" />
           <GraphSettings level="5%"  smoothingHighResolution="1"  contourHighResolution="1"  histogramSmoothingCount="0"  graphResolution="256"  showOutliers="0"  drawLargeDots="0"  dotsToDraw="8000"  tint="le.chartfill.tinted.40"  lineWeight="le.lineweight.normal"  lineStyle="le.linestyle.solid" />
           <GraphEnvironment showGrid="0"  showAxes="tnlTNL"  showGates="1"  showFreqOnPlots="1"  showGateNameOnPlots="1"  showMedians="0"  showUncomped="0"  addEventParam="0"  lastYAxisName="" >
             <TextTraits font="SansSerif"  size="11"  name="Labels"  style="plain"  color="#000000"  background="#00ffffff"  just="left" />
             <TextTraits font="SansSerif"  size="11"  name="LayoutGates"  style="plain"  color="#000000"  background="#00ffffff"  just="left" />
             <TextTraits font="SansSerif"  size="9"  name="Numbers"  style="plain"  color="#000000"  background="#00ffffff"  just="left" />
             <TextTraits font="SansSerif"  size="9"  name="Legend"  style="plain"  color="#000000"  background="#00ffffff"  just="left" />
           </GraphEnvironment>
         </Graph>
         <Subpopulations>
           <Population name="Live"  annotation=""  owningGroup="All Samples"  expanded="1"  sortPriority="10"  count="45818" >
             <Graph smoothing="0"  backColor="#ffffff"  foreColor="#000000"  heatMapStatParameter="FL1-A"  type="Pseudocolor"  fast="1" >
               <Axis dimension="x"  name="FSC-A"  label=""  auto="auto" />
               <Axis dimension="y"  name="SSC-A"  label=""  auto="auto" />
               <GraphSettings level="5%"  smoothingHighResolution="1"  contourHighResolution="1"  histogramSmoothingCount="0"  graphResolution="256"  showOutliers="0"  drawLargeDots="0"  dotsToDraw="8000"  tint="le.chartfill.tinted.40"  lineWeight="le.lineweight.normal"  lineStyle="le.linestyle.solid" />
               <GraphEnvironment showGrid="0"  showAxes="tnlTNL"  showGates="1"  showFreqOnPlots="1"  showGateNameOnPlots="1"  showMedians="0"  showUncomped="0"  addEventParam="0"  lastYAxisName="" >
                 <TextTraits font="SansSerif"  size="11"  name="Labels"  style="plain"  color="#000000"  background="#00ffffff"  just="left" />
                 <TextTraits font="SansSerif"  size="11"  name="LayoutGates"  style="plain"  color="#000000"  background="#00ffffff"  just="left" />
                 <TextTraits font="SansSerif"  size="9"  name="Numbers"  style="plain"  color="#000000"  background="#00ffffff"  just="left" />
                 <TextTraits font="SansSerif"  size="9"  name="Legend"  style="plain"  color="#000000"  background="#00ffffff"  just="left" />
                 <WindowPosition x="620"  y="25"  width="390"  height="582"  displayed="1"  panelState="---" />
               </GraphEnvironment>
             </Graph>
             <Gate gating:id="ID1907361144" >
               <gating:PolygonGate eventsInside="1"  annoOffsetX="0"  annoOffsetY="0"  tint="#000000"  isTinted="0"  lineWeight="Normal"  userDefined="1"  quadId="-1"  gateResolution="256" >
                 <gating:dimension>
                   <data-type:fcs-dimension data-type:name="FSC-A" />
                 </gating:dimension>
                 <gating:dimension>
                   <data-type:fcs-dimension data-type:name="SSC-A" />
                 </gating:dimension>
                 <gating:vertex>
                   <gating:coordinate data-type:value="3170497.5118110236" />
                   <gating:coordinate data-type:value="176706.8273092369" />
                 </gating:vertex>
                 <gating:vertex>
                   <gating:coordinate data-type:value="5152058.456692914" />
                   <gating:coordinate data-type:value="96385.5421686747" />
                 </gating:vertex>
                 <gating:vertex>
                   <gating:coordinate data-type:value="8983076.283464568" />
                   <gating:coordinate data-type:value="224899.5983935743" />
                 </gating:vertex>
                 <gating:vertex>
                   <gating:coordinate data-type:value="11823313.637795275" />
                   <gating:coordinate data-type:value="514056.2248995983" />
                 </gating:vertex>
                 <gating:vertex>
                   <gating:coordinate data-type:value="15456175.37007874" />
                   <gating:coordinate data-type:value="1156626.5060240964" />
                 </gating:vertex>
                 <gating:vertex>
                   <gating:coordinate data-type:value="16645111.937007874" />
                   <gating:coordinate data-type:value="1638554.2168674697" />
                 </gating:vertex>
                 <gating:vertex>
                   <gating:coordinate data-type:value="16645111.937007874" />
                   <gating:coordinate data-type:value="3020080.3212851402" />
                 </gating:vertex>
                 <gating:vertex>
                   <gating:coordinate data-type:value="15522227.401574804" />
                   <gating:coordinate data-type:value="3485943.7751004016" />
                 </gating:vertex>
                 <gating:vertex>
                   <gating:coordinate data-type:value="13144354.267716536" />
                   <gating:coordinate data-type:value="3550200.8032128518" />
                 </gating:vertex>
                 <gating:vertex>
                   <gating:coordinate data-type:value="9973856.755905513" />
                   <gating:coordinate data-type:value="3309236.9477911643" />
                 </gating:vertex>
                 <gating:vertex>
                   <gating:coordinate data-type:value="7529931.590551181" />
                   <gating:coordinate data-type:value="2923694.7791164657" />
                 </gating:vertex>
                 <gating:vertex>
                   <gating:coordinate data-type:value="4623642.20472441" />
                   <gating:coordinate data-type:value="2345381.5261044176" />
                 </gating:vertex>
                 <gating:vertex>
                   <gating:coordinate data-type:value="3170497.5118110236" />
                   <gating:coordinate data-type:value="1606425.7028112449" />
                 </gating:vertex>
                 <gating:vertex>
                   <gating:coordinate data-type:value="2642081.2598425196" />
                   <gating:coordinate data-type:value="1108433.7349397591" />
                 </gating:vertex>
                 <gating:vertex>
                   <gating:coordinate data-type:value="2377873.1338582677" />
                   <gating:coordinate data-type:value="530120.4819277109" />
                 </gating:vertex>
               </gating:PolygonGate>
             </Gate>
             <Subpopulations>
               <Population name="Green Cells"  annotation=""  owningGroup="All Samples"  expanded="1"  sortPriority="10"  count="5" >
                 <Graph smoothing="0"  backColor="#ffffff"  foreColor="#000000"  heatMapStatParameter="FL1-A"  type="Pseudocolor"  fast="1" >
                   <Axis dimension="x"  name="FL1-H"  label=""  auto="auto" />
                   <Axis dimension="y"  name="FL2-H"  label=""  auto="auto" />
                   <GraphSettings level="5%"  smoothingHighResolution="1"  contourHighResolution="1"  histogramSmoothingCount="0"  graphResolution="256"  showOutliers="0"  drawLargeDots="0"  dotsToDraw="8000"  tint="le.chartfill.tinted.40"  lineWeight="le.lineweight.normal"  lineStyle="le.linestyle.solid" />
                   <GraphEnvironment showGrid="0"  showAxes="tnlTNL"  showGates="1"  showFreqOnPlots="1"  showGateNameOnPlots="1"  showMedians="0"  showUncomped="0"  addEventParam="0"  lastYAxisName="" >
                     <TextTraits font="SansSerif"  size="11"  name="Labels"  style="plain"  color="#000000"  background="#00ffffff"  just="left" />
                     <TextTraits font="SansSerif"  size="11"  name="LayoutGates"  style="plain"  color="#000000"  background="#00ffffff"  just="left" />
                     <TextTraits font="SansSerif"  size="9"  name="Numbers"  style="plain"  color="#000000"  background="#00ffffff"  just="left" />
                     <TextTraits font="SansSerif"  size="9"  name="Legend"  style="plain"  color="#000000"  background="#00ffffff"  just="left" />
                     <WindowPosition x="620"  y="25"  width="390"  height="582"  displayed="1"  panelState="---" />
                   </GraphEnvironment>
                 </Graph>
                 <Gate gating:id="ID828125702"  gating:parent_id="ID1907361144" >
                   <gating:PolygonGate eventsInside="1"  annoOffsetX="33"  annoOffsetY="48"  tint="#000000"  isTinted="0"  lineWeight="Normal"  userDefined="1"  quadId="-1"  gateResolution="256" >
                     <gating:dimension>
                       <data-type:fcs-dimension data-type:name="FL1-H" />
                     </gating:dimension>
                     <gating:dimension>
                       <data-type:fcs-dimension data-type:name="FL2-H" />
                     </gating:dimension>
                     <gating:vertex>
                       <gating:coordinate data-type:value="1022.2455813491" />
                       <gating:coordinate data-type:value="19.9520029804" />
                     </gating:vertex>
                     <gating:vertex>
                       <gating:coordinate data-type:value="1281.0979226611" />
                       <gating:coordinate data-type:value="99.9896396782" />
                     </gating:vertex>
                     <gating:vertex>
                       <gating:coordinate data-type:value="2383.1798084541" />
                       <gating:coordinate data-type:value="398.0411803102" />
                     </gating:vertex>
                     <gating:vertex>
                       <gating:coordinate data-type:value="5251.115950096" />
                       <gating:coordinate data-type:value="1188.2467414049" />
                     </gating:vertex>
                     <gating:vertex>
                       <gating:coordinate data-type:value="12242.0225946134" />
                       <gating:coordinate data-type:value="3348.7781974891" />
                     </gating:vertex>
                     <gating:vertex>
                       <gating:coordinate data-type:value="33804.5422202112" />
                       <gating:coordinate data-type:value="10589.2179016266" />
                     </gating:vertex>
                     <gating:vertex>
                       <gating:coordinate data-type:value="53092.0175234074" />
                       <gating:coordinate data-type:value="15843.6781222746" />
                     </gating:vertex>
                     <gating:vertex>
                       <gating:coordinate data-type:value="1755694.8943301234" />
                       <gating:coordinate data-type:value="316080.362780482" />
                     </gating:vertex>
                     <gating:vertex>
                       <gating:coordinate data-type:value="10096223.471216174" />
                       <gating:coordinate data-type:value="793925.0708717435" />
                     </gating:vertex>
                     <gating:vertex>
                       <gating:coordinate data-type:value="9542280.605201421" />
                       <gating:coordinate data-type:value="21.1341787396" />
                     </gating:vertex>
                     <gating:vertex>
                       <gating:coordinate data-type:value="173648.6555451471" />
                       <gating:coordinate data-type:value="21.1341787396" />
                     </gating:vertex>
                   </gating:PolygonGate>
                 </Gate>
               </Population>
               <Population name="Non Fluorescent Cells"  annotation=""  owningGroup="All Samples"  expanded="1"  sortPriority="10"  count="45792" >
                 <Graph smoothing="0"  backColor="#ffffff"  foreColor="#000000"  heatMapStatParameter="FL1-A"  type="Pseudocolor"  fast="1" >
                   <Axis dimension="x"  name="FL1-H"  label=""  auto="auto" />
                   <Axis dimension="y"  name="FL2-H"  label=""  auto="auto" />
                   <GraphSettings level="5%"  smoothingHighResolution="1"  contourHighResolution="1"  histogramSmoothingCount="0"  graphResolution="256"  showOutliers="0"  drawLargeDots="0"  dotsToDraw="8000"  tint="le.chartfill.tinted.40"  lineWeight="le.lineweight.normal"  lineStyle="le.linestyle.solid" />
                   <GraphEnvironment showGrid="0"  showAxes="tnlTNL"  showGates="1"  showFreqOnPlots="1"  showGateNameOnPlots="1"  showMedians="0"  showUncomped="0"  addEventParam="0"  lastYAxisName="" >
                     <TextTraits font="SansSerif"  size="11"  name="Labels"  style="plain"  color="#000000"  background="#00ffffff"  just="left" />
                     <TextTraits font="SansSerif"  size="11"  name="LayoutGates"  style="plain"  color="#000000"  background="#00ffffff"  just="left" />
                     <TextTraits font="SansSerif"  size="9"  name="Numbers"  style="plain"  color="#000000"  background="#00ffffff"  just="left" />
                     <TextTraits font="SansSerif"  size="9"  name="Legend"  style="plain"  color="#000000"  background="#00ffffff"  just="left" />
                     <WindowPosition x="620"  y="25"  width="390"  height="582"  displayed="1"  panelState="---" />
                   </GraphEnvironment>
                 </Graph>
                 <Gate gating:id="ID2109095860"  gating:parent_id="ID1907361144" >
                   <gating:PolygonGate eventsInside="1"  annoOffsetX="-17"  annoOffsetY="-93"  tint="#000000"  isTinted="0"  lineWeight="Normal"  userDefined="1"  quadId="-1"  gateResolution="256" >
                     <gating:dimension>
                       <data-type:fcs-dimension data-type:name="FL1-H" />
                     </gating:dimension>
                     <gating:dimension>
                       <data-type:fcs-dimension data-type:name="FL2-H" />
                     </gating:dimension>
                     <gating:vertex>
                       <gating:coordinate data-type:value="72.0670912472" />
                       <gating:coordinate data-type:value="37.5815014466" />
                     </gating:vertex>
                     <gating:vertex>
                       <gating:coordinate data-type:value="199.0026574387" />
                       <gating:coordinate data-type:value="19.9520029804" />
                     </gating:vertex>
                     <gating:vertex>
                       <gating:coordinate data-type:value="1022.2455813491" />
                       <gating:coordinate data-type:value="19.9520029804" />
                     </gating:vertex>
                     <gating:vertex>
                       <gating:coordinate data-type:value="1281.0979226611" />
                       <gating:coordinate data-type:value="99.9896396782" />
                     </gating:vertex>
                     <gating:vertex>
                       <gating:coordinate data-type:value="2383.1798084541" />
                       <gating:coordinate data-type:value="375.776078821" />
                     </gating:vertex>
                     <gating:vertex>
                       <gating:coordinate data-type:value="5251.115950096" />
                       <gating:coordinate data-type:value="1188.2467414049" />
                     </gating:vertex>
                     <gating:vertex>
                       <gating:coordinate data-type:value="12242.0225946134" />
                       <gating:coordinate data-type:value="3348.7781974891" />
                     </gating:vertex>
                     <gating:vertex>
                       <gating:coordinate data-type:value="33804.5422202112" />
                       <gating:coordinate data-type:value="10589.2179016266" />
                     </gating:vertex>
                     <gating:vertex>
                       <gating:coordinate data-type:value="53092.0175234074" />
                       <gating:coordinate data-type:value="15843.6781222746" />
                     </gating:vertex>
                     <gating:vertex>
                       <gating:coordinate data-type:value="44823.8251476486" />
                       <gating:coordinate data-type:value="19945.8023477119" />
                     </gating:vertex>
                     <gating:vertex>
                       <gating:coordinate data-type:value="25494.1891048758" />
                       <gating:coordinate data-type:value="15843.6781222746" />
                     </gating:vertex>
                     <gating:vertex>
                       <gating:coordinate data-type:value="9232.5000888974" />
                       <gating:coordinate data-type:value="6307.7432775451" />
                     </gating:vertex>
                     <gating:vertex>
                       <gating:coordinate data-type:value="2986.6470030704" />
                       <gating:coordinate data-type:value="2817.6676008212" />
                     </gating:vertex>
                     <gating:vertex>
                       <gating:coordinate data-type:value="913.149108615" />
                       <gating:coordinate data-type:value="1258.6515270811" />
                     </gating:vertex>
                     <gating:vertex>
                       <gating:coordinate data-type:value="263.8716496393" />
                       <gating:coordinate data-type:value="668.2175552595" />
                     </gating:vertex>
                     <gating:vertex>
                       <gating:coordinate data-type:value="76.2506876768" />
                       <gating:coordinate data-type:value="446.607236257" />
                     </gating:vertex>
                     <gating:vertex>
                       <gating:coordinate data-type:value="57.5055694689" />
                       <gating:coordinate data-type:value="133.3366006419" />
                     </gating:vertex>
                   </gating:PolygonGate>
                 </Gate>
               </Population>
             </Subpopulations>
           </Population>
         </Subpopulations>
       </SampleNode>
     </Sample>
     <Sample>
       <DataSet uri="file:/Users/cliftonricana/OneDrive/Mizzou/Johnson/Johnson%20Data/Flow%20Data/20201120_143334/A01%207.1FT-FT1700rsv200uL.fcs"  sampleID="3" />
       <Transformations>
         <transforms:linear transforms:minRange="0"  transforms:maxRange="16777216"  gain="1" >
           <data-type:parameter data-type:name="FSC-A" />
         </transforms:linear>
         <transforms:linear transforms:minRange="0"  transforms:maxRange="4000000"  gain="1" >
           <data-type:parameter data-type:name="SSC-A" />
         </transforms:linear>
         <transforms:log transforms:offset="1"  transforms:decades="7.2247198959" >
           <data-type:parameter data-type:name="FL1-A" />
         </transforms:log>
         <transforms:log transforms:offset="1"  transforms:decades="7.2247198959" >
           <data-type:parameter data-type:name="FL2-A" />
         </transforms:log>
         <transforms:log transforms:offset="1"  transforms:decades="7.2247198959" >
           <data-type:parameter data-type:name="FL3-A" />
         </transforms:log>
         <transforms:log transforms:offset="1"  transforms:decades="7.2247198959" >
           <data-type:parameter data-type:name="FL4-A" />
         </transforms:log>
         <transforms:linear transforms:minRange="0"  transforms:maxRange="16777216"  gain="1" >
           <data-type:parameter data-type:name="FSC-H" />
         </transforms:linear>
         <transforms:linear transforms:minRange="0"  transforms:maxRange="16777216"  gain="1" >
           <data-type:parameter data-type:name="SSC-H" />
         </transforms:linear>
         <transforms:log transforms:offset="10"  transforms:decades="6.2247198959" >
           <data-type:parameter data-type:name="FL1-H" />
         </transforms:log>
         <transforms:log transforms:offset="10"  transforms:decades="6.2247198959" >
           <data-type:parameter data-type:name="FL2-H" />
         </transforms:log>
         <transforms:log transforms:offset="1"  transforms:decades="7.2247198959" >
           <data-type:parameter data-type:name="FL3-H" />
         </transforms:log>
         <transforms:log transforms:offset="1"  transforms:decades="7.2247198959" >
           <data-type:parameter data-type:name="FL4-H" />
         </transforms:log>
         <transforms:linear transforms:minRange="0"  transforms:maxRange="16777216"  gain="1" >
           <data-type:parameter data-type:name="Width" />
         </transforms:linear>
         <transforms:linear transforms:minRange="15.4329004329"  transforms:maxRange="23"  gain="0.0995670996" >
           <data-type:parameter data-type:name="Time" />
         </transforms:linear>
       </Transformations>
       <Keywords>
         <Keyword name="FJ_FCS_VERSION"  value="3" />
         <Keyword name="$FIL"  value="A01 7.1FT-FT1700rsv200uL.fcs" />
         <Keyword name="$SMNO"  value="A1" />
         <Keyword name="#SAMPLE"  value="7.1FT-FT1700rsv200uL" />
         <Keyword name="$DATATYPE"  value="I" />
         <Keyword name="$MODE"  value="L" />
         <Keyword name="$BYTEORD"  value="4,3,2,1" />
         <Keyword name="$NEXTDATA"  value="0" />
         <Keyword name="$PAR"  value="14" />
         <Keyword name="$P1B"  value="32" />
         <Keyword name="$P2B"  value="32" />
         <Keyword name="$P3B"  value="32" />
         <Keyword name="$P4B"  value="32" />
         <Keyword name="$P5B"  value="32" />
         <Keyword name="$P6B"  value="32" />
         <Keyword name="$P7B"  value="32" />
         <Keyword name="$P8B"  value="32" />
         <Keyword name="$P9B"  value="32" />
         <Keyword name="$P10B"  value="32" />
         <Keyword name="$P11B"  value="32" />
         <Keyword name="$P12B"  value="32" />
         <Keyword name="$P13B"  value="32" />
         <Keyword name="$P14B"  value="32" />
         <Keyword name="$P1R"  value="16777216" />
         <Keyword name="$P2R"  value="16777216" />
         <Keyword name="$P3R"  value="16777216" />
         <Keyword name="$P4R"  value="16777216" />
         <Keyword name="$P5R"  value="16777216" />
         <Keyword name="$P6R"  value="16777216" />
         <Keyword name="$P7R"  value="16777216" />
         <Keyword name="$P8R"  value="16777216" />
         <Keyword name="$P9R"  value="16777216" />
         <Keyword name="$P10R"  value="16777216" />
         <Keyword name="$P11R"  value="16777216" />
         <Keyword name="$P12R"  value="16777216" />
         <Keyword name="$P13R"  value="16777216" />
         <Keyword name="$P14R"  value="16777216" />
         <Keyword name="$P1N"  value="FSC-A" />
         <Keyword name="$P2N"  value="SSC-A" />
         <Keyword name="$P3N"  value="FL1-A" />
         <Keyword name="$P4N"  value="FL2-A" />
         <Keyword name="$P5N"  value="FL3-A" />
         <Keyword name="$P6N"  value="FL4-A" />
         <Keyword name="$P7N"  value="FSC-H" />
         <Keyword name="$P8N"  value="SSC-H" />
         <Keyword name="$P9N"  value="FL1-H" />
         <Keyword name="$P10N"  value="FL2-H" />
         <Keyword name="$P11N"  value="FL3-H" />
         <Keyword name="$P12N"  value="FL4-H" />
         <Keyword name="$P13N"  value="Width" />
         <Keyword name="$P14N"  value="Time" />
         <Keyword name="$P1E"  value="0,0" />
         <Keyword name="#BDACCURIDECADES1"  value="7.224719870049579" />
         <Keyword name="$P2E"  value="0,0" />
         <Keyword name="#BDACCURIDECADES2"  value="7.224719870049579" />
         <Keyword name="$P3E"  value="0,0" />
         <Keyword name="#BDACCURIDECADES3"  value="7.224719870049579" />
         <Keyword name="$P4E"  value="0,0" />
         <Keyword name="#BDACCURIDECADES4"  value="7.224719870049579" />
         <Keyword name="$P5E"  value="0,0" />
         <Keyword name="#BDACCURIDECADES5"  value="7.224719870049579" />
         <Keyword name="$P6E"  value="0,0" />
         <Keyword name="#BDACCURIDECADES6"  value="7.224719870049579" />
         <Keyword name="$P7E"  value="0,0" />
         <Keyword name="#BDACCURIDECADES7"  value="7.224719870049579" />
         <Keyword name="$P8E"  value="0,0" />
         <Keyword name="#BDACCURIDECADES8"  value="7.224719870049579" />
         <Keyword name="$P9E"  value="0,0" />
         <Keyword name="#BDACCURIDECADES9"  value="7.224719870049579" />
         <Keyword name="$P10E"  value="0,0" />
         <Keyword name="#BDACCURIDECADES10"  value="7.224719870049579" />
         <Keyword name="$P11E"  value="0,0" />
         <Keyword name="#BDACCURIDECADES11"  value="7.224719870049579" />
         <Keyword name="$P12E"  value="0,0" />
         <Keyword name="#BDACCURIDECADES12"  value="7.224719870049579" />
         <Keyword name="$P13E"  value="0,0" />
         <Keyword name="#BDACCURIDECADES13"  value="7.224719870049579" />
         <Keyword name="$P14E"  value="0,0" />
         <Keyword name="#BDACCURIDECADES14"  value="7.224719870049579" />
         <Keyword name="$P1S"  value="FSC-A" />
         <Keyword name="$P2S"  value="SSC-A" />
         <Keyword name="$P3S"  value="FL1-A" />
         <Keyword name="$P4S"  value="FL2-A" />
         <Keyword name="$P5S"  value="FL3-A" />
         <Keyword name="$P6S"  value="FL4-A" />
         <Keyword name="$P7S"  value="FSC-H" />
         <Keyword name="$P8S"  value="SSC-H" />
         <Keyword name="$P9S"  value="FL1-H" />
         <Keyword name="$P10S"  value="FL2-H" />
         <Keyword name="$P11S"  value="FL3-H" />
         <Keyword name="$P12S"  value="FL4-H" />
         <Keyword name="$P13S"  value="Width" />
         <Keyword name="$P14S"  value="Time" />
         <Keyword name="#P1VirtualGain"  value="1.0" />
         <Keyword name="#P2VirtualGain"  value="1.0" />
         <Keyword name="#P3VirtualGain"  value="1.0" />
         <Keyword name="#P4VirtualGain"  value="1.0" />
         <Keyword name="#P5VirtualGain"  value="1.0" />
         <Keyword name="#P6VirtualGain"  value="1.0" />
         <Keyword name="#P7VirtualGain"  value="1.0" />
         <Keyword name="#P8VirtualGain"  value="1.0" />
         <Keyword name="#P9VirtualGain"  value="1.0" />
         <Keyword name="#P10VirtualGain"  value="1.0" />
         <Keyword name="#P11VirtualGain"  value="1.0" />
         <Keyword name="#P12VirtualGain"  value="1.0" />
         <Keyword name="#P13VirtualGain"  value="1.0" />
         <Keyword name="#P14VirtualGain"  value="1.0" />
         <Keyword name="$TOT"  value="91623" />
         <Keyword name="$DATE"  value="07-MAY-2019" />
         <Keyword name="$CYT"  value="BD Accuri C6" />
         <Keyword name="#BDACCURI4COLORCOMP"  value="0,0.0,0.0,0.0,0.0,0,0.0,0.0,0.0,0.0,0,0.0,0.0,0.0,0.0,0" />
         <Keyword name="#LASERCONFIGURATION"  value="3 Blue 1 Red" />
         <Keyword name="$SPILLOVER"  value="8,3,4,5,6,9,10,11,12,1.000,0.000,0.000,0.000,0.000,0.000,0.000,0.000,0.000,1.000,0.000,0.000,0.000,0.000,0.000,0.000,0.000,0.000,1.000,0.000,0.000,0.000,0.000,0.000,0.000,0.000,0.000,1.000,0.000,0.000,0.000,0.000,0.000,0.000,0.000,0.000,1.000,0.000,0.000,0.000,0.000,0.000,0.000,0.000,0.000,1.000,0.000,0.000,0.000,0.000,0.000,0.000,0.000,0.000,1.000,0.000,0.000,0.000,0.000,0.000,0.000,0.000,0.000,1.000" />
         <Keyword name="#BDACCURICAPTUREDDATE"  value="1557246327991" />
         <Keyword name="$TIMESTEP"  value="0.1" />
         <Keyword name="$PROJ"  value="20201120_143334" />
         <Keyword name="$BTIM"  value="11:25:43:52" />
         <Keyword name="$ETIM"  value="11:26:06:67" />
         <Keyword name="#ATIM"  value="23" />
         <Keyword name="#ACQUISITIONTIMEMILLI"  value="23182" />
         <Keyword name="$VOL"  value="13111" />
         <Keyword name="$BEGINSTEXT"  value="58" />
         <Keyword name="$ENDSTEXT"  value="2568" />
         <Keyword name="$BEGINDATA"  value="2569" />
         <Keyword name="$ENDDATA"  value="5133457" />
         <Keyword name="$BEGINANALYSIS"  value="0" />
         <Keyword name="$ENDANALYSIS"  value="0" />
         <Keyword name="#SPACERS"  value="000" />
       </Keywords>
       <SampleNode name="A01 7.1FT-FT1700rsv200uL.fcs"  annotation=""  owningGroup=""  expanded="1"  sortPriority="10"  count="91623"  sampleID="3" >
         <Graph smoothing="0"  backColor="#ffffff"  foreColor="#000000"  heatMapStatParameter="FL1-A"  type="Pseudocolor"  fast="1" >
           <Axis dimension="x"  name="FSC-A"  label=""  auto="auto" />
           <Axis dimension="y"  name="SSC-A"  label=""  auto="auto" />
           <GraphSettings level="5%"  smoothingHighResolution="1"  contourHighResolution="1"  histogramSmoothingCount="0"  graphResolution="256"  showOutliers="0"  drawLargeDots="0"  dotsToDraw="8000"  tint="le.chartfill.tinted.40"  lineWeight="le.lineweight.normal"  lineStyle="le.linestyle.solid" />
           <GraphEnvironment showGrid="0"  showAxes="tnlTNL"  showGates="1"  showFreqOnPlots="1"  showGateNameOnPlots="1"  showMedians="0"  showUncomped="0"  addEventParam="0"  lastYAxisName="" >
             <TextTraits font="SansSerif"  size="11"  name="Labels"  style="plain"  color="#000000"  background="#00ffffff"  just="left" />
             <TextTraits font="SansSerif"  size="11"  name="LayoutGates"  style="plain"  color="#000000"  background="#00ffffff"  just="left" />
             <TextTraits font="SansSerif"  size="9"  name="Numbers"  style="plain"  color="#000000"  background="#00ffffff"  just="left" />
             <TextTraits font="SansSerif"  size="9"  name="Legend"  style="plain"  color="#000000"  background="#00ffffff"  just="left" />
             <WindowPosition x="620"  y="25"  width="390"  height="582"  displayed="0"  panelState="---" />
           </GraphEnvironment>
         </Graph>
         <Subpopulations>
           <Population name="Live"  annotation=""  owningGroup="All Samples"  expanded="1"  sortPriority="10"  count="43533" >
             <Graph smoothing="0"  backColor="#ffffff"  foreColor="#000000"  heatMapStatParameter="FL1-A"  type="Pseudocolor"  fast="1" >
               <Axis dimension="x"  name="FL1-H"  label=""  auto="auto" />
               <Axis dimension="y"  name="FL2-H"  label=""  auto="auto" />
               <GraphSettings level="5%"  smoothingHighResolution="1"  contourHighResolution="1"  histogramSmoothingCount="0"  graphResolution="256"  showOutliers="0"  drawLargeDots="0"  dotsToDraw="8000"  tint="le.chartfill.tinted.40"  lineWeight="le.lineweight.normal"  lineStyle="le.linestyle.solid" />
               <GraphEnvironment showGrid="0"  showAxes="tnlTNL"  showGates="1"  showFreqOnPlots="1"  showGateNameOnPlots="1"  showMedians="0"  showUncomped="0"  addEventParam="0"  lastYAxisName="" >
                 <TextTraits font="SansSerif"  size="11"  name="Labels"  style="plain"  color="#000000"  background="#00ffffff"  just="left" />
                 <TextTraits font="SansSerif"  size="11"  name="LayoutGates"  style="plain"  color="#000000"  background="#00ffffff"  just="left" />
                 <TextTraits font="SansSerif"  size="9"  name="Numbers"  style="plain"  color="#000000"  background="#00ffffff"  just="left" />
                 <TextTraits font="SansSerif"  size="9"  name="Legend"  style="plain"  color="#000000"  background="#00ffffff"  just="left" />
                 <WindowPosition x="620"  y="25"  width="390"  height="582"  displayed="0"  panelState="---" />
               </GraphEnvironment>
             </Graph>
             <Gate gating:id="ID990919868" >
               <gating:PolygonGate eventsInside="1"  annoOffsetX="0"  annoOffsetY="0"  tint="#000000"  isTinted="0"  lineWeight="Normal"  userDefined="1"  quadId="-1"  gateResolution="256" >
                 <gating:dimension>
                   <data-type:fcs-dimension data-type:name="FSC-A" />
                 </gating:dimension>
                 <gating:dimension>
                   <data-type:fcs-dimension data-type:name="SSC-A" />
                 </gating:dimension>
                 <gating:vertex>
                   <gating:coordinate data-type:value="3170497.5118110236" />
                   <gating:coordinate data-type:value="176706.8273092369" />
                 </gating:vertex>
                 <gating:vertex>
                   <gating:coordinate data-type:value="5152058.456692914" />
                   <gating:coordinate data-type:value="96385.5421686747" />
                 </gating:vertex>
                 <gating:vertex>
                   <gating:coordinate data-type:value="8983076.283464568" />
                   <gating:coordinate data-type:value="224899.5983935743" />
                 </gating:vertex>
                 <gating:vertex>
                   <gating:coordinate data-type:value="11823313.637795275" />
                   <gating:coordinate data-type:value="514056.2248995983" />
                 </gating:vertex>
                 <gating:vertex>
                   <gating:coordinate data-type:value="15456175.37007874" />
                   <gating:coordinate data-type:value="1156626.5060240964" />
                 </gating:vertex>
                 <gating:vertex>
                   <gating:coordinate data-type:value="16645111.937007874" />
                   <gating:coordinate data-type:value="1638554.2168674697" />
                 </gating:vertex>
                 <gating:vertex>
                   <gating:coordinate data-type:value="16645111.937007874" />
                   <gating:coordinate data-type:value="3020080.3212851402" />
                 </gating:vertex>
                 <gating:vertex>
                   <gating:coordinate data-type:value="15522227.401574804" />
                   <gating:coordinate data-type:value="3485943.7751004016" />
                 </gating:vertex>
                 <gating:vertex>
                   <gating:coordinate data-type:value="13144354.267716536" />
                   <gating:coordinate data-type:value="3550200.8032128518" />
                 </gating:vertex>
                 <gating:vertex>
                   <gating:coordinate data-type:value="9973856.755905513" />
                   <gating:coordinate data-type:value="3309236.9477911643" />
                 </gating:vertex>
                 <gating:vertex>
                   <gating:coordinate data-type:value="7529931.590551181" />
                   <gating:coordinate data-type:value="2923694.7791164657" />
                 </gating:vertex>
                 <gating:vertex>
                   <gating:coordinate data-type:value="4623642.20472441" />
                   <gating:coordinate data-type:value="2345381.5261044176" />
                 </gating:vertex>
                 <gating:vertex>
                   <gating:coordinate data-type:value="3170497.5118110236" />
                   <gating:coordinate data-type:value="1606425.7028112449" />
                 </gating:vertex>
                 <gating:vertex>
                   <gating:coordinate data-type:value="2642081.2598425196" />
                   <gating:coordinate data-type:value="1108433.7349397591" />
                 </gating:vertex>
                 <gating:vertex>
                   <gating:coordinate data-type:value="2377873.1338582677" />
                   <gating:coordinate data-type:value="530120.4819277109" />
                 </gating:vertex>
               </gating:PolygonGate>
             </Gate>
             <Subpopulations>
               <Population name="Green Cells"  annotation=""  owningGroup="All Samples"  expanded="1"  sortPriority="10"  count="47" >
                 <Graph smoothing="0"  backColor="#ffffff"  foreColor="#000000"  heatMapStatParameter="FL1-A"  type="Pseudocolor"  fast="1" >
                   <Axis dimension="x"  name="FL1-H"  label=""  auto="auto" />
                   <Axis dimension="y"  name="FL2-H"  label=""  auto="auto" />
                   <GraphSettings level="5%"  smoothingHighResolution="1"  contourHighResolution="1"  histogramSmoothingCount="0"  graphResolution="256"  showOutliers="0"  drawLargeDots="0"  dotsToDraw="8000"  tint="le.chartfill.tinted.40"  lineWeight="le.lineweight.normal"  lineStyle="le.linestyle.solid" />
                   <GraphEnvironment showGrid="0"  showAxes="tnlTNL"  showGates="1"  showFreqOnPlots="1"  showGateNameOnPlots="1"  showMedians="0"  showUncomped="0"  addEventParam="0"  lastYAxisName="" >
                     <TextTraits font="SansSerif"  size="11"  name="Labels"  style="plain"  color="#000000"  background="#00ffffff"  just="left" />
                     <TextTraits font="SansSerif"  size="11"  name="LayoutGates"  style="plain"  color="#000000"  background="#00ffffff"  just="left" />
                     <TextTraits font="SansSerif"  size="9"  name="Numbers"  style="plain"  color="#000000"  background="#00ffffff"  just="left" />
                     <TextTraits font="SansSerif"  size="9"  name="Legend"  style="plain"  color="#000000"  background="#00ffffff"  just="left" />
                     <WindowPosition x="620"  y="25"  width="390"  height="582"  displayed="1"  panelState="---" />
                   </GraphEnvironment>
                 </Graph>
                 <Gate gating:id="ID1087891307"  gating:parent_id="ID990919868" >
                   <gating:PolygonGate eventsInside="1"  annoOffsetX="33"  annoOffsetY="48"  tint="#000000"  isTinted="0"  lineWeight="Normal"  userDefined="1"  quadId="-1"  gateResolution="256" >
                     <gating:dimension>
                       <data-type:fcs-dimension data-type:name="FL1-H" />
                     </gating:dimension>
                     <gating:dimension>
                       <data-type:fcs-dimension data-type:name="FL2-H" />
                     </gating:dimension>
                     <gating:vertex>
                       <gating:coordinate data-type:value="1022.2455813491" />
                       <gating:coordinate data-type:value="19.9520029804" />
                     </gating:vertex>
                     <gating:vertex>
                       <gating:coordinate data-type:value="1281.0979226611" />
                       <gating:coordinate data-type:value="99.9896396782" />
                     </gating:vertex>
                     <gating:vertex>
                       <gating:coordinate data-type:value="2383.1798084541" />
                       <gating:coordinate data-type:value="398.0411803102" />
                     </gating:vertex>
                     <gating:vertex>
                       <gating:coordinate data-type:value="5251.115950096" />
                       <gating:coordinate data-type:value="1188.2467414049" />
                     </gating:vertex>
                     <gating:vertex>
                       <gating:coordinate data-type:value="12242.0225946134" />
                       <gating:coordinate data-type:value="3348.7781974891" />
                     </gating:vertex>
                     <gating:vertex>
                       <gating:coordinate data-type:value="33804.5422202112" />
                       <gating:coordinate data-type:value="10589.2179016266" />
                     </gating:vertex>
                     <gating:vertex>
                       <gating:coordinate data-type:value="53092.0175234074" />
                       <gating:coordinate data-type:value="15843.6781222746" />
                     </gating:vertex>
                     <gating:vertex>
                       <gating:coordinate data-type:value="1755694.8943301234" />
                       <gating:coordinate data-type:value="316080.362780482" />
                     </gating:vertex>
                     <gating:vertex>
                       <gating:coordinate data-type:value="10096223.471216174" />
                       <gating:coordinate data-type:value="793925.0708717435" />
                     </gating:vertex>
                     <gating:vertex>
                       <gating:coordinate data-type:value="9542280.605201421" />
                       <gating:coordinate data-type:value="21.1341787396" />
                     </gating:vertex>
                     <gating:vertex>
                       <gating:coordinate data-type:value="173648.6555451471" />
                       <gating:coordinate data-type:value="21.1341787396" />
                     </gating:vertex>
                   </gating:PolygonGate>
                 </Gate>
               </Population>
               <Population name="Non Fluorescent Cells"  annotation=""  owningGroup="All Samples"  expanded="1"  sortPriority="10"  count="43468" >
                 <Graph smoothing="0"  backColor="#ffffff"  foreColor="#000000"  heatMapStatParameter="FL1-A"  type="Pseudocolor"  fast="1" >
                   <Axis dimension="x"  name="FL1-H"  label=""  auto="auto" />
                   <Axis dimension="y"  name="FL2-H"  label=""  auto="auto" />
                   <GraphSettings level="5%"  smoothingHighResolution="1"  contourHighResolution="1"  histogramSmoothingCount="0"  graphResolution="256"  showOutliers="0"  drawLargeDots="0"  dotsToDraw="8000"  tint="le.chartfill.tinted.40"  lineWeight="le.lineweight.normal"  lineStyle="le.linestyle.solid" />
                   <GraphEnvironment showGrid="0"  showAxes="tnlTNL"  showGates="1"  showFreqOnPlots="1"  showGateNameOnPlots="1"  showMedians="0"  showUncomped="0"  addEventParam="0"  lastYAxisName="" >
                     <TextTraits font="SansSerif"  size="11"  name="Labels"  style="plain"  color="#000000"  background="#00ffffff"  just="left" />
                     <TextTraits font="SansSerif"  size="11"  name="LayoutGates"  style="plain"  color="#000000"  background="#00ffffff"  just="left" />
                     <TextTraits font="SansSerif"  size="9"  name="Numbers"  style="plain"  color="#000000"  background="#00ffffff"  just="left" />
                     <TextTraits font="SansSerif"  size="9"  name="Legend"  style="plain"  color="#000000"  background="#00ffffff"  just="left" />
                     <WindowPosition x="620"  y="25"  width="390"  height="582"  displayed="1"  panelState="---" />
                   </GraphEnvironment>
                 </Graph>
                 <Gate gating:id="ID968522515"  gating:parent_id="ID990919868" >
                   <gating:PolygonGate eventsInside="1"  annoOffsetX="-17"  annoOffsetY="-93"  tint="#000000"  isTinted="0"  lineWeight="Normal"  userDefined="1"  quadId="-1"  gateResolution="256" >
                     <gating:dimension>
                       <data-type:fcs-dimension data-type:name="FL1-H" />
                     </gating:dimension>
                     <gating:dimension>
                       <data-type:fcs-dimension data-type:name="FL2-H" />
                     </gating:dimension>
                     <gating:vertex>
                       <gating:coordinate data-type:value="72.0670912472" />
                       <gating:coordinate data-type:value="37.5815014466" />
                     </gating:vertex>
                     <gating:vertex>
                       <gating:coordinate data-type:value="199.0026574387" />
                       <gating:coordinate data-type:value="19.9520029804" />
                     </gating:vertex>
                     <gating:vertex>
                       <gating:coordinate data-type:value="1022.2455813491" />
                       <gating:coordinate data-type:value="19.9520029804" />
                     </gating:vertex>
                     <gating:vertex>
                       <gating:coordinate data-type:value="1281.0979226611" />
                       <gating:coordinate data-type:value="99.9896396782" />
                     </gating:vertex>
                     <gating:vertex>
                       <gating:coordinate data-type:value="2383.1798084541" />
                       <gating:coordinate data-type:value="375.776078821" />
                     </gating:vertex>
                     <gating:vertex>
                       <gating:coordinate data-type:value="5251.115950096" />
                       <gating:coordinate data-type:value="1188.2467414049" />
                     </gating:vertex>
                     <gating:vertex>
                       <gating:coordinate data-type:value="12242.0225946134" />
                       <gating:coordinate data-type:value="3348.7781974891" />
                     </gating:vertex>
                     <gating:vertex>
                       <gating:coordinate data-type:value="33804.5422202112" />
                       <gating:coordinate data-type:value="10589.2179016266" />
                     </gating:vertex>
                     <gating:vertex>
                       <gating:coordinate data-type:value="53092.0175234074" />
                       <gating:coordinate data-type:value="15843.6781222746" />
                     </gating:vertex>
                     <gating:vertex>
                       <gating:coordinate data-type:value="44823.8251476486" />
                       <gating:coordinate data-type:value="19945.8023477119" />
                     </gating:vertex>
                     <gating:vertex>
                       <gating:coordinate data-type:value="25494.1891048758" />
                       <gating:coordinate data-type:value="15843.6781222746" />
                     </gating:vertex>
                     <gating:vertex>
                       <gating:coordinate data-type:value="9232.5000888974" />
                       <gating:coordinate data-type:value="6307.7432775451" />
                     </gating:vertex>
                     <gating:vertex>
                       <gating:coordinate data-type:value="2986.6470030704" />
                       <gating:coordinate data-type:value="2817.6676008212" />
                     </gating:vertex>
                     <gating:vertex>
                       <gating:coordinate data-type:value="913.149108615" />
                       <gating:coordinate data-type:value="1258.6515270811" />
                     </gating:vertex>
                     <gating:vertex>
                       <gating:coordinate data-type:value="263.8716496393" />
                       <gating:coordinate data-type:value="668.2175552595" />
                     </gating:vertex>
                     <gating:vertex>
                       <gating:coordinate data-type:value="76.2506876768" />
                       <gating:coordinate data-type:value="446.607236257" />
                     </gating:vertex>
                     <gating:vertex>
                       <gating:coordinate data-type:value="57.5055694689" />
                       <gating:coordinate data-type:value="133.3366006419" />
                     </gating:vertex>
                   </gating:PolygonGate>
                 </Gate>
               </Population>
             </Subpopulations>
           </Population>
         </Subpopulations>
       </SampleNode>
     </Sample>
     <Sample>
       <DataSet uri="file:/Users/cliftonricana/OneDrive/Mizzou/Johnson/Johnson%20Data/Flow%20Data/20201120_143334/A03%207.3FT-FT2202rsv200uL.fcs"  sampleID="4" />
       <Transformations>
         <transforms:linear transforms:minRange="0"  transforms:maxRange="16777216"  gain="1" >
           <data-type:parameter data-type:name="FSC-A" />
         </transforms:linear>
         <transforms:linear transforms:minRange="0"  transforms:maxRange="4000000"  gain="1" >
           <data-type:parameter data-type:name="SSC-A" />
         </transforms:linear>
         <transforms:log transforms:offset="1"  transforms:decades="7.2247198959" >
           <data-type:parameter data-type:name="FL1-A" />
         </transforms:log>
         <transforms:log transforms:offset="1"  transforms:decades="7.2247198959" >
           <data-type:parameter data-type:name="FL2-A" />
         </transforms:log>
         <transforms:log transforms:offset="1"  transforms:decades="7.2247198959" >
           <data-type:parameter data-type:name="FL3-A" />
         </transforms:log>
         <transforms:log transforms:offset="1"  transforms:decades="7.2247198959" >
           <data-type:parameter data-type:name="FL4-A" />
         </transforms:log>
         <transforms:linear transforms:minRange="0"  transforms:maxRange="16777216"  gain="1" >
           <data-type:parameter data-type:name="FSC-H" />
         </transforms:linear>
         <transforms:linear transforms:minRange="0"  transforms:maxRange="16777216"  gain="1" >
           <data-type:parameter data-type:name="SSC-H" />
         </transforms:linear>
         <transforms:log transforms:offset="10"  transforms:decades="6.2247198959" >
           <data-type:parameter data-type:name="FL1-H" />
         </transforms:log>
         <transforms:log transforms:offset="10"  transforms:decades="6.2247198959" >
           <data-type:parameter data-type:name="FL2-H" />
         </transforms:log>
         <transforms:log transforms:offset="1"  transforms:decades="7.2247198959" >
           <data-type:parameter data-type:name="FL3-H" />
         </transforms:log>
         <transforms:log transforms:offset="1"  transforms:decades="7.2247198959" >
           <data-type:parameter data-type:name="FL4-H" />
         </transforms:log>
         <transforms:linear transforms:minRange="0"  transforms:maxRange="16777216"  gain="1" >
           <data-type:parameter data-type:name="Width" />
         </transforms:linear>
         <transforms:linear transforms:minRange="14.9259259259"  transforms:maxRange="13"  gain="0.0962962963" >
           <data-type:parameter data-type:name="Time" />
         </transforms:linear>
       </Transformations>
       <Keywords>
         <Keyword name="FJ_FCS_VERSION"  value="3" />
         <Keyword name="$FIL"  value="A03 7.3FT-FT2202rsv200uL.fcs" />
         <Keyword name="$SMNO"  value="A3" />
         <Keyword name="#SAMPLE"  value="7.3FT-FT2202rsv200uL" />
         <Keyword name="$DATATYPE"  value="I" />
         <Keyword name="$MODE"  value="L" />
         <Keyword name="$BYTEORD"  value="4,3,2,1" />
         <Keyword name="$NEXTDATA"  value="0" />
         <Keyword name="$PAR"  value="14" />
         <Keyword name="$P1B"  value="32" />
         <Keyword name="$P2B"  value="32" />
         <Keyword name="$P3B"  value="32" />
         <Keyword name="$P4B"  value="32" />
         <Keyword name="$P5B"  value="32" />
         <Keyword name="$P6B"  value="32" />
         <Keyword name="$P7B"  value="32" />
         <Keyword name="$P8B"  value="32" />
         <Keyword name="$P9B"  value="32" />
         <Keyword name="$P10B"  value="32" />
         <Keyword name="$P11B"  value="32" />
         <Keyword name="$P12B"  value="32" />
         <Keyword name="$P13B"  value="32" />
         <Keyword name="$P14B"  value="32" />
         <Keyword name="$P1R"  value="16777216" />
         <Keyword name="$P2R"  value="16777216" />
         <Keyword name="$P3R"  value="16777216" />
         <Keyword name="$P4R"  value="16777216" />
         <Keyword name="$P5R"  value="16777216" />
         <Keyword name="$P6R"  value="16777216" />
         <Keyword name="$P7R"  value="16777216" />
         <Keyword name="$P8R"  value="16777216" />
         <Keyword name="$P9R"  value="16777216" />
         <Keyword name="$P10R"  value="16777216" />
         <Keyword name="$P11R"  value="16777216" />
         <Keyword name="$P12R"  value="16777216" />
         <Keyword name="$P13R"  value="16777216" />
         <Keyword name="$P14R"  value="16777216" />
         <Keyword name="$P1N"  value="FSC-A" />
         <Keyword name="$P2N"  value="SSC-A" />
         <Keyword name="$P3N"  value="FL1-A" />
         <Keyword name="$P4N"  value="FL2-A" />
         <Keyword name="$P5N"  value="FL3-A" />
         <Keyword name="$P6N"  value="FL4-A" />
         <Keyword name="$P7N"  value="FSC-H" />
         <Keyword name="$P8N"  value="SSC-H" />
         <Keyword name="$P9N"  value="FL1-H" />
         <Keyword name="$P10N"  value="FL2-H" />
         <Keyword name="$P11N"  value="FL3-H" />
         <Keyword name="$P12N"  value="FL4-H" />
         <Keyword name="$P13N"  value="Width" />
         <Keyword name="$P14N"  value="Time" />
         <Keyword name="$P1E"  value="0,0" />
         <Keyword name="#BDACCURIDECADES1"  value="7.224719870049579" />
         <Keyword name="$P2E"  value="0,0" />
         <Keyword name="#BDACCURIDECADES2"  value="7.224719870049579" />
         <Keyword name="$P3E"  value="0,0" />
         <Keyword name="#BDACCURIDECADES3"  value="7.224719870049579" />
         <Keyword name="$P4E"  value="0,0" />
         <Keyword name="#BDACCURIDECADES4"  value="7.224719870049579" />
         <Keyword name="$P5E"  value="0,0" />
         <Keyword name="#BDACCURIDECADES5"  value="7.224719870049579" />
         <Keyword name="$P6E"  value="0,0" />
         <Keyword name="#BDACCURIDECADES6"  value="7.224719870049579" />
         <Keyword name="$P7E"  value="0,0" />
         <Keyword name="#BDACCURIDECADES7"  value="7.224719870049579" />
         <Keyword name="$P8E"  value="0,0" />
         <Keyword name="#BDACCURIDECADES8"  value="7.224719870049579" />
         <Keyword name="$P9E"  value="0,0" />
         <Keyword name="#BDACCURIDECADES9"  value="7.224719870049579" />
         <Keyword name="$P10E"  value="0,0" />
         <Keyword name="#BDACCURIDECADES10"  value="7.224719870049579" />
         <Keyword name="$P11E"  value="0,0" />
         <Keyword name="#BDACCURIDECADES11"  value="7.224719870049579" />
         <Keyword name="$P12E"  value="0,0" />
         <Keyword name="#BDACCURIDECADES12"  value="7.224719870049579" />
         <Keyword name="$P13E"  value="0,0" />
         <Keyword name="#BDACCURIDECADES13"  value="7.224719870049579" />
         <Keyword name="$P14E"  value="0,0" />
         <Keyword name="#BDACCURIDECADES14"  value="7.224719870049579" />
         <Keyword name="$P1S"  value="FSC-A" />
         <Keyword name="$P2S"  value="SSC-A" />
         <Keyword name="$P3S"  value="FL1-A" />
         <Keyword name="$P4S"  value="FL2-A" />
         <Keyword name="$P5S"  value="FL3-A" />
         <Keyword name="$P6S"  value="FL4-A" />
         <Keyword name="$P7S"  value="FSC-H" />
         <Keyword name="$P8S"  value="SSC-H" />
         <Keyword name="$P9S"  value="FL1-H" />
         <Keyword name="$P10S"  value="FL2-H" />
         <Keyword name="$P11S"  value="FL3-H" />
         <Keyword name="$P12S"  value="FL4-H" />
         <Keyword name="$P13S"  value="Width" />
         <Keyword name="$P14S"  value="Time" />
         <Keyword name="#P1VirtualGain"  value="1.0" />
         <Keyword name="#P2VirtualGain"  value="1.0" />
         <Keyword name="#P3VirtualGain"  value="1.0" />
         <Keyword name="#P4VirtualGain"  value="1.0" />
         <Keyword name="#P5VirtualGain"  value="1.0" />
         <Keyword name="#P6VirtualGain"  value="1.0" />
         <Keyword name="#P7VirtualGain"  value="1.0" />
         <Keyword name="#P8VirtualGain"  value="1.0" />
         <Keyword name="#P9VirtualGain"  value="1.0" />
         <Keyword name="#P10VirtualGain"  value="1.0" />
         <Keyword name="#P11VirtualGain"  value="1.0" />
         <Keyword name="#P12VirtualGain"  value="1.0" />
         <Keyword name="#P13VirtualGain"  value="1.0" />
         <Keyword name="#P14VirtualGain"  value="1.0" />
         <Keyword name="$TOT"  value="79402" />
         <Keyword name="$DATE"  value="07-MAY-2019" />
         <Keyword name="$CYT"  value="BD Accuri C6" />
         <Keyword name="#BDACCURI4COLORCOMP"  value="0,0.0,0.0,0.0,0.0,0,0.0,0.0,0.0,0.0,0,0.0,0.0,0.0,0.0,0" />
         <Keyword name="#LASERCONFIGURATION"  value="3 Blue 1 Red" />
         <Keyword name="$SPILLOVER"  value="8,3,4,5,6,9,10,11,12,1.000,0.000,0.000,0.000,0.000,0.000,0.000,0.000,0.000,1.000,0.000,0.000,0.000,0.000,0.000,0.000,0.000,0.000,1.000,0.000,0.000,0.000,0.000,0.000,0.000,0.000,0.000,1.000,0.000,0.000,0.000,0.000,0.000,0.000,0.000,0.000,1.000,0.000,0.000,0.000,0.000,0.000,0.000,0.000,0.000,1.000,0.000,0.000,0.000,0.000,0.000,0.000,0.000,0.000,1.000,0.000,0.000,0.000,0.000,0.000,0.000,0.000,0.000,1.000" />
         <Keyword name="#BDACCURICAPTUREDDATE"  value="1557246562566" />
         <Keyword name="$TIMESTEP"  value="0.1" />
         <Keyword name="$PROJ"  value="20201120_143334" />
         <Keyword name="$BTIM"  value="11:29:38:10" />
         <Keyword name="$ETIM"  value="11:29:51:70" />
         <Keyword name="#ATIM"  value="13" />
         <Keyword name="#ACQUISITIONTIMEMILLI"  value="13634" />
         <Keyword name="$VOL"  value="7730" />
         <Keyword name="$BEGINSTEXT"  value="58" />
         <Keyword name="$ENDSTEXT"  value="2567" />
         <Keyword name="$BEGINDATA"  value="2568" />
         <Keyword name="$ENDDATA"  value="4449080" />
         <Keyword name="$BEGINANALYSIS"  value="0" />
         <Keyword name="$ENDANALYSIS"  value="0" />
         <Keyword name="#SPACERS"  value="000" />
       </Keywords>
       <SampleNode name="A03 7.3FT-FT2202rsv200uL.fcs"  annotation=""  owningGroup=""  expanded="1"  sortPriority="10"  count="79402"  sampleID="4" >
         <Graph smoothing="0"  backColor="#ffffff"  foreColor="#000000"  type="Pseudocolor"  fast="1" >
           <Axis dimension="x"  name="FSC-A"  label=""  auto="auto" />
           <Axis dimension="y"  name="SSC-A"  label=""  auto="auto" />
           <GraphSettings level="5%"  smoothingHighResolution="1"  contourHighResolution="1"  histogramSmoothingCount="0"  graphResolution="256"  showOutliers="0"  drawLargeDots="0"  dotsToDraw="8000"  tint="le.chartfill.tinted.40"  lineWeight="le.lineweight.normal"  lineStyle="le.linestyle.solid" />
           <GraphEnvironment showGrid="0"  showAxes="tnlTNL"  showGates="1"  showFreqOnPlots="1"  showGateNameOnPlots="1"  showMedians="0"  showUncomped="0"  addEventParam="0"  lastYAxisName="" >
             <TextTraits font="SansSerif"  size="11"  name="Labels"  style="plain"  color="#000000"  background="#00ffffff"  just="left" />
             <TextTraits font="SansSerif"  size="11"  name="LayoutGates"  style="plain"  color="#000000"  background="#00ffffff"  just="left" />
             <TextTraits font="SansSerif"  size="9"  name="Numbers"  style="plain"  color="#000000"  background="#00ffffff"  just="left" />
             <TextTraits font="SansSerif"  size="9"  name="Legend"  style="plain"  color="#000000"  background="#00ffffff"  just="left" />
           </GraphEnvironment>
         </Graph>
         <Subpopulations>
           <Population name="Live"  annotation=""  owningGroup="All Samples"  expanded="1"  sortPriority="10"  count="46837" >
             <Graph smoothing="0"  backColor="#ffffff"  foreColor="#000000"  heatMapStatParameter="FL1-A"  type="Pseudocolor"  fast="1" >
               <Axis dimension="x"  name="FSC-A"  label=""  auto="auto" />
               <Axis dimension="y"  name="SSC-A"  label=""  auto="auto" />
               <GraphSettings level="5%"  smoothingHighResolution="1"  contourHighResolution="1"  histogramSmoothingCount="0"  graphResolution="256"  showOutliers="0"  drawLargeDots="0"  dotsToDraw="8000"  tint="le.chartfill.tinted.40"  lineWeight="le.lineweight.normal"  lineStyle="le.linestyle.solid" />
               <GraphEnvironment showGrid="0"  showAxes="tnlTNL"  showGates="1"  showFreqOnPlots="1"  showGateNameOnPlots="1"  showMedians="0"  showUncomped="0"  addEventParam="0"  lastYAxisName="" >
                 <TextTraits font="SansSerif"  size="11"  name="Labels"  style="plain"  color="#000000"  background="#00ffffff"  just="left" />
                 <TextTraits font="SansSerif"  size="11"  name="LayoutGates"  style="plain"  color="#000000"  background="#00ffffff"  just="left" />
                 <TextTraits font="SansSerif"  size="9"  name="Numbers"  style="plain"  color="#000000"  background="#00ffffff"  just="left" />
                 <TextTraits font="SansSerif"  size="9"  name="Legend"  style="plain"  color="#000000"  background="#00ffffff"  just="left" />
                 <WindowPosition x="620"  y="25"  width="390"  height="582"  displayed="1"  panelState="---" />
               </GraphEnvironment>
             </Graph>
             <Gate gating:id="ID1055626169" >
               <gating:PolygonGate eventsInside="1"  annoOffsetX="0"  annoOffsetY="0"  tint="#000000"  isTinted="0"  lineWeight="Normal"  userDefined="1"  quadId="-1"  gateResolution="256" >
                 <gating:dimension>
                   <data-type:fcs-dimension data-type:name="FSC-A" />
                 </gating:dimension>
                 <gating:dimension>
                   <data-type:fcs-dimension data-type:name="SSC-A" />
                 </gating:dimension>
                 <gating:vertex>
                   <gating:coordinate data-type:value="3170497.5118110236" />
                   <gating:coordinate data-type:value="176706.8273092369" />
                 </gating:vertex>
                 <gating:vertex>
                   <gating:coordinate data-type:value="5152058.456692914" />
                   <gating:coordinate data-type:value="96385.5421686747" />
                 </gating:vertex>
                 <gating:vertex>
                   <gating:coordinate data-type:value="8983076.283464568" />
                   <gating:coordinate data-type:value="224899.5983935743" />
                 </gating:vertex>
                 <gating:vertex>
                   <gating:coordinate data-type:value="11823313.637795275" />
                   <gating:coordinate data-type:value="514056.2248995983" />
                 </gating:vertex>
                 <gating:vertex>
                   <gating:coordinate data-type:value="15456175.37007874" />
                   <gating:coordinate data-type:value="1156626.5060240964" />
                 </gating:vertex>
                 <gating:vertex>
                   <gating:coordinate data-type:value="16645111.937007874" />
                   <gating:coordinate data-type:value="1638554.2168674697" />
                 </gating:vertex>
                 <gating:vertex>
                   <gating:coordinate data-type:value="16645111.937007874" />
                   <gating:coordinate data-type:value="3020080.3212851402" />
                 </gating:vertex>
                 <gating:vertex>
                   <gating:coordinate data-type:value="15522227.401574804" />
                   <gating:coordinate data-type:value="3485943.7751004016" />
                 </gating:vertex>
                 <gating:vertex>
                   <gating:coordinate data-type:value="13144354.267716536" />
                   <gating:coordinate data-type:value="3550200.8032128518" />
                 </gating:vertex>
                 <gating:vertex>
                   <gating:coordinate data-type:value="9973856.755905513" />
                   <gating:coordinate data-type:value="3309236.9477911643" />
                 </gating:vertex>
                 <gating:vertex>
                   <gating:coordinate data-type:value="7529931.590551181" />
                   <gating:coordinate data-type:value="2923694.7791164657" />
                 </gating:vertex>
                 <gating:vertex>
                   <gating:coordinate data-type:value="4623642.20472441" />
                   <gating:coordinate data-type:value="2345381.5261044176" />
                 </gating:vertex>
                 <gating:vertex>
                   <gating:coordinate data-type:value="3170497.5118110236" />
                   <gating:coordinate data-type:value="1606425.7028112449" />
                 </gating:vertex>
                 <gating:vertex>
                   <gating:coordinate data-type:value="2642081.2598425196" />
                   <gating:coordinate data-type:value="1108433.7349397591" />
                 </gating:vertex>
                 <gating:vertex>
                   <gating:coordinate data-type:value="2377873.1338582677" />
                   <gating:coordinate data-type:value="530120.4819277109" />
                 </gating:vertex>
               </gating:PolygonGate>
             </Gate>
             <Subpopulations>
               <Population name="Green Cells"  annotation=""  owningGroup="All Samples"  expanded="1"  sortPriority="10"  count="81" >
                 <Graph smoothing="0"  backColor="#ffffff"  foreColor="#000000"  heatMapStatParameter="FL1-A"  type="Pseudocolor"  fast="1" >
                   <Axis dimension="x"  name="FL1-H"  label=""  auto="auto" />
                   <Axis dimension="y"  name="FL2-H"  label=""  auto="auto" />
                   <GraphSettings level="5%"  smoothingHighResolution="1"  contourHighResolution="1"  histogramSmoothingCount="0"  graphResolution="256"  showOutliers="0"  drawLargeDots="0"  dotsToDraw="8000"  tint="le.chartfill.tinted.40"  lineWeight="le.lineweight.normal"  lineStyle="le.linestyle.solid" />
                   <GraphEnvironment showGrid="0"  showAxes="tnlTNL"  showGates="1"  showFreqOnPlots="1"  showGateNameOnPlots="1"  showMedians="0"  showUncomped="0"  addEventParam="0"  lastYAxisName="" >
                     <TextTraits font="SansSerif"  size="11"  name="Labels"  style="plain"  color="#000000"  background="#00ffffff"  just="left" />
                     <TextTraits font="SansSerif"  size="11"  name="LayoutGates"  style="plain"  color="#000000"  background="#00ffffff"  just="left" />
                     <TextTraits font="SansSerif"  size="9"  name="Numbers"  style="plain"  color="#000000"  background="#00ffffff"  just="left" />
                     <TextTraits font="SansSerif"  size="9"  name="Legend"  style="plain"  color="#000000"  background="#00ffffff"  just="left" />
                     <WindowPosition x="620"  y="25"  width="390"  height="582"  displayed="1"  panelState="---" />
                   </GraphEnvironment>
                 </Graph>
                 <Gate gating:id="ID1730729870"  gating:parent_id="ID1055626169" >
                   <gating:PolygonGate eventsInside="1"  annoOffsetX="33"  annoOffsetY="48"  tint="#000000"  isTinted="0"  lineWeight="Normal"  userDefined="1"  quadId="-1"  gateResolution="256" >
                     <gating:dimension>
                       <data-type:fcs-dimension data-type:name="FL1-H" />
                     </gating:dimension>
                     <gating:dimension>
                       <data-type:fcs-dimension data-type:name="FL2-H" />
                     </gating:dimension>
                     <gating:vertex>
                       <gating:coordinate data-type:value="1022.2455813491" />
                       <gating:coordinate data-type:value="19.9520029804" />
                     </gating:vertex>
                     <gating:vertex>
                       <gating:coordinate data-type:value="1281.0979226611" />
                       <gating:coordinate data-type:value="99.9896396782" />
                     </gating:vertex>
                     <gating:vertex>
                       <gating:coordinate data-type:value="2383.1798084541" />
                       <gating:coordinate data-type:value="398.0411803102" />
                     </gating:vertex>
                     <gating:vertex>
                       <gating:coordinate data-type:value="5251.115950096" />
                       <gating:coordinate data-type:value="1188.2467414049" />
                     </gating:vertex>
                     <gating:vertex>
                       <gating:coordinate data-type:value="12242.0225946134" />
                       <gating:coordinate data-type:value="3348.7781974891" />
                     </gating:vertex>
                     <gating:vertex>
                       <gating:coordinate data-type:value="33804.5422202112" />
                       <gating:coordinate data-type:value="10589.2179016266" />
                     </gating:vertex>
                     <gating:vertex>
                       <gating:coordinate data-type:value="53092.0175234074" />
                       <gating:coordinate data-type:value="15843.6781222746" />
                     </gating:vertex>
                     <gating:vertex>
                       <gating:coordinate data-type:value="1755694.8943301234" />
                       <gating:coordinate data-type:value="316080.362780482" />
                     </gating:vertex>
                     <gating:vertex>
                       <gating:coordinate data-type:value="10096223.471216174" />
                       <gating:coordinate data-type:value="793925.0708717435" />
                     </gating:vertex>
                     <gating:vertex>
                       <gating:coordinate data-type:value="9542280.605201421" />
                       <gating:coordinate data-type:value="21.1341787396" />
                     </gating:vertex>
                     <gating:vertex>
                       <gating:coordinate data-type:value="173648.6555451471" />
                       <gating:coordinate data-type:value="21.1341787396" />
                     </gating:vertex>
                   </gating:PolygonGate>
                 </Gate>
               </Population>
               <Population name="Non Fluorescent Cells"  annotation=""  owningGroup="All Samples"  expanded="1"  sortPriority="10"  count="46735" >
                 <Graph smoothing="0"  backColor="#ffffff"  foreColor="#000000"  heatMapStatParameter="FL1-A"  type="Pseudocolor"  fast="1" >
                   <Axis dimension="x"  name="FL1-H"  label=""  auto="auto" />
                   <Axis dimension="y"  name="FL2-H"  label=""  auto="auto" />
                   <GraphSettings level="5%"  smoothingHighResolution="1"  contourHighResolution="1"  histogramSmoothingCount="0"  graphResolution="256"  showOutliers="0"  drawLargeDots="0"  dotsToDraw="8000"  tint="le.chartfill.tinted.40"  lineWeight="le.lineweight.normal"  lineStyle="le.linestyle.solid" />
                   <GraphEnvironment showGrid="0"  showAxes="tnlTNL"  showGates="1"  showFreqOnPlots="1"  showGateNameOnPlots="1"  showMedians="0"  showUncomped="0"  addEventParam="0"  lastYAxisName="" >
                     <TextTraits font="SansSerif"  size="11"  name="Labels"  style="plain"  color="#000000"  background="#00ffffff"  just="left" />
                     <TextTraits font="SansSerif"  size="11"  name="LayoutGates"  style="plain"  color="#000000"  background="#00ffffff"  just="left" />
                     <TextTraits font="SansSerif"  size="9"  name="Numbers"  style="plain"  color="#000000"  background="#00ffffff"  just="left" />
                     <TextTraits font="SansSerif"  size="9"  name="Legend"  style="plain"  color="#000000"  background="#00ffffff"  just="left" />
                     <WindowPosition x="620"  y="25"  width="390"  height="582"  displayed="1"  panelState="---" />
                   </GraphEnvironment>
                 </Graph>
                 <Gate gating:id="ID356803125"  gating:parent_id="ID1055626169" >
                   <gating:PolygonGate eventsInside="1"  annoOffsetX="-17"  annoOffsetY="-93"  tint="#000000"  isTinted="0"  lineWeight="Normal"  userDefined="1"  quadId="-1"  gateResolution="256" >
                     <gating:dimension>
                       <data-type:fcs-dimension data-type:name="FL1-H" />
                     </gating:dimension>
                     <gating:dimension>
                       <data-type:fcs-dimension data-type:name="FL2-H" />
                     </gating:dimension>
                     <gating:vertex>
                       <gating:coordinate data-type:value="72.0670912472" />
                       <gating:coordinate data-type:value="37.5815014466" />
                     </gating:vertex>
                     <gating:vertex>
                       <gating:coordinate data-type:value="199.0026574387" />
                       <gating:coordinate data-type:value="19.9520029804" />
                     </gating:vertex>
                     <gating:vertex>
                       <gating:coordinate data-type:value="1022.2455813491" />
                       <gating:coordinate data-type:value="19.9520029804" />
                     </gating:vertex>
                     <gating:vertex>
                       <gating:coordinate data-type:value="1281.0979226611" />
                       <gating:coordinate data-type:value="99.9896396782" />
                     </gating:vertex>
                     <gating:vertex>
                       <gating:coordinate data-type:value="2383.1798084541" />
                       <gating:coordinate data-type:value="375.776078821" />
                     </gating:vertex>
                     <gating:vertex>
                       <gating:coordinate data-type:value="5251.115950096" />
                       <gating:coordinate data-type:value="1188.2467414049" />
                     </gating:vertex>
                     <gating:vertex>
                       <gating:coordinate data-type:value="12242.0225946134" />
                       <gating:coordinate data-type:value="3348.7781974891" />
                     </gating:vertex>
                     <gating:vertex>
                       <gating:coordinate data-type:value="33804.5422202112" />
                       <gating:coordinate data-type:value="10589.2179016266" />
                     </gating:vertex>
                     <gating:vertex>
                       <gating:coordinate data-type:value="53092.0175234074" />
                       <gating:coordinate data-type:value="15843.6781222746" />
                     </gating:vertex>
                     <gating:vertex>
                       <gating:coordinate data-type:value="44823.8251476486" />
                       <gating:coordinate data-type:value="19945.8023477119" />
                     </gating:vertex>
                     <gating:vertex>
                       <gating:coordinate data-type:value="25494.1891048758" />
                       <gating:coordinate data-type:value="15843.6781222746" />
                     </gating:vertex>
                     <gating:vertex>
                       <gating:coordinate data-type:value="9232.5000888974" />
                       <gating:coordinate data-type:value="6307.7432775451" />
                     </gating:vertex>
                     <gating:vertex>
                       <gating:coordinate data-type:value="2986.6470030704" />
                       <gating:coordinate data-type:value="2817.6676008212" />
                     </gating:vertex>
                     <gating:vertex>
                       <gating:coordinate data-type:value="913.149108615" />
                       <gating:coordinate data-type:value="1258.6515270811" />
                     </gating:vertex>
                     <gating:vertex>
                       <gating:coordinate data-type:value="263.8716496393" />
                       <gating:coordinate data-type:value="668.2175552595" />
                     </gating:vertex>
                     <gating:vertex>
                       <gating:coordinate data-type:value="76.2506876768" />
                       <gating:coordinate data-type:value="446.607236257" />
                     </gating:vertex>
                     <gating:vertex>
                       <gating:coordinate data-type:value="57.5055694689" />
                       <gating:coordinate data-type:value="133.3366006419" />
                     </gating:vertex>
                   </gating:PolygonGate>
                 </Gate>
               </Population>
             </Subpopulations>
           </Population>
         </Subpopulations>
       </SampleNode>
     </Sample>
     <Sample>
       <DataSet uri="file:/Users/cliftonricana/OneDrive/Mizzou/Johnson/Johnson%20Data/Flow%20Data/20201120_143334/B03%207.9BBZc-FT2202rsv200uL.fcs"  sampleID="5" />
       <Transformations>
         <transforms:linear transforms:minRange="0"  transforms:maxRange="16777216"  gain="1" >
           <data-type:parameter data-type:name="FSC-A" />
         </transforms:linear>
         <transforms:linear transforms:minRange="0"  transforms:maxRange="4000000"  gain="1" >
           <data-type:parameter data-type:name="SSC-A" />
         </transforms:linear>
         <transforms:log transforms:offset="1"  transforms:decades="7.2247198959" >
           <data-type:parameter data-type:name="FL1-A" />
         </transforms:log>
         <transforms:log transforms:offset="1"  transforms:decades="7.2247198959" >
           <data-type:parameter data-type:name="FL2-A" />
         </transforms:log>
         <transforms:log transforms:offset="1"  transforms:decades="7.2247198959" >
           <data-type:parameter data-type:name="FL3-A" />
         </transforms:log>
         <transforms:log transforms:offset="1"  transforms:decades="7.2247198959" >
           <data-type:parameter data-type:name="FL4-A" />
         </transforms:log>
         <transforms:linear transforms:minRange="0"  transforms:maxRange="16777216"  gain="1" >
           <data-type:parameter data-type:name="FSC-H" />
         </transforms:linear>
         <transforms:linear transforms:minRange="0"  transforms:maxRange="16777216"  gain="1" >
           <data-type:parameter data-type:name="SSC-H" />
         </transforms:linear>
         <transforms:log transforms:offset="10"  transforms:decades="6.2247198959" >
           <data-type:parameter data-type:name="FL1-H" />
         </transforms:log>
         <transforms:log transforms:offset="10"  transforms:decades="6.2247198959" >
           <data-type:parameter data-type:name="FL2-H" />
         </transforms:log>
         <transforms:log transforms:offset="1"  transforms:decades="7.2247198959" >
           <data-type:parameter data-type:name="FL3-H" />
         </transforms:log>
         <transforms:log transforms:offset="1"  transforms:decades="7.2247198959" >
           <data-type:parameter data-type:name="FL4-H" />
         </transforms:log>
         <transforms:linear transforms:minRange="0"  transforms:maxRange="16777216"  gain="1" >
           <data-type:parameter data-type:name="Width" />
         </transforms:linear>
         <transforms:linear transforms:minRange="15.5"  transforms:maxRange="20"  gain="0.1" >
           <data-type:parameter data-type:name="Time" />
         </transforms:linear>
       </Transformations>
       <Keywords>
         <Keyword name="FJ_FCS_VERSION"  value="3" />
         <Keyword name="$FIL"  value="B03 7.9BBZc-FT2202rsv200uL.fcs" />
         <Keyword name="$SMNO"  value="B3" />
         <Keyword name="#SAMPLE"  value="7.9BBZc-FT2202rsv200uL" />
         <Keyword name="$DATATYPE"  value="I" />
         <Keyword name="$MODE"  value="L" />
         <Keyword name="$BYTEORD"  value="4,3,2,1" />
         <Keyword name="$NEXTDATA"  value="0" />
         <Keyword name="$PAR"  value="14" />
         <Keyword name="$P1B"  value="32" />
         <Keyword name="$P2B"  value="32" />
         <Keyword name="$P3B"  value="32" />
         <Keyword name="$P4B"  value="32" />
         <Keyword name="$P5B"  value="32" />
         <Keyword name="$P6B"  value="32" />
         <Keyword name="$P7B"  value="32" />
         <Keyword name="$P8B"  value="32" />
         <Keyword name="$P9B"  value="32" />
         <Keyword name="$P10B"  value="32" />
         <Keyword name="$P11B"  value="32" />
         <Keyword name="$P12B"  value="32" />
         <Keyword name="$P13B"  value="32" />
         <Keyword name="$P14B"  value="32" />
         <Keyword name="$P1R"  value="16777216" />
         <Keyword name="$P2R"  value="16777216" />
         <Keyword name="$P3R"  value="16777216" />
         <Keyword name="$P4R"  value="16777216" />
         <Keyword name="$P5R"  value="16777216" />
         <Keyword name="$P6R"  value="16777216" />
         <Keyword name="$P7R"  value="16777216" />
         <Keyword name="$P8R"  value="16777216" />
         <Keyword name="$P9R"  value="16777216" />
         <Keyword name="$P10R"  value="16777216" />
         <Keyword name="$P11R"  value="16777216" />
         <Keyword name="$P12R"  value="16777216" />
         <Keyword name="$P13R"  value="16777216" />
         <Keyword name="$P14R"  value="16777216" />
         <Keyword name="$P1N"  value="FSC-A" />
         <Keyword name="$P2N"  value="SSC-A" />
         <Keyword name="$P3N"  value="FL1-A" />
         <Keyword name="$P4N"  value="FL2-A" />
         <Keyword name="$P5N"  value="FL3-A" />
         <Keyword name="$P6N"  value="FL4-A" />
         <Keyword name="$P7N"  value="FSC-H" />
         <Keyword name="$P8N"  value="SSC-H" />
         <Keyword name="$P9N"  value="FL1-H" />
         <Keyword name="$P10N"  value="FL2-H" />
         <Keyword name="$P11N"  value="FL3-H" />
         <Keyword name="$P12N"  value="FL4-H" />
         <Keyword name="$P13N"  value="Width" />
         <Keyword name="$P14N"  value="Time" />
         <Keyword name="$P1E"  value="0,0" />
         <Keyword name="#BDACCURIDECADES1"  value="7.224719870049579" />
         <Keyword name="$P2E"  value="0,0" />
         <Keyword name="#BDACCURIDECADES2"  value="7.224719870049579" />
         <Keyword name="$P3E"  value="0,0" />
         <Keyword name="#BDACCURIDECADES3"  value="7.224719870049579" />
         <Keyword name="$P4E"  value="0,0" />
         <Keyword name="#BDACCURIDECADES4"  value="7.224719870049579" />
         <Keyword name="$P5E"  value="0,0" />
         <Keyword name="#BDACCURIDECADES5"  value="7.224719870049579" />
         <Keyword name="$P6E"  value="0,0" />
         <Keyword name="#BDACCURIDECADES6"  value="7.224719870049579" />
         <Keyword name="$P7E"  value="0,0" />
         <Keyword name="#BDACCURIDECADES7"  value="7.224719870049579" />
         <Keyword name="$P8E"  value="0,0" />
         <Keyword name="#BDACCURIDECADES8"  value="7.224719870049579" />
         <Keyword name="$P9E"  value="0,0" />
         <Keyword name="#BDACCURIDECADES9"  value="7.224719870049579" />
         <Keyword name="$P10E"  value="0,0" />
         <Keyword name="#BDACCURIDECADES10"  value="7.224719870049579" />
         <Keyword name="$P11E"  value="0,0" />
         <Keyword name="#BDACCURIDECADES11"  value="7.224719870049579" />
         <Keyword name="$P12E"  value="0,0" />
         <Keyword name="#BDACCURIDECADES12"  value="7.224719870049579" />
         <Keyword name="$P13E"  value="0,0" />
         <Keyword name="#BDACCURIDECADES13"  value="7.224719870049579" />
         <Keyword name="$P14E"  value="0,0" />
         <Keyword name="#BDACCURIDECADES14"  value="7.224719870049579" />
         <Keyword name="$P1S"  value="FSC-A" />
         <Keyword name="$P2S"  value="SSC-A" />
         <Keyword name="$P3S"  value="FL1-A" />
         <Keyword name="$P4S"  value="FL2-A" />
         <Keyword name="$P5S"  value="FL3-A" />
         <Keyword name="$P6S"  value="FL4-A" />
         <Keyword name="$P7S"  value="FSC-H" />
         <Keyword name="$P8S"  value="SSC-H" />
         <Keyword name="$P9S"  value="FL1-H" />
         <Keyword name="$P10S"  value="FL2-H" />
         <Keyword name="$P11S"  value="FL3-H" />
         <Keyword name="$P12S"  value="FL4-H" />
         <Keyword name="$P13S"  value="Width" />
         <Keyword name="$P14S"  value="Time" />
         <Keyword name="#P1VirtualGain"  value="1.0" />
         <Keyword name="#P2VirtualGain"  value="1.0" />
         <Keyword name="#P3VirtualGain"  value="1.0" />
         <Keyword name="#P4VirtualGain"  value="1.0" />
         <Keyword name="#P5VirtualGain"  value="1.0" />
         <Keyword name="#P6VirtualGain"  value="1.0" />
         <Keyword name="#P7VirtualGain"  value="1.0" />
         <Keyword name="#P8VirtualGain"  value="1.0" />
         <Keyword name="#P9VirtualGain"  value="1.0" />
         <Keyword name="#P10VirtualGain"  value="1.0" />
         <Keyword name="#P11VirtualGain"  value="1.0" />
         <Keyword name="#P12VirtualGain"  value="1.0" />
         <Keyword name="#P13VirtualGain"  value="1.0" />
         <Keyword name="#P14VirtualGain"  value="1.0" />
         <Keyword name="$TOT"  value="61812" />
         <Keyword name="$DATE"  value="07-MAY-2019" />
         <Keyword name="$CYT"  value="BD Accuri C6" />
         <Keyword name="#BDACCURI4COLORCOMP"  value="0,0.0,0.0,0.0,0.0,0,0.0,0.0,0.0,0.0,0,0.0,0.0,0.0,0.0,0" />
         <Keyword name="#LASERCONFIGURATION"  value="3 Blue 1 Red" />
         <Keyword name="$SPILLOVER"  value="8,3,4,5,6,9,10,11,12,1.000,0.000,0.000,0.000,0.000,0.000,0.000,0.000,0.000,1.000,0.000,0.000,0.000,0.000,0.000,0.000,0.000,0.000,1.000,0.000,0.000,0.000,0.000,0.000,0.000,0.000,0.000,1.000,0.000,0.000,0.000,0.000,0.000,0.000,0.000,0.000,1.000,0.000,0.000,0.000,0.000,0.000,0.000,0.000,0.000,1.000,0.000,0.000,0.000,0.000,0.000,0.000,0.000,0.000,1.000,0.000,0.000,0.000,0.000,0.000,0.000,0.000,0.000,1.000" />
         <Keyword name="#BDACCURICAPTUREDDATE"  value="1557247039351" />
         <Keyword name="$TIMESTEP"  value="0.1" />
         <Keyword name="$PROJ"  value="20201120_143334" />
         <Keyword name="$BTIM"  value="11:37:34:88" />
         <Keyword name="$ETIM"  value="11:37:54:95" />
         <Keyword name="#ATIM"  value="20" />
         <Keyword name="#ACQUISITIONTIMEMILLI"  value="20108" />
         <Keyword name="$VOL"  value="11442" />
         <Keyword name="$BEGINSTEXT"  value="58" />
         <Keyword name="$ENDSTEXT"  value="2572" />
         <Keyword name="$BEGINDATA"  value="2573" />
         <Keyword name="$ENDDATA"  value="3464045" />
         <Keyword name="$BEGINANALYSIS"  value="0" />
         <Keyword name="$ENDANALYSIS"  value="0" />
         <Keyword name="#SPACERS"  value="000" />
       </Keywords>
       <SampleNode name="B03 7.9BBZc-FT2202rsv200uL.fcs"  annotation=""  owningGroup=""  expanded="1"  sortPriority="10"  count="61812"  sampleID="5" >
         <Graph smoothing="0"  backColor="#ffffff"  foreColor="#000000"  type="Pseudocolor"  fast="1" >
           <Axis dimension="x"  name="FSC-A"  label=""  auto="auto" />
           <Axis dimension="y"  name="SSC-A"  label=""  auto="auto" />
           <GraphSettings level="5%"  smoothingHighResolution="1"  contourHighResolution="1"  histogramSmoothingCount="0"  graphResolution="256"  showOutliers="0"  drawLargeDots="0"  dotsToDraw="8000"  tint="le.chartfill.tinted.40"  lineWeight="le.lineweight.normal"  lineStyle="le.linestyle.solid" />
           <GraphEnvironment showGrid="0"  showAxes="tnlTNL"  showGates="1"  showFreqOnPlots="1"  showGateNameOnPlots="1"  showMedians="0"  showUncomped="0"  addEventParam="0"  lastYAxisName="" >
             <TextTraits font="SansSerif"  size="11"  name="Labels"  style="plain"  color="#000000"  background="#00ffffff"  just="left" />
             <TextTraits font="SansSerif"  size="11"  name="LayoutGates"  style="plain"  color="#000000"  background="#00ffffff"  just="left" />
             <TextTraits font="SansSerif"  size="9"  name="Numbers"  style="plain"  color="#000000"  background="#00ffffff"  just="left" />
             <TextTraits font="SansSerif"  size="9"  name="Legend"  style="plain"  color="#000000"  background="#00ffffff"  just="left" />
           </GraphEnvironment>
         </Graph>
         <Subpopulations>
           <Population name="Live"  annotation=""  owningGroup="All Samples"  expanded="1"  sortPriority="10"  count="47991" >
             <Graph smoothing="0"  backColor="#ffffff"  foreColor="#000000"  heatMapStatParameter="FL1-A"  type="Pseudocolor"  fast="1" >
               <Axis dimension="x"  name="FSC-A"  label=""  auto="auto" />
               <Axis dimension="y"  name="SSC-A"  label=""  auto="auto" />
               <GraphSettings level="5%"  smoothingHighResolution="1"  contourHighResolution="1"  histogramSmoothingCount="0"  graphResolution="256"  showOutliers="0"  drawLargeDots="0"  dotsToDraw="8000"  tint="le.chartfill.tinted.40"  lineWeight="le.lineweight.normal"  lineStyle="le.linestyle.solid" />
               <GraphEnvironment showGrid="0"  showAxes="tnlTNL"  showGates="1"  showFreqOnPlots="1"  showGateNameOnPlots="1"  showMedians="0"  showUncomped="0"  addEventParam="0"  lastYAxisName="" >
                 <TextTraits font="SansSerif"  size="11"  name="Labels"  style="plain"  color="#000000"  background="#00ffffff"  just="left" />
                 <TextTraits font="SansSerif"  size="11"  name="LayoutGates"  style="plain"  color="#000000"  background="#00ffffff"  just="left" />
                 <TextTraits font="SansSerif"  size="9"  name="Numbers"  style="plain"  color="#000000"  background="#00ffffff"  just="left" />
                 <TextTraits font="SansSerif"  size="9"  name="Legend"  style="plain"  color="#000000"  background="#00ffffff"  just="left" />
                 <WindowPosition x="620"  y="25"  width="390"  height="582"  displayed="1"  panelState="---" />
               </GraphEnvironment>
             </Graph>
             <Gate gating:id="ID1676853843" >
               <gating:PolygonGate eventsInside="1"  annoOffsetX="0"  annoOffsetY="0"  tint="#000000"  isTinted="0"  lineWeight="Normal"  userDefined="1"  quadId="-1"  gateResolution="256" >
                 <gating:dimension>
                   <data-type:fcs-dimension data-type:name="FSC-A" />
                 </gating:dimension>
                 <gating:dimension>
                   <data-type:fcs-dimension data-type:name="SSC-A" />
                 </gating:dimension>
                 <gating:vertex>
                   <gating:coordinate data-type:value="3170497.5118110236" />
                   <gating:coordinate data-type:value="176706.8273092369" />
                 </gating:vertex>
                 <gating:vertex>
                   <gating:coordinate data-type:value="5152058.456692914" />
                   <gating:coordinate data-type:value="96385.5421686747" />
                 </gating:vertex>
                 <gating:vertex>
                   <gating:coordinate data-type:value="8983076.283464568" />
                   <gating:coordinate data-type:value="224899.5983935743" />
                 </gating:vertex>
                 <gating:vertex>
                   <gating:coordinate data-type:value="11823313.637795275" />
                   <gating:coordinate data-type:value="514056.2248995983" />
                 </gating:vertex>
                 <gating:vertex>
                   <gating:coordinate data-type:value="15456175.37007874" />
                   <gating:coordinate data-type:value="1156626.5060240964" />
                 </gating:vertex>
                 <gating:vertex>
                   <gating:coordinate data-type:value="16645111.937007874" />
                   <gating:coordinate data-type:value="1638554.2168674697" />
                 </gating:vertex>
                 <gating:vertex>
                   <gating:coordinate data-type:value="16645111.937007874" />
                   <gating:coordinate data-type:value="3020080.3212851402" />
                 </gating:vertex>
                 <gating:vertex>
                   <gating:coordinate data-type:value="15522227.401574804" />
                   <gating:coordinate data-type:value="3485943.7751004016" />
                 </gating:vertex>
                 <gating:vertex>
                   <gating:coordinate data-type:value="13144354.267716536" />
                   <gating:coordinate data-type:value="3550200.8032128518" />
                 </gating:vertex>
                 <gating:vertex>
                   <gating:coordinate data-type:value="9973856.755905513" />
                   <gating:coordinate data-type:value="3309236.9477911643" />
                 </gating:vertex>
                 <gating:vertex>
                   <gating:coordinate data-type:value="7529931.590551181" />
                   <gating:coordinate data-type:value="2923694.7791164657" />
                 </gating:vertex>
                 <gating:vertex>
                   <gating:coordinate data-type:value="4623642.20472441" />
                   <gating:coordinate data-type:value="2345381.5261044176" />
                 </gating:vertex>
                 <gating:vertex>
                   <gating:coordinate data-type:value="3170497.5118110236" />
                   <gating:coordinate data-type:value="1606425.7028112449" />
                 </gating:vertex>
                 <gating:vertex>
                   <gating:coordinate data-type:value="2642081.2598425196" />
                   <gating:coordinate data-type:value="1108433.7349397591" />
                 </gating:vertex>
                 <gating:vertex>
                   <gating:coordinate data-type:value="2377873.1338582677" />
                   <gating:coordinate data-type:value="530120.4819277109" />
                 </gating:vertex>
               </gating:PolygonGate>
             </Gate>
             <Subpopulations>
               <Population name="Green Cells"  annotation=""  owningGroup="All Samples"  expanded="1"  sortPriority="10"  count="65" >
                 <Graph smoothing="0"  backColor="#ffffff"  foreColor="#000000"  heatMapStatParameter="FL1-A"  type="Pseudocolor"  fast="1" >
                   <Axis dimension="x"  name="FL1-H"  label=""  auto="auto" />
                   <Axis dimension="y"  name="FL2-H"  label=""  auto="auto" />
                   <GraphSettings level="5%"  smoothingHighResolution="1"  contourHighResolution="1"  histogramSmoothingCount="0"  graphResolution="256"  showOutliers="0"  drawLargeDots="0"  dotsToDraw="8000"  tint="le.chartfill.tinted.40"  lineWeight="le.lineweight.normal"  lineStyle="le.linestyle.solid" />
                   <GraphEnvironment showGrid="0"  showAxes="tnlTNL"  showGates="1"  showFreqOnPlots="1"  showGateNameOnPlots="1"  showMedians="0"  showUncomped="0"  addEventParam="0"  lastYAxisName="" >
                     <TextTraits font="SansSerif"  size="11"  name="Labels"  style="plain"  color="#000000"  background="#00ffffff"  just="left" />
                     <TextTraits font="SansSerif"  size="11"  name="LayoutGates"  style="plain"  color="#000000"  background="#00ffffff"  just="left" />
                     <TextTraits font="SansSerif"  size="9"  name="Numbers"  style="plain"  color="#000000"  background="#00ffffff"  just="left" />
                     <TextTraits font="SansSerif"  size="9"  name="Legend"  style="plain"  color="#000000"  background="#00ffffff"  just="left" />
                     <WindowPosition x="620"  y="25"  width="390"  height="582"  displayed="1"  panelState="---" />
                   </GraphEnvironment>
                 </Graph>
                 <Gate gating:id="ID516239267"  gating:parent_id="ID1676853843" >
                   <gating:PolygonGate eventsInside="1"  annoOffsetX="33"  annoOffsetY="48"  tint="#000000"  isTinted="0"  lineWeight="Normal"  userDefined="1"  quadId="-1"  gateResolution="256" >
                     <gating:dimension>
                       <data-type:fcs-dimension data-type:name="FL1-H" />
                     </gating:dimension>
                     <gating:dimension>
                       <data-type:fcs-dimension data-type:name="FL2-H" />
                     </gating:dimension>
                     <gating:vertex>
                       <gating:coordinate data-type:value="1022.2455813491" />
                       <gating:coordinate data-type:value="19.9520029804" />
                     </gating:vertex>
                     <gating:vertex>
                       <gating:coordinate data-type:value="1281.0979226611" />
                       <gating:coordinate data-type:value="99.9896396782" />
                     </gating:vertex>
                     <gating:vertex>
                       <gating:coordinate data-type:value="2383.1798084541" />
                       <gating:coordinate data-type:value="398.0411803102" />
                     </gating:vertex>
                     <gating:vertex>
                       <gating:coordinate data-type:value="5251.115950096" />
                       <gating:coordinate data-type:value="1188.2467414049" />
                     </gating:vertex>
                     <gating:vertex>
                       <gating:coordinate data-type:value="12242.0225946134" />
                       <gating:coordinate data-type:value="3348.7781974891" />
                     </gating:vertex>
                     <gating:vertex>
                       <gating:coordinate data-type:value="33804.5422202112" />
                       <gating:coordinate data-type:value="10589.2179016266" />
                     </gating:vertex>
                     <gating:vertex>
                       <gating:coordinate data-type:value="53092.0175234074" />
                       <gating:coordinate data-type:value="15843.6781222746" />
                     </gating:vertex>
                     <gating:vertex>
                       <gating:coordinate data-type:value="1755694.8943301234" />
                       <gating:coordinate data-type:value="316080.362780482" />
                     </gating:vertex>
                     <gating:vertex>
                       <gating:coordinate data-type:value="10096223.471216174" />
                       <gating:coordinate data-type:value="793925.0708717435" />
                     </gating:vertex>
                     <gating:vertex>
                       <gating:coordinate data-type:value="9542280.605201421" />
                       <gating:coordinate data-type:value="21.1341787396" />
                     </gating:vertex>
                     <gating:vertex>
                       <gating:coordinate data-type:value="173648.6555451471" />
                       <gating:coordinate data-type:value="21.1341787396" />
                     </gating:vertex>
                   </gating:PolygonGate>
                 </Gate>
               </Population>
               <Population name="Non Fluorescent Cells"  annotation=""  owningGroup="All Samples"  expanded="1"  sortPriority="10"  count="47916" >
                 <Graph smoothing="0"  backColor="#ffffff"  foreColor="#000000"  heatMapStatParameter="FL1-A"  type="Pseudocolor"  fast="1" >
                   <Axis dimension="x"  name="FL1-H"  label=""  auto="auto" />
                   <Axis dimension="y"  name="FL2-H"  label=""  auto="auto" />
                   <GraphSettings level="5%"  smoothingHighResolution="1"  contourHighResolution="1"  histogramSmoothingCount="0"  graphResolution="256"  showOutliers="0"  drawLargeDots="0"  dotsToDraw="8000"  tint="le.chartfill.tinted.40"  lineWeight="le.lineweight.normal"  lineStyle="le.linestyle.solid" />
                   <GraphEnvironment showGrid="0"  showAxes="tnlTNL"  showGates="1"  showFreqOnPlots="1"  showGateNameOnPlots="1"  showMedians="0"  showUncomped="0"  addEventParam="0"  lastYAxisName="" >
                     <TextTraits font="SansSerif"  size="11"  name="Labels"  style="plain"  color="#000000"  background="#00ffffff"  just="left" />
                     <TextTraits font="SansSerif"  size="11"  name="LayoutGates"  style="plain"  color="#000000"  background="#00ffffff"  just="left" />
                     <TextTraits font="SansSerif"  size="9"  name="Numbers"  style="plain"  color="#000000"  background="#00ffffff"  just="left" />
                     <TextTraits font="SansSerif"  size="9"  name="Legend"  style="plain"  color="#000000"  background="#00ffffff"  just="left" />
                     <WindowPosition x="620"  y="25"  width="390"  height="582"  displayed="1"  panelState="---" />
                   </GraphEnvironment>
                 </Graph>
                 <Gate gating:id="ID2099833906"  gating:parent_id="ID1676853843" >
                   <gating:PolygonGate eventsInside="1"  annoOffsetX="-17"  annoOffsetY="-93"  tint="#000000"  isTinted="0"  lineWeight="Normal"  userDefined="1"  quadId="-1"  gateResolution="256" >
                     <gating:dimension>
                       <data-type:fcs-dimension data-type:name="FL1-H" />
                     </gating:dimension>
                     <gating:dimension>
                       <data-type:fcs-dimension data-type:name="FL2-H" />
                     </gating:dimension>
                     <gating:vertex>
                       <gating:coordinate data-type:value="72.0670912472" />
                       <gating:coordinate data-type:value="37.5815014466" />
                     </gating:vertex>
                     <gating:vertex>
                       <gating:coordinate data-type:value="199.0026574387" />
                       <gating:coordinate data-type:value="19.9520029804" />
                     </gating:vertex>
                     <gating:vertex>
                       <gating:coordinate data-type:value="1022.2455813491" />
                       <gating:coordinate data-type:value="19.9520029804" />
                     </gating:vertex>
                     <gating:vertex>
                       <gating:coordinate data-type:value="1281.0979226611" />
                       <gating:coordinate data-type:value="99.9896396782" />
                     </gating:vertex>
                     <gating:vertex>
                       <gating:coordinate data-type:value="2383.1798084541" />
                       <gating:coordinate data-type:value="375.776078821" />
                     </gating:vertex>
                     <gating:vertex>
                       <gating:coordinate data-type:value="5251.115950096" />
                       <gating:coordinate data-type:value="1188.2467414049" />
                     </gating:vertex>
                     <gating:vertex>
                       <gating:coordinate data-type:value="12242.0225946134" />
                       <gating:coordinate data-type:value="3348.7781974891" />
                     </gating:vertex>
                     <gating:vertex>
                       <gating:coordinate data-type:value="33804.5422202112" />
                       <gating:coordinate data-type:value="10589.2179016266" />
                     </gating:vertex>
                     <gating:vertex>
                       <gating:coordinate data-type:value="53092.0175234074" />
                       <gating:coordinate data-type:value="15843.6781222746" />
                     </gating:vertex>
                     <gating:vertex>
                       <gating:coordinate data-type:value="44823.8251476486" />
                       <gating:coordinate data-type:value="19945.8023477119" />
                     </gating:vertex>
                     <gating:vertex>
                       <gating:coordinate data-type:value="25494.1891048758" />
                       <gating:coordinate data-type:value="15843.6781222746" />
                     </gating:vertex>
                     <gating:vertex>
                       <gating:coordinate data-type:value="9232.5000888974" />
                       <gating:coordinate data-type:value="6307.7432775451" />
                     </gating:vertex>
                     <gating:vertex>
                       <gating:coordinate data-type:value="2986.6470030704" />
                       <gating:coordinate data-type:value="2817.6676008212" />
                     </gating:vertex>
                     <gating:vertex>
                       <gating:coordinate data-type:value="913.149108615" />
                       <gating:coordinate data-type:value="1258.6515270811" />
                     </gating:vertex>
                     <gating:vertex>
                       <gating:coordinate data-type:value="263.8716496393" />
                       <gating:coordinate data-type:value="668.2175552595" />
                     </gating:vertex>
                     <gating:vertex>
                       <gating:coordinate data-type:value="76.2506876768" />
                       <gating:coordinate data-type:value="446.607236257" />
                     </gating:vertex>
                     <gating:vertex>
                       <gating:coordinate data-type:value="57.5055694689" />
                       <gating:coordinate data-type:value="133.3366006419" />
                     </gating:vertex>
                   </gating:PolygonGate>
                 </Gate>
               </Population>
             </Subpopulations>
           </Population>
         </Subpopulations>
       </SampleNode>
     </Sample>
     <Sample>
       <DataSet uri="file:/Users/cliftonricana/OneDrive/Mizzou/Johnson/Johnson%20Data/Flow%20Data/20201120_143334/A05%207.5FT-BBZc2200rsv200uL.fcs"  sampleID="6" />
       <Transformations>
         <transforms:linear transforms:minRange="0"  transforms:maxRange="16777216"  gain="1" >
           <data-type:parameter data-type:name="FSC-A" />
         </transforms:linear>
         <transforms:linear transforms:minRange="0"  transforms:maxRange="4000000"  gain="1" >
           <data-type:parameter data-type:name="SSC-A" />
         </transforms:linear>
         <transforms:log transforms:offset="1"  transforms:decades="7.2247198959" >
           <data-type:parameter data-type:name="FL1-A" />
         </transforms:log>
         <transforms:log transforms:offset="1"  transforms:decades="7.2247198959" >
           <data-type:parameter data-type:name="FL2-A" />
         </transforms:log>
         <transforms:log transforms:offset="1"  transforms:decades="7.2247198959" >
           <data-type:parameter data-type:name="FL3-A" />
         </transforms:log>
         <transforms:log transforms:offset="1"  transforms:decades="7.2247198959" >
           <data-type:parameter data-type:name="FL4-A" />
         </transforms:log>
         <transforms:linear transforms:minRange="0"  transforms:maxRange="16777216"  gain="1" >
           <data-type:parameter data-type:name="FSC-H" />
         </transforms:linear>
         <transforms:linear transforms:minRange="0"  transforms:maxRange="16777216"  gain="1" >
           <data-type:parameter data-type:name="SSC-H" />
         </transforms:linear>
         <transforms:log transforms:offset="10"  transforms:decades="6.2247198959" >
           <data-type:parameter data-type:name="FL1-H" />
         </transforms:log>
         <transforms:log transforms:offset="10"  transforms:decades="6.2247198959" >
           <data-type:parameter data-type:name="FL2-H" />
         </transforms:log>
         <transforms:log transforms:offset="1"  transforms:decades="7.2247198959" >
           <data-type:parameter data-type:name="FL3-H" />
         </transforms:log>
         <transforms:log transforms:offset="1"  transforms:decades="7.2247198959" >
           <data-type:parameter data-type:name="FL4-H" />
         </transforms:log>
         <transforms:linear transforms:minRange="0"  transforms:maxRange="16777216"  gain="1" >
           <data-type:parameter data-type:name="Width" />
         </transforms:linear>
         <transforms:linear transforms:minRange="16.4879518072"  transforms:maxRange="17"  gain="0.1024096386" >
           <data-type:parameter data-type:name="Time" />
         </transforms:linear>
       </Transformations>
       <Keywords>
         <Keyword name="FJ_FCS_VERSION"  value="3" />
         <Keyword name="$FIL"  value="A05 7.5FT-BBZc2200rsv200uL.fcs" />
         <Keyword name="$SMNO"  value="A5" />
         <Keyword name="#SAMPLE"  value="7.5FT-BBZc2200rsv200uL" />
         <Keyword name="$DATATYPE"  value="I" />
         <Keyword name="$MODE"  value="L" />
         <Keyword name="$BYTEORD"  value="4,3,2,1" />
         <Keyword name="$NEXTDATA"  value="0" />
         <Keyword name="$PAR"  value="14" />
         <Keyword name="$P1B"  value="32" />
         <Keyword name="$P2B"  value="32" />
         <Keyword name="$P3B"  value="32" />
         <Keyword name="$P4B"  value="32" />
         <Keyword name="$P5B"  value="32" />
         <Keyword name="$P6B"  value="32" />
         <Keyword name="$P7B"  value="32" />
         <Keyword name="$P8B"  value="32" />
         <Keyword name="$P9B"  value="32" />
         <Keyword name="$P10B"  value="32" />
         <Keyword name="$P11B"  value="32" />
         <Keyword name="$P12B"  value="32" />
         <Keyword name="$P13B"  value="32" />
         <Keyword name="$P14B"  value="32" />
         <Keyword name="$P1R"  value="16777216" />
         <Keyword name="$P2R"  value="16777216" />
         <Keyword name="$P3R"  value="16777216" />
         <Keyword name="$P4R"  value="16777216" />
         <Keyword name="$P5R"  value="16777216" />
         <Keyword name="$P6R"  value="16777216" />
         <Keyword name="$P7R"  value="16777216" />
         <Keyword name="$P8R"  value="16777216" />
         <Keyword name="$P9R"  value="16777216" />
         <Keyword name="$P10R"  value="16777216" />
         <Keyword name="$P11R"  value="16777216" />
         <Keyword name="$P12R"  value="16777216" />
         <Keyword name="$P13R"  value="16777216" />
         <Keyword name="$P14R"  value="16777216" />
         <Keyword name="$P1N"  value="FSC-A" />
         <Keyword name="$P2N"  value="SSC-A" />
         <Keyword name="$P3N"  value="FL1-A" />
         <Keyword name="$P4N"  value="FL2-A" />
         <Keyword name="$P5N"  value="FL3-A" />
         <Keyword name="$P6N"  value="FL4-A" />
         <Keyword name="$P7N"  value="FSC-H" />
         <Keyword name="$P8N"  value="SSC-H" />
         <Keyword name="$P9N"  value="FL1-H" />
         <Keyword name="$P10N"  value="FL2-H" />
         <Keyword name="$P11N"  value="FL3-H" />
         <Keyword name="$P12N"  value="FL4-H" />
         <Keyword name="$P13N"  value="Width" />
         <Keyword name="$P14N"  value="Time" />
         <Keyword name="$P1E"  value="0,0" />
         <Keyword name="#BDACCURIDECADES1"  value="7.224719870049579" />
         <Keyword name="$P2E"  value="0,0" />
         <Keyword name="#BDACCURIDECADES2"  value="7.224719870049579" />
         <Keyword name="$P3E"  value="0,0" />
         <Keyword name="#BDACCURIDECADES3"  value="7.224719870049579" />
         <Keyword name="$P4E"  value="0,0" />
         <Keyword name="#BDACCURIDECADES4"  value="7.224719870049579" />
         <Keyword name="$P5E"  value="0,0" />
         <Keyword name="#BDACCURIDECADES5"  value="7.224719870049579" />
         <Keyword name="$P6E"  value="0,0" />
         <Keyword name="#BDACCURIDECADES6"  value="7.224719870049579" />
         <Keyword name="$P7E"  value="0,0" />
         <Keyword name="#BDACCURIDECADES7"  value="7.224719870049579" />
         <Keyword name="$P8E"  value="0,0" />
         <Keyword name="#BDACCURIDECADES8"  value="7.224719870049579" />
         <Keyword name="$P9E"  value="0,0" />
         <Keyword name="#BDACCURIDECADES9"  value="7.224719870049579" />
         <Keyword name="$P10E"  value="0,0" />
         <Keyword name="#BDACCURIDECADES10"  value="7.224719870049579" />
         <Keyword name="$P11E"  value="0,0" />
         <Keyword name="#BDACCURIDECADES11"  value="7.224719870049579" />
         <Keyword name="$P12E"  value="0,0" />
         <Keyword name="#BDACCURIDECADES12"  value="7.224719870049579" />
         <Keyword name="$P13E"  value="0,0" />
         <Keyword name="#BDACCURIDECADES13"  value="7.224719870049579" />
         <Keyword name="$P14E"  value="0,0" />
         <Keyword name="#BDACCURIDECADES14"  value="7.224719870049579" />
         <Keyword name="$P1S"  value="FSC-A" />
         <Keyword name="$P2S"  value="SSC-A" />
         <Keyword name="$P3S"  value="FL1-A" />
         <Keyword name="$P4S"  value="FL2-A" />
         <Keyword name="$P5S"  value="FL3-A" />
         <Keyword name="$P6S"  value="FL4-A" />
         <Keyword name="$P7S"  value="FSC-H" />
         <Keyword name="$P8S"  value="SSC-H" />
         <Keyword name="$P9S"  value="FL1-H" />
         <Keyword name="$P10S"  value="FL2-H" />
         <Keyword name="$P11S"  value="FL3-H" />
         <Keyword name="$P12S"  value="FL4-H" />
         <Keyword name="$P13S"  value="Width" />
         <Keyword name="$P14S"  value="Time" />
         <Keyword name="#P1VirtualGain"  value="1.0" />
         <Keyword name="#P2VirtualGain"  value="1.0" />
         <Keyword name="#P3VirtualGain"  value="1.0" />
         <Keyword name="#P4VirtualGain"  value="1.0" />
         <Keyword name="#P5VirtualGain"  value="1.0" />
         <Keyword name="#P6VirtualGain"  value="1.0" />
         <Keyword name="#P7VirtualGain"  value="1.0" />
         <Keyword name="#P8VirtualGain"  value="1.0" />
         <Keyword name="#P9VirtualGain"  value="1.0" />
         <Keyword name="#P10VirtualGain"  value="1.0" />
         <Keyword name="#P11VirtualGain"  value="1.0" />
         <Keyword name="#P12VirtualGain"  value="1.0" />
         <Keyword name="#P13VirtualGain"  value="1.0" />
         <Keyword name="#P14VirtualGain"  value="1.0" />
         <Keyword name="$TOT"  value="90375" />
         <Keyword name="$DATE"  value="07-MAY-2019" />
         <Keyword name="$CYT"  value="BD Accuri C6" />
         <Keyword name="#BDACCURI4COLORCOMP"  value="0,0.0,0.0,0.0,0.0,0,0.0,0.0,0.0,0.0,0,0.0,0.0,0.0,0.0,0" />
         <Keyword name="#LASERCONFIGURATION"  value="3 Blue 1 Red" />
         <Keyword name="$SPILLOVER"  value="8,3,4,5,6,9,10,11,12,1.000,0.000,0.000,0.000,0.000,0.000,0.000,0.000,0.000,1.000,0.000,0.000,0.000,0.000,0.000,0.000,0.000,0.000,1.000,0.000,0.000,0.000,0.000,0.000,0.000,0.000,0.000,1.000,0.000,0.000,0.000,0.000,0.000,0.000,0.000,0.000,1.000,0.000,0.000,0.000,0.000,0.000,0.000,0.000,0.000,1.000,0.000,0.000,0.000,0.000,0.000,0.000,0.000,0.000,1.000,0.000,0.000,0.000,0.000,0.000,0.000,0.000,0.000,1.000" />
         <Keyword name="#BDACCURICAPTUREDDATE"  value="1557246714394" />
         <Keyword name="$TIMESTEP"  value="0.1" />
         <Keyword name="$PROJ"  value="20201120_143334" />
         <Keyword name="$BTIM"  value="11:32:10:49" />
         <Keyword name="$ETIM"  value="11:32:27:15" />
         <Keyword name="#ATIM"  value="16" />
         <Keyword name="#ACQUISITIONTIMEMILLI"  value="16692" />
         <Keyword name="$VOL"  value="9642" />
         <Keyword name="$BEGINSTEXT"  value="58" />
         <Keyword name="$ENDSTEXT"  value="2571" />
         <Keyword name="$BEGINDATA"  value="2572" />
         <Keyword name="$ENDDATA"  value="5063572" />
         <Keyword name="$BEGINANALYSIS"  value="0" />
         <Keyword name="$ENDANALYSIS"  value="0" />
         <Keyword name="#SPACERS"  value="000" />
       </Keywords>
       <SampleNode name="A05 7.5FT-BBZc2200rsv200uL.fcs"  annotation=""  owningGroup=""  expanded="1"  sortPriority="10"  count="90375"  sampleID="6" >
         <Graph smoothing="0"  backColor="#ffffff"  foreColor="#000000"  type="Pseudocolor"  fast="1" >
           <Axis dimension="x"  name="FSC-A"  label=""  auto="auto" />
           <Axis dimension="y"  name="SSC-A"  label=""  auto="auto" />
           <GraphSettings level="5%"  smoothingHighResolution="1"  contourHighResolution="1"  histogramSmoothingCount="0"  graphResolution="256"  showOutliers="0"  drawLargeDots="0"  dotsToDraw="8000"  tint="le.chartfill.tinted.40"  lineWeight="le.lineweight.normal"  lineStyle="le.linestyle.solid" />
           <GraphEnvironment showGrid="0"  showAxes="tnlTNL"  showGates="1"  showFreqOnPlots="1"  showGateNameOnPlots="1"  showMedians="0"  showUncomped="0"  addEventParam="0"  lastYAxisName="" >
             <TextTraits font="SansSerif"  size="11"  name="Labels"  style="plain"  color="#000000"  background="#00ffffff"  just="left" />
             <TextTraits font="SansSerif"  size="11"  name="LayoutGates"  style="plain"  color="#000000"  background="#00ffffff"  just="left" />
             <TextTraits font="SansSerif"  size="9"  name="Numbers"  style="plain"  color="#000000"  background="#00ffffff"  just="left" />
             <TextTraits font="SansSerif"  size="9"  name="Legend"  style="plain"  color="#000000"  background="#00ffffff"  just="left" />
           </GraphEnvironment>
         </Graph>
         <Subpopulations>
           <Population name="Live"  annotation=""  owningGroup="All Samples"  expanded="1"  sortPriority="10"  count="45178" >
             <Graph smoothing="0"  backColor="#ffffff"  foreColor="#000000"  heatMapStatParameter="FL1-A"  type="Pseudocolor"  fast="1" >
               <Axis dimension="x"  name="FSC-A"  label=""  auto="auto" />
               <Axis dimension="y"  name="SSC-A"  label=""  auto="auto" />
               <GraphSettings level="5%"  smoothingHighResolution="1"  contourHighResolution="1"  histogramSmoothingCount="0"  graphResolution="256"  showOutliers="0"  drawLargeDots="0"  dotsToDraw="8000"  tint="le.chartfill.tinted.40"  lineWeight="le.lineweight.normal"  lineStyle="le.linestyle.solid" />
               <GraphEnvironment showGrid="0"  showAxes="tnlTNL"  showGates="1"  showFreqOnPlots="1"  showGateNameOnPlots="1"  showMedians="0"  showUncomped="0"  addEventParam="0"  lastYAxisName="" >
                 <TextTraits font="SansSerif"  size="11"  name="Labels"  style="plain"  color="#000000"  background="#00ffffff"  just="left" />
                 <TextTraits font="SansSerif"  size="11"  name="LayoutGates"  style="plain"  color="#000000"  background="#00ffffff"  just="left" />
                 <TextTraits font="SansSerif"  size="9"  name="Numbers"  style="plain"  color="#000000"  background="#00ffffff"  just="left" />
                 <TextTraits font="SansSerif"  size="9"  name="Legend"  style="plain"  color="#000000"  background="#00ffffff"  just="left" />
                 <WindowPosition x="620"  y="25"  width="390"  height="582"  displayed="1"  panelState="---" />
               </GraphEnvironment>
             </Graph>
             <Gate gating:id="ID4907351" >
               <gating:PolygonGate eventsInside="1"  annoOffsetX="0"  annoOffsetY="0"  tint="#000000"  isTinted="0"  lineWeight="Normal"  userDefined="1"  quadId="-1"  gateResolution="256" >
                 <gating:dimension>
                   <data-type:fcs-dimension data-type:name="FSC-A" />
                 </gating:dimension>
                 <gating:dimension>
                   <data-type:fcs-dimension data-type:name="SSC-A" />
                 </gating:dimension>
                 <gating:vertex>
                   <gating:coordinate data-type:value="3170497.5118110236" />
                   <gating:coordinate data-type:value="176706.8273092369" />
                 </gating:vertex>
                 <gating:vertex>
                   <gating:coordinate data-type:value="5152058.456692914" />
                   <gating:coordinate data-type:value="96385.5421686747" />
                 </gating:vertex>
                 <gating:vertex>
                   <gating:coordinate data-type:value="8983076.283464568" />
                   <gating:coordinate data-type:value="224899.5983935743" />
                 </gating:vertex>
                 <gating:vertex>
                   <gating:coordinate data-type:value="11823313.637795275" />
                   <gating:coordinate data-type:value="514056.2248995983" />
                 </gating:vertex>
                 <gating:vertex>
                   <gating:coordinate data-type:value="15456175.37007874" />
                   <gating:coordinate data-type:value="1156626.5060240964" />
                 </gating:vertex>
                 <gating:vertex>
                   <gating:coordinate data-type:value="16645111.937007874" />
                   <gating:coordinate data-type:value="1638554.2168674697" />
                 </gating:vertex>
                 <gating:vertex>
                   <gating:coordinate data-type:value="16645111.937007874" />
                   <gating:coordinate data-type:value="3020080.3212851402" />
                 </gating:vertex>
                 <gating:vertex>
                   <gating:coordinate data-type:value="15522227.401574804" />
                   <gating:coordinate data-type:value="3485943.7751004016" />
                 </gating:vertex>
                 <gating:vertex>
                   <gating:coordinate data-type:value="13144354.267716536" />
                   <gating:coordinate data-type:value="3550200.8032128518" />
                 </gating:vertex>
                 <gating:vertex>
                   <gating:coordinate data-type:value="9973856.755905513" />
                   <gating:coordinate data-type:value="3309236.9477911643" />
                 </gating:vertex>
                 <gating:vertex>
                   <gating:coordinate data-type:value="7529931.590551181" />
                   <gating:coordinate data-type:value="2923694.7791164657" />
                 </gating:vertex>
                 <gating:vertex>
                   <gating:coordinate data-type:value="4623642.20472441" />
                   <gating:coordinate data-type:value="2345381.5261044176" />
                 </gating:vertex>
                 <gating:vertex>
                   <gating:coordinate data-type:value="3170497.5118110236" />
                   <gating:coordinate data-type:value="1606425.7028112449" />
                 </gating:vertex>
                 <gating:vertex>
                   <gating:coordinate data-type:value="2642081.2598425196" />
                   <gating:coordinate data-type:value="1108433.7349397591" />
                 </gating:vertex>
                 <gating:vertex>
                   <gating:coordinate data-type:value="2377873.1338582677" />
                   <gating:coordinate data-type:value="530120.4819277109" />
                 </gating:vertex>
               </gating:PolygonGate>
             </Gate>
             <Subpopulations>
               <Population name="Green Cells"  annotation=""  owningGroup="All Samples"  expanded="1"  sortPriority="10"  count="3" >
                 <Graph smoothing="0"  backColor="#ffffff"  foreColor="#000000"  heatMapStatParameter="FL1-A"  type="Pseudocolor"  fast="1" >
                   <Axis dimension="x"  name="FL1-H"  label=""  auto="auto" />
                   <Axis dimension="y"  name="FL2-H"  label=""  auto="auto" />
                   <GraphSettings level="5%"  smoothingHighResolution="1"  contourHighResolution="1"  histogramSmoothingCount="0"  graphResolution="256"  showOutliers="0"  drawLargeDots="0"  dotsToDraw="8000"  tint="le.chartfill.tinted.40"  lineWeight="le.lineweight.normal"  lineStyle="le.linestyle.solid" />
                   <GraphEnvironment showGrid="0"  showAxes="tnlTNL"  showGates="1"  showFreqOnPlots="1"  showGateNameOnPlots="1"  showMedians="0"  showUncomped="0"  addEventParam="0"  lastYAxisName="" >
                     <TextTraits font="SansSerif"  size="11"  name="Labels"  style="plain"  color="#000000"  background="#00ffffff"  just="left" />
                     <TextTraits font="SansSerif"  size="11"  name="LayoutGates"  style="plain"  color="#000000"  background="#00ffffff"  just="left" />
                     <TextTraits font="SansSerif"  size="9"  name="Numbers"  style="plain"  color="#000000"  background="#00ffffff"  just="left" />
                     <TextTraits font="SansSerif"  size="9"  name="Legend"  style="plain"  color="#000000"  background="#00ffffff"  just="left" />
                     <WindowPosition x="620"  y="25"  width="390"  height="582"  displayed="1"  panelState="---" />
                   </GraphEnvironment>
                 </Graph>
                 <Gate gating:id="ID1918814023"  gating:parent_id="ID4907351" >
                   <gating:PolygonGate eventsInside="1"  annoOffsetX="33"  annoOffsetY="48"  tint="#000000"  isTinted="0"  lineWeight="Normal"  userDefined="1"  quadId="-1"  gateResolution="256" >
                     <gating:dimension>
                       <data-type:fcs-dimension data-type:name="FL1-H" />
                     </gating:dimension>
                     <gating:dimension>
                       <data-type:fcs-dimension data-type:name="FL2-H" />
                     </gating:dimension>
                     <gating:vertex>
                       <gating:coordinate data-type:value="1022.2455813491" />
                       <gating:coordinate data-type:value="19.9520029804" />
                     </gating:vertex>
                     <gating:vertex>
                       <gating:coordinate data-type:value="1281.0979226611" />
                       <gating:coordinate data-type:value="99.9896396782" />
                     </gating:vertex>
                     <gating:vertex>
                       <gating:coordinate data-type:value="2383.1798084541" />
                       <gating:coordinate data-type:value="398.0411803102" />
                     </gating:vertex>
                     <gating:vertex>
                       <gating:coordinate data-type:value="5251.115950096" />
                       <gating:coordinate data-type:value="1188.2467414049" />
                     </gating:vertex>
                     <gating:vertex>
                       <gating:coordinate data-type:value="12242.0225946134" />
                       <gating:coordinate data-type:value="3348.7781974891" />
                     </gating:vertex>
                     <gating:vertex>
                       <gating:coordinate data-type:value="33804.5422202112" />
                       <gating:coordinate data-type:value="10589.2179016266" />
                     </gating:vertex>
                     <gating:vertex>
                       <gating:coordinate data-type:value="53092.0175234074" />
                       <gating:coordinate data-type:value="15843.6781222746" />
                     </gating:vertex>
                     <gating:vertex>
                       <gating:coordinate data-type:value="1755694.8943301234" />
                       <gating:coordinate data-type:value="316080.362780482" />
                     </gating:vertex>
                     <gating:vertex>
                       <gating:coordinate data-type:value="10096223.471216174" />
                       <gating:coordinate data-type:value="793925.0708717435" />
                     </gating:vertex>
                     <gating:vertex>
                       <gating:coordinate data-type:value="9542280.605201421" />
                       <gating:coordinate data-type:value="21.1341787396" />
                     </gating:vertex>
                     <gating:vertex>
                       <gating:coordinate data-type:value="173648.6555451471" />
                       <gating:coordinate data-type:value="21.1341787396" />
                     </gating:vertex>
                   </gating:PolygonGate>
                 </Gate>
               </Population>
               <Population name="Non Fluorescent Cells"  annotation=""  owningGroup="All Samples"  expanded="1"  sortPriority="10"  count="45155" >
                 <Graph smoothing="0"  backColor="#ffffff"  foreColor="#000000"  heatMapStatParameter="FL1-A"  type="Pseudocolor"  fast="1" >
                   <Axis dimension="x"  name="FL1-H"  label=""  auto="auto" />
                   <Axis dimension="y"  name="FL2-H"  label=""  auto="auto" />
                   <GraphSettings level="5%"  smoothingHighResolution="1"  contourHighResolution="1"  histogramSmoothingCount="0"  graphResolution="256"  showOutliers="0"  drawLargeDots="0"  dotsToDraw="8000"  tint="le.chartfill.tinted.40"  lineWeight="le.lineweight.normal"  lineStyle="le.linestyle.solid" />
                   <GraphEnvironment showGrid="0"  showAxes="tnlTNL"  showGates="1"  showFreqOnPlots="1"  showGateNameOnPlots="1"  showMedians="0"  showUncomped="0"  addEventParam="0"  lastYAxisName="" >
                     <TextTraits font="SansSerif"  size="11"  name="Labels"  style="plain"  color="#000000"  background="#00ffffff"  just="left" />
                     <TextTraits font="SansSerif"  size="11"  name="LayoutGates"  style="plain"  color="#000000"  background="#00ffffff"  just="left" />
                     <TextTraits font="SansSerif"  size="9"  name="Numbers"  style="plain"  color="#000000"  background="#00ffffff"  just="left" />
                     <TextTraits font="SansSerif"  size="9"  name="Legend"  style="plain"  color="#000000"  background="#00ffffff"  just="left" />
                     <WindowPosition x="620"  y="25"  width="390"  height="582"  displayed="1"  panelState="---" />
                   </GraphEnvironment>
                 </Graph>
                 <Gate gating:id="ID161980623"  gating:parent_id="ID4907351" >
                   <gating:PolygonGate eventsInside="1"  annoOffsetX="-17"  annoOffsetY="-93"  tint="#000000"  isTinted="0"  lineWeight="Normal"  userDefined="1"  quadId="-1"  gateResolution="256" >
                     <gating:dimension>
                       <data-type:fcs-dimension data-type:name="FL1-H" />
                     </gating:dimension>
                     <gating:dimension>
                       <data-type:fcs-dimension data-type:name="FL2-H" />
                     </gating:dimension>
                     <gating:vertex>
                       <gating:coordinate data-type:value="72.0670912472" />
                       <gating:coordinate data-type:value="37.5815014466" />
                     </gating:vertex>
                     <gating:vertex>
                       <gating:coordinate data-type:value="199.0026574387" />
                       <gating:coordinate data-type:value="19.9520029804" />
                     </gating:vertex>
                     <gating:vertex>
                       <gating:coordinate data-type:value="1022.2455813491" />
                       <gating:coordinate data-type:value="19.9520029804" />
                     </gating:vertex>
                     <gating:vertex>
                       <gating:coordinate data-type:value="1281.0979226611" />
                       <gating:coordinate data-type:value="99.9896396782" />
                     </gating:vertex>
                     <gating:vertex>
                       <gating:coordinate data-type:value="2383.1798084541" />
                       <gating:coordinate data-type:value="375.776078821" />
                     </gating:vertex>
                     <gating:vertex>
                       <gating:coordinate data-type:value="5251.115950096" />
                       <gating:coordinate data-type:value="1188.2467414049" />
                     </gating:vertex>
                     <gating:vertex>
                       <gating:coordinate data-type:value="12242.0225946134" />
                       <gating:coordinate data-type:value="3348.7781974891" />
                     </gating:vertex>
                     <gating:vertex>
                       <gating:coordinate data-type:value="33804.5422202112" />
                       <gating:coordinate data-type:value="10589.2179016266" />
                     </gating:vertex>
                     <gating:vertex>
                       <gating:coordinate data-type:value="53092.0175234074" />
                       <gating:coordinate data-type:value="15843.6781222746" />
                     </gating:vertex>
                     <gating:vertex>
                       <gating:coordinate data-type:value="44823.8251476486" />
                       <gating:coordinate data-type:value="19945.8023477119" />
                     </gating:vertex>
                     <gating:vertex>
                       <gating:coordinate data-type:value="25494.1891048758" />
                       <gating:coordinate data-type:value="15843.6781222746" />
                     </gating:vertex>
                     <gating:vertex>
                       <gating:coordinate data-type:value="9232.5000888974" />
                       <gating:coordinate data-type:value="6307.7432775451" />
                     </gating:vertex>
                     <gating:vertex>
                       <gating:coordinate data-type:value="2986.6470030704" />
                       <gating:coordinate data-type:value="2817.6676008212" />
                     </gating:vertex>
                     <gating:vertex>
                       <gating:coordinate data-type:value="913.149108615" />
                       <gating:coordinate data-type:value="1258.6515270811" />
                     </gating:vertex>
                     <gating:vertex>
                       <gating:coordinate data-type:value="263.8716496393" />
                       <gating:coordinate data-type:value="668.2175552595" />
                     </gating:vertex>
                     <gating:vertex>
                       <gating:coordinate data-type:value="76.2506876768" />
                       <gating:coordinate data-type:value="446.607236257" />
                     </gating:vertex>
                     <gating:vertex>
                       <gating:coordinate data-type:value="57.5055694689" />
                       <gating:coordinate data-type:value="133.3366006419" />
                     </gating:vertex>
                   </gating:PolygonGate>
                 </Gate>
               </Population>
             </Subpopulations>
           </Population>
         </Subpopulations>
       </SampleNode>
     </Sample>
     <Sample>
       <DataSet uri="file:/Users/cliftonricana/OneDrive/Mizzou/Johnson/Johnson%20Data/Flow%20Data/20201120_143334/B06%207.12BBZc-BBZc2202rsv200uL.fcs"  sampleID="7" />
       <Transformations>
         <transforms:linear transforms:minRange="0"  transforms:maxRange="16777216"  gain="1" >
           <data-type:parameter data-type:name="FSC-A" />
         </transforms:linear>
         <transforms:linear transforms:minRange="0"  transforms:maxRange="4000000"  gain="1" >
           <data-type:parameter data-type:name="SSC-A" />
         </transforms:linear>
         <transforms:log transforms:offset="1"  transforms:decades="7.2247198959" >
           <data-type:parameter data-type:name="FL1-A" />
         </transforms:log>
         <transforms:log transforms:offset="1"  transforms:decades="7.2247198959" >
           <data-type:parameter data-type:name="FL2-A" />
         </transforms:log>
         <transforms:log transforms:offset="1"  transforms:decades="7.2247198959" >
           <data-type:parameter data-type:name="FL3-A" />
         </transforms:log>
         <transforms:log transforms:offset="1"  transforms:decades="7.2247198959" >
           <data-type:parameter data-type:name="FL4-A" />
         </transforms:log>
         <transforms:linear transforms:minRange="0"  transforms:maxRange="16777216"  gain="1" >
           <data-type:parameter data-type:name="FSC-H" />
         </transforms:linear>
         <transforms:linear transforms:minRange="0"  transforms:maxRange="16777216"  gain="1" >
           <data-type:parameter data-type:name="SSC-H" />
         </transforms:linear>
         <transforms:log transforms:offset="10"  transforms:decades="6.2247198959" >
           <data-type:parameter data-type:name="FL1-H" />
         </transforms:log>
         <transforms:log transforms:offset="10"  transforms:decades="6.2247198959" >
           <data-type:parameter data-type:name="FL2-H" />
         </transforms:log>
         <transforms:log transforms:offset="1"  transforms:decades="7.2247198959" >
           <data-type:parameter data-type:name="FL3-H" />
         </transforms:log>
         <transforms:log transforms:offset="1"  transforms:decades="7.2247198959" >
           <data-type:parameter data-type:name="FL4-H" />
         </transforms:log>
         <transforms:linear transforms:minRange="0"  transforms:maxRange="16777216"  gain="1" >
           <data-type:parameter data-type:name="Width" />
         </transforms:linear>
         <transforms:linear transforms:minRange="15.6741573034"  transforms:maxRange="18"  gain="0.1011235955" >
           <data-type:parameter data-type:name="Time" />
         </transforms:linear>
       </Transformations>
       <Keywords>
         <Keyword name="FJ_FCS_VERSION"  value="3" />
         <Keyword name="$FIL"  value="B06 7.12BBZc-BBZc2202rsv200uL.fcs" />
         <Keyword name="$SMNO"  value="B6" />
         <Keyword name="#SAMPLE"  value="7.12BBZc-BBZc2202rsv200uL" />
         <Keyword name="$DATATYPE"  value="I" />
         <Keyword name="$MODE"  value="L" />
         <Keyword name="$BYTEORD"  value="4,3,2,1" />
         <Keyword name="$NEXTDATA"  value="0" />
         <Keyword name="$PAR"  value="14" />
         <Keyword name="$P1B"  value="32" />
         <Keyword name="$P2B"  value="32" />
         <Keyword name="$P3B"  value="32" />
         <Keyword name="$P4B"  value="32" />
         <Keyword name="$P5B"  value="32" />
         <Keyword name="$P6B"  value="32" />
         <Keyword name="$P7B"  value="32" />
         <Keyword name="$P8B"  value="32" />
         <Keyword name="$P9B"  value="32" />
         <Keyword name="$P10B"  value="32" />
         <Keyword name="$P11B"  value="32" />
         <Keyword name="$P12B"  value="32" />
         <Keyword name="$P13B"  value="32" />
         <Keyword name="$P14B"  value="32" />
         <Keyword name="$P1R"  value="16777216" />
         <Keyword name="$P2R"  value="16777216" />
         <Keyword name="$P3R"  value="16777216" />
         <Keyword name="$P4R"  value="16777216" />
         <Keyword name="$P5R"  value="16777216" />
         <Keyword name="$P6R"  value="16777216" />
         <Keyword name="$P7R"  value="16777216" />
         <Keyword name="$P8R"  value="16777216" />
         <Keyword name="$P9R"  value="16777216" />
         <Keyword name="$P10R"  value="16777216" />
         <Keyword name="$P11R"  value="16777216" />
         <Keyword name="$P12R"  value="16777216" />
         <Keyword name="$P13R"  value="16777216" />
         <Keyword name="$P14R"  value="16777216" />
         <Keyword name="$P1N"  value="FSC-A" />
         <Keyword name="$P2N"  value="SSC-A" />
         <Keyword name="$P3N"  value="FL1-A" />
         <Keyword name="$P4N"  value="FL2-A" />
         <Keyword name="$P5N"  value="FL3-A" />
         <Keyword name="$P6N"  value="FL4-A" />
         <Keyword name="$P7N"  value="FSC-H" />
         <Keyword name="$P8N"  value="SSC-H" />
         <Keyword name="$P9N"  value="FL1-H" />
         <Keyword name="$P10N"  value="FL2-H" />
         <Keyword name="$P11N"  value="FL3-H" />
         <Keyword name="$P12N"  value="FL4-H" />
         <Keyword name="$P13N"  value="Width" />
         <Keyword name="$P14N"  value="Time" />
         <Keyword name="$P1E"  value="0,0" />
         <Keyword name="#BDACCURIDECADES1"  value="7.224719870049579" />
         <Keyword name="$P2E"  value="0,0" />
         <Keyword name="#BDACCURIDECADES2"  value="7.224719870049579" />
         <Keyword name="$P3E"  value="0,0" />
         <Keyword name="#BDACCURIDECADES3"  value="7.224719870049579" />
         <Keyword name="$P4E"  value="0,0" />
         <Keyword name="#BDACCURIDECADES4"  value="7.224719870049579" />
         <Keyword name="$P5E"  value="0,0" />
         <Keyword name="#BDACCURIDECADES5"  value="7.224719870049579" />
         <Keyword name="$P6E"  value="0,0" />
         <Keyword name="#BDACCURIDECADES6"  value="7.224719870049579" />
         <Keyword name="$P7E"  value="0,0" />
         <Keyword name="#BDACCURIDECADES7"  value="7.224719870049579" />
         <Keyword name="$P8E"  value="0,0" />
         <Keyword name="#BDACCURIDECADES8"  value="7.224719870049579" />
         <Keyword name="$P9E"  value="0,0" />
         <Keyword name="#BDACCURIDECADES9"  value="7.224719870049579" />
         <Keyword name="$P10E"  value="0,0" />
         <Keyword name="#BDACCURIDECADES10"  value="7.224719870049579" />
         <Keyword name="$P11E"  value="0,0" />
         <Keyword name="#BDACCURIDECADES11"  value="7.224719870049579" />
         <Keyword name="$P12E"  value="0,0" />
         <Keyword name="#BDACCURIDECADES12"  value="7.224719870049579" />
         <Keyword name="$P13E"  value="0,0" />
         <Keyword name="#BDACCURIDECADES13"  value="7.224719870049579" />
         <Keyword name="$P14E"  value="0,0" />
         <Keyword name="#BDACCURIDECADES14"  value="7.224719870049579" />
         <Keyword name="$P1S"  value="FSC-A" />
         <Keyword name="$P2S"  value="SSC-A" />
         <Keyword name="$P3S"  value="FL1-A" />
         <Keyword name="$P4S"  value="FL2-A" />
         <Keyword name="$P5S"  value="FL3-A" />
         <Keyword name="$P6S"  value="FL4-A" />
         <Keyword name="$P7S"  value="FSC-H" />
         <Keyword name="$P8S"  value="SSC-H" />
         <Keyword name="$P9S"  value="FL1-H" />
         <Keyword name="$P10S"  value="FL2-H" />
         <Keyword name="$P11S"  value="FL3-H" />
         <Keyword name="$P12S"  value="FL4-H" />
         <Keyword name="$P13S"  value="Width" />
         <Keyword name="$P14S"  value="Time" />
         <Keyword name="#P1VirtualGain"  value="1.0" />
         <Keyword name="#P2VirtualGain"  value="1.0" />
         <Keyword name="#P3VirtualGain"  value="1.0" />
         <Keyword name="#P4VirtualGain"  value="1.0" />
         <Keyword name="#P5VirtualGain"  value="1.0" />
         <Keyword name="#P6VirtualGain"  value="1.0" />
         <Keyword name="#P7VirtualGain"  value="1.0" />
         <Keyword name="#P8VirtualGain"  value="1.0" />
         <Keyword name="#P9VirtualGain"  value="1.0" />
         <Keyword name="#P10VirtualGain"  value="1.0" />
         <Keyword name="#P11VirtualGain"  value="1.0" />
         <Keyword name="#P12VirtualGain"  value="1.0" />
         <Keyword name="#P13VirtualGain"  value="1.0" />
         <Keyword name="#P14VirtualGain"  value="1.0" />
         <Keyword name="$TOT"  value="61670" />
         <Keyword name="$DATE"  value="07-MAY-2019" />
         <Keyword name="$CYT"  value="BD Accuri C6" />
         <Keyword name="#BDACCURI4COLORCOMP"  value="0,0.0,0.0,0.0,0.0,0,0.0,0.0,0.0,0.0,0,0.0,0.0,0.0,0.0,0" />
         <Keyword name="#LASERCONFIGURATION"  value="3 Blue 1 Red" />
         <Keyword name="$SPILLOVER"  value="8,3,4,5,6,9,10,11,12,1.000,0.000,0.000,0.000,0.000,0.000,0.000,0.000,0.000,1.000,0.000,0.000,0.000,0.000,0.000,0.000,0.000,0.000,1.000,0.000,0.000,0.000,0.000,0.000,0.000,0.000,0.000,1.000,0.000,0.000,0.000,0.000,0.000,0.000,0.000,0.000,1.000,0.000,0.000,0.000,0.000,0.000,0.000,0.000,0.000,1.000,0.000,0.000,0.000,0.000,0.000,0.000,0.000,0.000,1.000,0.000,0.000,0.000,0.000,0.000,0.000,0.000,0.000,1.000" />
         <Keyword name="#BDACCURICAPTUREDDATE"  value="1557247307668" />
         <Keyword name="$TIMESTEP"  value="0.1" />
         <Keyword name="$PROJ"  value="20201120_143334" />
         <Keyword name="$BTIM"  value="11:42:03:17" />
         <Keyword name="$ETIM"  value="11:42:21:11" />
         <Keyword name="#ATIM"  value="17" />
         <Keyword name="#ACQUISITIONTIMEMILLI"  value="17972" />
         <Keyword name="$VOL"  value="10260" />
         <Keyword name="$BEGINSTEXT"  value="58" />
         <Keyword name="$ENDSTEXT"  value="2578" />
         <Keyword name="$BEGINDATA"  value="2579" />
         <Keyword name="$ENDDATA"  value="3456099" />
         <Keyword name="$BEGINANALYSIS"  value="0" />
         <Keyword name="$ENDANALYSIS"  value="0" />
         <Keyword name="#SPACERS"  value="000" />
       </Keywords>
       <SampleNode name="B06 7.12BBZc-BBZc2202rsv200uL.fcs"  annotation=""  owningGroup=""  expanded="1"  sortPriority="10"  count="61670"  sampleID="7" >
         <Graph smoothing="0"  backColor="#ffffff"  foreColor="#000000"  type="Pseudocolor"  fast="1" >
           <Axis dimension="x"  name="FSC-A"  label=""  auto="auto" />
           <Axis dimension="y"  name="SSC-A"  label=""  auto="auto" />
           <GraphSettings level="5%"  smoothingHighResolution="1"  contourHighResolution="1"  histogramSmoothingCount="0"  graphResolution="256"  showOutliers="0"  drawLargeDots="0"  dotsToDraw="8000"  tint="le.chartfill.tinted.40"  lineWeight="le.lineweight.normal"  lineStyle="le.linestyle.solid" />
           <GraphEnvironment showGrid="0"  showAxes="tnlTNL"  showGates="1"  showFreqOnPlots="1"  showGateNameOnPlots="1"  showMedians="0"  showUncomped="0"  addEventParam="0"  lastYAxisName="" >
             <TextTraits font="SansSerif"  size="11"  name="Labels"  style="plain"  color="#000000"  background="#00ffffff"  just="left" />
             <TextTraits font="SansSerif"  size="11"  name="LayoutGates"  style="plain"  color="#000000"  background="#00ffffff"  just="left" />
             <TextTraits font="SansSerif"  size="9"  name="Numbers"  style="plain"  color="#000000"  background="#00ffffff"  just="left" />
             <TextTraits font="SansSerif"  size="9"  name="Legend"  style="plain"  color="#000000"  background="#00ffffff"  just="left" />
           </GraphEnvironment>
         </Graph>
         <Subpopulations>
           <Population name="Live"  annotation=""  owningGroup="All Samples"  expanded="1"  sortPriority="10"  count="48444" >
             <Graph smoothing="0"  backColor="#ffffff"  foreColor="#000000"  heatMapStatParameter="FL1-A"  type="Pseudocolor"  fast="1" >
               <Axis dimension="x"  name="FSC-A"  label=""  auto="auto" />
               <Axis dimension="y"  name="SSC-A"  label=""  auto="auto" />
               <GraphSettings level="5%"  smoothingHighResolution="1"  contourHighResolution="1"  histogramSmoothingCount="0"  graphResolution="256"  showOutliers="0"  drawLargeDots="0"  dotsToDraw="8000"  tint="le.chartfill.tinted.40"  lineWeight="le.lineweight.normal"  lineStyle="le.linestyle.solid" />
               <GraphEnvironment showGrid="0"  showAxes="tnlTNL"  showGates="1"  showFreqOnPlots="1"  showGateNameOnPlots="1"  showMedians="0"  showUncomped="0"  addEventParam="0"  lastYAxisName="" >
                 <TextTraits font="SansSerif"  size="11"  name="Labels"  style="plain"  color="#000000"  background="#00ffffff"  just="left" />
                 <TextTraits font="SansSerif"  size="11"  name="LayoutGates"  style="plain"  color="#000000"  background="#00ffffff"  just="left" />
                 <TextTraits font="SansSerif"  size="9"  name="Numbers"  style="plain"  color="#000000"  background="#00ffffff"  just="left" />
                 <TextTraits font="SansSerif"  size="9"  name="Legend"  style="plain"  color="#000000"  background="#00ffffff"  just="left" />
                 <WindowPosition x="620"  y="25"  width="390"  height="582"  displayed="1"  panelState="---" />
               </GraphEnvironment>
             </Graph>
             <Gate gating:id="ID1841241642" >
               <gating:PolygonGate eventsInside="1"  annoOffsetX="0"  annoOffsetY="0"  tint="#000000"  isTinted="0"  lineWeight="Normal"  userDefined="1"  quadId="-1"  gateResolution="256" >
                 <gating:dimension>
                   <data-type:fcs-dimension data-type:name="FSC-A" />
                 </gating:dimension>
                 <gating:dimension>
                   <data-type:fcs-dimension data-type:name="SSC-A" />
                 </gating:dimension>
                 <gating:vertex>
                   <gating:coordinate data-type:value="3170497.5118110236" />
                   <gating:coordinate data-type:value="176706.8273092369" />
                 </gating:vertex>
                 <gating:vertex>
                   <gating:coordinate data-type:value="5152058.456692914" />
                   <gating:coordinate data-type:value="96385.5421686747" />
                 </gating:vertex>
                 <gating:vertex>
                   <gating:coordinate data-type:value="8983076.283464568" />
                   <gating:coordinate data-type:value="224899.5983935743" />
                 </gating:vertex>
                 <gating:vertex>
                   <gating:coordinate data-type:value="11823313.637795275" />
                   <gating:coordinate data-type:value="514056.2248995983" />
                 </gating:vertex>
                 <gating:vertex>
                   <gating:coordinate data-type:value="15456175.37007874" />
                   <gating:coordinate data-type:value="1156626.5060240964" />
                 </gating:vertex>
                 <gating:vertex>
                   <gating:coordinate data-type:value="16645111.937007874" />
                   <gating:coordinate data-type:value="1638554.2168674697" />
                 </gating:vertex>
                 <gating:vertex>
                   <gating:coordinate data-type:value="16645111.937007874" />
                   <gating:coordinate data-type:value="3020080.3212851402" />
                 </gating:vertex>
                 <gating:vertex>
                   <gating:coordinate data-type:value="15522227.401574804" />
                   <gating:coordinate data-type:value="3485943.7751004016" />
                 </gating:vertex>
                 <gating:vertex>
                   <gating:coordinate data-type:value="13144354.267716536" />
                   <gating:coordinate data-type:value="3550200.8032128518" />
                 </gating:vertex>
                 <gating:vertex>
                   <gating:coordinate data-type:value="9973856.755905513" />
                   <gating:coordinate data-type:value="3309236.9477911643" />
                 </gating:vertex>
                 <gating:vertex>
                   <gating:coordinate data-type:value="7529931.590551181" />
                   <gating:coordinate data-type:value="2923694.7791164657" />
                 </gating:vertex>
                 <gating:vertex>
                   <gating:coordinate data-type:value="4623642.20472441" />
                   <gating:coordinate data-type:value="2345381.5261044176" />
                 </gating:vertex>
                 <gating:vertex>
                   <gating:coordinate data-type:value="3170497.5118110236" />
                   <gating:coordinate data-type:value="1606425.7028112449" />
                 </gating:vertex>
                 <gating:vertex>
                   <gating:coordinate data-type:value="2642081.2598425196" />
                   <gating:coordinate data-type:value="1108433.7349397591" />
                 </gating:vertex>
                 <gating:vertex>
                   <gating:coordinate data-type:value="2377873.1338582677" />
                   <gating:coordinate data-type:value="530120.4819277109" />
                 </gating:vertex>
               </gating:PolygonGate>
             </Gate>
             <Subpopulations>
               <Population name="Green Cells"  annotation=""  owningGroup="All Samples"  expanded="1"  sortPriority="10"  count="3" >
                 <Graph smoothing="0"  backColor="#ffffff"  foreColor="#000000"  heatMapStatParameter="FL1-A"  type="Pseudocolor"  fast="1" >
                   <Axis dimension="x"  name="FL1-H"  label=""  auto="auto" />
                   <Axis dimension="y"  name="FL2-H"  label=""  auto="auto" />
                   <GraphSettings level="5%"  smoothingHighResolution="1"  contourHighResolution="1"  histogramSmoothingCount="0"  graphResolution="256"  showOutliers="0"  drawLargeDots="0"  dotsToDraw="8000"  tint="le.chartfill.tinted.40"  lineWeight="le.lineweight.normal"  lineStyle="le.linestyle.solid" />
                   <GraphEnvironment showGrid="0"  showAxes="tnlTNL"  showGates="1"  showFreqOnPlots="1"  showGateNameOnPlots="1"  showMedians="0"  showUncomped="0"  addEventParam="0"  lastYAxisName="" >
                     <TextTraits font="SansSerif"  size="11"  name="Labels"  style="plain"  color="#000000"  background="#00ffffff"  just="left" />
                     <TextTraits font="SansSerif"  size="11"  name="LayoutGates"  style="plain"  color="#000000"  background="#00ffffff"  just="left" />
                     <TextTraits font="SansSerif"  size="9"  name="Numbers"  style="plain"  color="#000000"  background="#00ffffff"  just="left" />
                     <TextTraits font="SansSerif"  size="9"  name="Legend"  style="plain"  color="#000000"  background="#00ffffff"  just="left" />
                     <WindowPosition x="620"  y="25"  width="390"  height="582"  displayed="1"  panelState="---" />
                   </GraphEnvironment>
                 </Graph>
                 <Gate gating:id="ID1134443694"  gating:parent_id="ID1841241642" >
                   <gating:PolygonGate eventsInside="1"  annoOffsetX="33"  annoOffsetY="48"  tint="#000000"  isTinted="0"  lineWeight="Normal"  userDefined="1"  quadId="-1"  gateResolution="256" >
                     <gating:dimension>
                       <data-type:fcs-dimension data-type:name="FL1-H" />
                     </gating:dimension>
                     <gating:dimension>
                       <data-type:fcs-dimension data-type:name="FL2-H" />
                     </gating:dimension>
                     <gating:vertex>
                       <gating:coordinate data-type:value="1022.2455813491" />
                       <gating:coordinate data-type:value="19.9520029804" />
                     </gating:vertex>
                     <gating:vertex>
                       <gating:coordinate data-type:value="1281.0979226611" />
                       <gating:coordinate data-type:value="99.9896396782" />
                     </gating:vertex>
                     <gating:vertex>
                       <gating:coordinate data-type:value="2383.1798084541" />
                       <gating:coordinate data-type:value="398.0411803102" />
                     </gating:vertex>
                     <gating:vertex>
                       <gating:coordinate data-type:value="5251.115950096" />
                       <gating:coordinate data-type:value="1188.2467414049" />
                     </gating:vertex>
                     <gating:vertex>
                       <gating:coordinate data-type:value="12242.0225946134" />
                       <gating:coordinate data-type:value="3348.7781974891" />
                     </gating:vertex>
                     <gating:vertex>
                       <gating:coordinate data-type:value="33804.5422202112" />
                       <gating:coordinate data-type:value="10589.2179016266" />
                     </gating:vertex>
                     <gating:vertex>
                       <gating:coordinate data-type:value="53092.0175234074" />
                       <gating:coordinate data-type:value="15843.6781222746" />
                     </gating:vertex>
                     <gating:vertex>
                       <gating:coordinate data-type:value="1755694.8943301234" />
                       <gating:coordinate data-type:value="316080.362780482" />
                     </gating:vertex>
                     <gating:vertex>
                       <gating:coordinate data-type:value="10096223.471216174" />
                       <gating:coordinate data-type:value="793925.0708717435" />
                     </gating:vertex>
                     <gating:vertex>
                       <gating:coordinate data-type:value="9542280.605201421" />
                       <gating:coordinate data-type:value="21.1341787396" />
                     </gating:vertex>
                     <gating:vertex>
                       <gating:coordinate data-type:value="173648.6555451471" />
                       <gating:coordinate data-type:value="21.1341787396" />
                     </gating:vertex>
                   </gating:PolygonGate>
                 </Gate>
               </Population>
               <Population name="Non Fluorescent Cells"  annotation=""  owningGroup="All Samples"  expanded="1"  sortPriority="10"  count="48432" >
                 <Graph smoothing="0"  backColor="#ffffff"  foreColor="#000000"  heatMapStatParameter="FL1-A"  type="Pseudocolor"  fast="1" >
                   <Axis dimension="x"  name="FL1-H"  label=""  auto="auto" />
                   <Axis dimension="y"  name="FL2-H"  label=""  auto="auto" />
                   <GraphSettings level="5%"  smoothingHighResolution="1"  contourHighResolution="1"  histogramSmoothingCount="0"  graphResolution="256"  showOutliers="0"  drawLargeDots="0"  dotsToDraw="8000"  tint="le.chartfill.tinted.40"  lineWeight="le.lineweight.normal"  lineStyle="le.linestyle.solid" />
                   <GraphEnvironment showGrid="0"  showAxes="tnlTNL"  showGates="1"  showFreqOnPlots="1"  showGateNameOnPlots="1"  showMedians="0"  showUncomped="0"  addEventParam="0"  lastYAxisName="" >
                     <TextTraits font="SansSerif"  size="11"  name="Labels"  style="plain"  color="#000000"  background="#00ffffff"  just="left" />
                     <TextTraits font="SansSerif"  size="11"  name="LayoutGates"  style="plain"  color="#000000"  background="#00ffffff"  just="left" />
                     <TextTraits font="SansSerif"  size="9"  name="Numbers"  style="plain"  color="#000000"  background="#00ffffff"  just="left" />
                     <TextTraits font="SansSerif"  size="9"  name="Legend"  style="plain"  color="#000000"  background="#00ffffff"  just="left" />
                     <WindowPosition x="620"  y="25"  width="390"  height="582"  displayed="1"  panelState="---" />
                   </GraphEnvironment>
                 </Graph>
                 <Gate gating:id="ID1918173304"  gating:parent_id="ID1841241642" >
                   <gating:PolygonGate eventsInside="1"  annoOffsetX="-17"  annoOffsetY="-93"  tint="#000000"  isTinted="0"  lineWeight="Normal"  userDefined="1"  quadId="-1"  gateResolution="256" >
                     <gating:dimension>
                       <data-type:fcs-dimension data-type:name="FL1-H" />
                     </gating:dimension>
                     <gating:dimension>
                       <data-type:fcs-dimension data-type:name="FL2-H" />
                     </gating:dimension>
                     <gating:vertex>
                       <gating:coordinate data-type:value="72.0670912472" />
                       <gating:coordinate data-type:value="37.5815014466" />
                     </gating:vertex>
                     <gating:vertex>
                       <gating:coordinate data-type:value="199.0026574387" />
                       <gating:coordinate data-type:value="19.9520029804" />
                     </gating:vertex>
                     <gating:vertex>
                       <gating:coordinate data-type:value="1022.2455813491" />
                       <gating:coordinate data-type:value="19.9520029804" />
                     </gating:vertex>
                     <gating:vertex>
                       <gating:coordinate data-type:value="1281.0979226611" />
                       <gating:coordinate data-type:value="99.9896396782" />
                     </gating:vertex>
                     <gating:vertex>
                       <gating:coordinate data-type:value="2383.1798084541" />
                       <gating:coordinate data-type:value="375.776078821" />
                     </gating:vertex>
                     <gating:vertex>
                       <gating:coordinate data-type:value="5251.115950096" />
                       <gating:coordinate data-type:value="1188.2467414049" />
                     </gating:vertex>
                     <gating:vertex>
                       <gating:coordinate data-type:value="12242.0225946134" />
                       <gating:coordinate data-type:value="3348.7781974891" />
                     </gating:vertex>
                     <gating:vertex>
                       <gating:coordinate data-type:value="33804.5422202112" />
                       <gating:coordinate data-type:value="10589.2179016266" />
                     </gating:vertex>
                     <gating:vertex>
                       <gating:coordinate data-type:value="53092.0175234074" />
                       <gating:coordinate data-type:value="15843.6781222746" />
                     </gating:vertex>
                     <gating:vertex>
                       <gating:coordinate data-type:value="44823.8251476486" />
                       <gating:coordinate data-type:value="19945.8023477119" />
                     </gating:vertex>
                     <gating:vertex>
                       <gating:coordinate data-type:value="25494.1891048758" />
                       <gating:coordinate data-type:value="15843.6781222746" />
                     </gating:vertex>
                     <gating:vertex>
                       <gating:coordinate data-type:value="9232.5000888974" />
                       <gating:coordinate data-type:value="6307.7432775451" />
                     </gating:vertex>
                     <gating:vertex>
                       <gating:coordinate data-type:value="2986.6470030704" />
                       <gating:coordinate data-type:value="2817.6676008212" />
                     </gating:vertex>
                     <gating:vertex>
                       <gating:coordinate data-type:value="913.149108615" />
                       <gating:coordinate data-type:value="1258.6515270811" />
                     </gating:vertex>
                     <gating:vertex>
                       <gating:coordinate data-type:value="263.8716496393" />
                       <gating:coordinate data-type:value="668.2175552595" />
                     </gating:vertex>
                     <gating:vertex>
                       <gating:coordinate data-type:value="76.2506876768" />
                       <gating:coordinate data-type:value="446.607236257" />
                     </gating:vertex>
                     <gating:vertex>
                       <gating:coordinate data-type:value="57.5055694689" />
                       <gating:coordinate data-type:value="133.3366006419" />
                     </gating:vertex>
                   </gating:PolygonGate>
                 </Gate>
               </Population>
             </Subpopulations>
           </Population>
         </Subpopulations>
       </SampleNode>
     </Sample>
     <Sample>
       <DataSet uri="file:/Users/cliftonricana/OneDrive/Mizzou/Johnson/Johnson%20Data/Flow%20Data/20201120_143334/A02%207.2FT-FT2200rsv200uL.fcs"  sampleID="8" />
       <Transformations>
         <transforms:linear transforms:minRange="0"  transforms:maxRange="16777216"  gain="1" >
           <data-type:parameter data-type:name="FSC-A" />
         </transforms:linear>
         <transforms:linear transforms:minRange="0"  transforms:maxRange="4000000"  gain="1" >
           <data-type:parameter data-type:name="SSC-A" />
         </transforms:linear>
         <transforms:log transforms:offset="1"  transforms:decades="7.2247198959" >
           <data-type:parameter data-type:name="FL1-A" />
         </transforms:log>
         <transforms:log transforms:offset="1"  transforms:decades="7.2247198959" >
           <data-type:parameter data-type:name="FL2-A" />
         </transforms:log>
         <transforms:log transforms:offset="1"  transforms:decades="7.2247198959" >
           <data-type:parameter data-type:name="FL3-A" />
         </transforms:log>
         <transforms:log transforms:offset="1"  transforms:decades="7.2247198959" >
           <data-type:parameter data-type:name="FL4-A" />
         </transforms:log>
         <transforms:linear transforms:minRange="0"  transforms:maxRange="16777216"  gain="1" >
           <data-type:parameter data-type:name="FSC-H" />
         </transforms:linear>
         <transforms:linear transforms:minRange="0"  transforms:maxRange="16777216"  gain="1" >
           <data-type:parameter data-type:name="SSC-H" />
         </transforms:linear>
         <transforms:log transforms:offset="10"  transforms:decades="6.2247198959" >
           <data-type:parameter data-type:name="FL1-H" />
         </transforms:log>
         <transforms:log transforms:offset="10"  transforms:decades="6.2247198959" >
           <data-type:parameter data-type:name="FL2-H" />
         </transforms:log>
         <transforms:log transforms:offset="1"  transforms:decades="7.2247198959" >
           <data-type:parameter data-type:name="FL3-H" />
         </transforms:log>
         <transforms:log transforms:offset="1"  transforms:decades="7.2247198959" >
           <data-type:parameter data-type:name="FL4-H" />
         </transforms:log>
         <transforms:linear transforms:minRange="0"  transforms:maxRange="16777216"  gain="1" >
           <data-type:parameter data-type:name="Width" />
         </transforms:linear>
         <transforms:linear transforms:minRange="16.0344827586"  transforms:maxRange="15"  gain="0.1034482759" >
           <data-type:parameter data-type:name="Time" />
         </transforms:linear>
       </Transformations>
       <Keywords>
         <Keyword name="FJ_FCS_VERSION"  value="3" />
         <Keyword name="$FIL"  value="A02 7.2FT-FT2200rsv200uL.fcs" />
         <Keyword name="$SMNO"  value="A2" />
         <Keyword name="#SAMPLE"  value="7.2FT-FT2200rsv200uL" />
         <Keyword name="$DATATYPE"  value="I" />
         <Keyword name="$MODE"  value="L" />
         <Keyword name="$BYTEORD"  value="4,3,2,1" />
         <Keyword name="$NEXTDATA"  value="0" />
         <Keyword name="$PAR"  value="14" />
         <Keyword name="$P1B"  value="32" />
         <Keyword name="$P2B"  value="32" />
         <Keyword name="$P3B"  value="32" />
         <Keyword name="$P4B"  value="32" />
         <Keyword name="$P5B"  value="32" />
         <Keyword name="$P6B"  value="32" />
         <Keyword name="$P7B"  value="32" />
         <Keyword name="$P8B"  value="32" />
         <Keyword name="$P9B"  value="32" />
         <Keyword name="$P10B"  value="32" />
         <Keyword name="$P11B"  value="32" />
         <Keyword name="$P12B"  value="32" />
         <Keyword name="$P13B"  value="32" />
         <Keyword name="$P14B"  value="32" />
         <Keyword name="$P1R"  value="16777216" />
         <Keyword name="$P2R"  value="16777216" />
         <Keyword name="$P3R"  value="16777216" />
         <Keyword name="$P4R"  value="16777216" />
         <Keyword name="$P5R"  value="16777216" />
         <Keyword name="$P6R"  value="16777216" />
         <Keyword name="$P7R"  value="16777216" />
         <Keyword name="$P8R"  value="16777216" />
         <Keyword name="$P9R"  value="16777216" />
         <Keyword name="$P10R"  value="16777216" />
         <Keyword name="$P11R"  value="16777216" />
         <Keyword name="$P12R"  value="16777216" />
         <Keyword name="$P13R"  value="16777216" />
         <Keyword name="$P14R"  value="16777216" />
         <Keyword name="$P1N"  value="FSC-A" />
         <Keyword name="$P2N"  value="SSC-A" />
         <Keyword name="$P3N"  value="FL1-A" />
         <Keyword name="$P4N"  value="FL2-A" />
         <Keyword name="$P5N"  value="FL3-A" />
         <Keyword name="$P6N"  value="FL4-A" />
         <Keyword name="$P7N"  value="FSC-H" />
         <Keyword name="$P8N"  value="SSC-H" />
         <Keyword name="$P9N"  value="FL1-H" />
         <Keyword name="$P10N"  value="FL2-H" />
         <Keyword name="$P11N"  value="FL3-H" />
         <Keyword name="$P12N"  value="FL4-H" />
         <Keyword name="$P13N"  value="Width" />
         <Keyword name="$P14N"  value="Time" />
         <Keyword name="$P1E"  value="0,0" />
         <Keyword name="#BDACCURIDECADES1"  value="7.224719870049579" />
         <Keyword name="$P2E"  value="0,0" />
         <Keyword name="#BDACCURIDECADES2"  value="7.224719870049579" />
         <Keyword name="$P3E"  value="0,0" />
         <Keyword name="#BDACCURIDECADES3"  value="7.224719870049579" />
         <Keyword name="$P4E"  value="0,0" />
         <Keyword name="#BDACCURIDECADES4"  value="7.224719870049579" />
         <Keyword name="$P5E"  value="0,0" />
         <Keyword name="#BDACCURIDECADES5"  value="7.224719870049579" />
         <Keyword name="$P6E"  value="0,0" />
         <Keyword name="#BDACCURIDECADES6"  value="7.224719870049579" />
         <Keyword name="$P7E"  value="0,0" />
         <Keyword name="#BDACCURIDECADES7"  value="7.224719870049579" />
         <Keyword name="$P8E"  value="0,0" />
         <Keyword name="#BDACCURIDECADES8"  value="7.224719870049579" />
         <Keyword name="$P9E"  value="0,0" />
         <Keyword name="#BDACCURIDECADES9"  value="7.224719870049579" />
         <Keyword name="$P10E"  value="0,0" />
         <Keyword name="#BDACCURIDECADES10"  value="7.224719870049579" />
         <Keyword name="$P11E"  value="0,0" />
         <Keyword name="#BDACCURIDECADES11"  value="7.224719870049579" />
         <Keyword name="$P12E"  value="0,0" />
         <Keyword name="#BDACCURIDECADES12"  value="7.224719870049579" />
         <Keyword name="$P13E"  value="0,0" />
         <Keyword name="#BDACCURIDECADES13"  value="7.224719870049579" />
         <Keyword name="$P14E"  value="0,0" />
         <Keyword name="#BDACCURIDECADES14"  value="7.224719870049579" />
         <Keyword name="$P1S"  value="FSC-A" />
         <Keyword name="$P2S"  value="SSC-A" />
         <Keyword name="$P3S"  value="FL1-A" />
         <Keyword name="$P4S"  value="FL2-A" />
         <Keyword name="$P5S"  value="FL3-A" />
         <Keyword name="$P6S"  value="FL4-A" />
         <Keyword name="$P7S"  value="FSC-H" />
         <Keyword name="$P8S"  value="SSC-H" />
         <Keyword name="$P9S"  value="FL1-H" />
         <Keyword name="$P10S"  value="FL2-H" />
         <Keyword name="$P11S"  value="FL3-H" />
         <Keyword name="$P12S"  value="FL4-H" />
         <Keyword name="$P13S"  value="Width" />
         <Keyword name="$P14S"  value="Time" />
         <Keyword name="#P1VirtualGain"  value="1.0" />
         <Keyword name="#P2VirtualGain"  value="1.0" />
         <Keyword name="#P3VirtualGain"  value="1.0" />
         <Keyword name="#P4VirtualGain"  value="1.0" />
         <Keyword name="#P5VirtualGain"  value="1.0" />
         <Keyword name="#P6VirtualGain"  value="1.0" />
         <Keyword name="#P7VirtualGain"  value="1.0" />
         <Keyword name="#P8VirtualGain"  value="1.0" />
         <Keyword name="#P9VirtualGain"  value="1.0" />
         <Keyword name="#P10VirtualGain"  value="1.0" />
         <Keyword name="#P11VirtualGain"  value="1.0" />
         <Keyword name="#P12VirtualGain"  value="1.0" />
         <Keyword name="#P13VirtualGain"  value="1.0" />
         <Keyword name="#P14VirtualGain"  value="1.0" />
         <Keyword name="$TOT"  value="90609" />
         <Keyword name="$DATE"  value="07-MAY-2019" />
         <Keyword name="$CYT"  value="BD Accuri C6" />
         <Keyword name="#BDACCURI4COLORCOMP"  value="0,0.0,0.0,0.0,0.0,0,0.0,0.0,0.0,0.0,0,0.0,0.0,0.0,0.0,0" />
         <Keyword name="#LASERCONFIGURATION"  value="3 Blue 1 Red" />
         <Keyword name="$SPILLOVER"  value="8,3,4,5,6,9,10,11,12,1.000,0.000,0.000,0.000,0.000,0.000,0.000,0.000,0.000,1.000,0.000,0.000,0.000,0.000,0.000,0.000,0.000,0.000,1.000,0.000,0.000,0.000,0.000,0.000,0.000,0.000,0.000,1.000,0.000,0.000,0.000,0.000,0.000,0.000,0.000,0.000,1.000,0.000,0.000,0.000,0.000,0.000,0.000,0.000,0.000,1.000,0.000,0.000,0.000,0.000,0.000,0.000,0.000,0.000,1.000,0.000,0.000,0.000,0.000,0.000,0.000,0.000,0.000,1.000" />
         <Keyword name="#BDACCURICAPTUREDDATE"  value="1557246407208" />
         <Keyword name="$TIMESTEP"  value="0.1" />
         <Keyword name="$PROJ"  value="20201120_143334" />
         <Keyword name="$BTIM"  value="11:27:02:71" />
         <Keyword name="$ETIM"  value="11:27:17:25" />
         <Keyword name="#ATIM"  value="14" />
         <Keyword name="#ACQUISITIONTIMEMILLI"  value="14571" />
         <Keyword name="$VOL"  value="8289" />
         <Keyword name="$BEGINSTEXT"  value="58" />
         <Keyword name="$ENDSTEXT"  value="2567" />
         <Keyword name="$BEGINDATA"  value="2568" />
         <Keyword name="$ENDDATA"  value="5076672" />
         <Keyword name="$BEGINANALYSIS"  value="0" />
         <Keyword name="$ENDANALYSIS"  value="0" />
         <Keyword name="#SPACERS"  value="000" />
       </Keywords>
       <SampleNode name="A02 7.2FT-FT2200rsv200uL.fcs"  annotation=""  owningGroup=""  expanded="1"  sortPriority="10"  count="90609"  sampleID="8" >
         <Graph smoothing="0"  backColor="#ffffff"  foreColor="#000000"  type="Pseudocolor"  fast="1" >
           <Axis dimension="x"  name="FSC-A"  label=""  auto="auto" />
           <Axis dimension="y"  name="SSC-A"  label=""  auto="auto" />
           <GraphSettings level="5%"  smoothingHighResolution="1"  contourHighResolution="1"  histogramSmoothingCount="0"  graphResolution="256"  showOutliers="0"  drawLargeDots="0"  dotsToDraw="8000"  tint="le.chartfill.tinted.40"  lineWeight="le.lineweight.normal"  lineStyle="le.linestyle.solid" />
           <GraphEnvironment showGrid="0"  showAxes="tnlTNL"  showGates="1"  showFreqOnPlots="1"  showGateNameOnPlots="1"  showMedians="0"  showUncomped="0"  addEventParam="0"  lastYAxisName="" >
             <TextTraits font="SansSerif"  size="11"  name="Labels"  style="plain"  color="#000000"  background="#00ffffff"  just="left" />
             <TextTraits font="SansSerif"  size="11"  name="LayoutGates"  style="plain"  color="#000000"  background="#00ffffff"  just="left" />
             <TextTraits font="SansSerif"  size="9"  name="Numbers"  style="plain"  color="#000000"  background="#00ffffff"  just="left" />
             <TextTraits font="SansSerif"  size="9"  name="Legend"  style="plain"  color="#000000"  background="#00ffffff"  just="left" />
           </GraphEnvironment>
         </Graph>
         <Subpopulations>
           <Population name="Live"  annotation=""  owningGroup="All Samples"  expanded="1"  sortPriority="10"  count="46559" >
             <Graph smoothing="0"  backColor="#ffffff"  foreColor="#000000"  heatMapStatParameter="FL1-A"  type="Pseudocolor"  fast="1" >
               <Axis dimension="x"  name="FSC-A"  label=""  auto="auto" />
               <Axis dimension="y"  name="SSC-A"  label=""  auto="auto" />
               <GraphSettings level="5%"  smoothingHighResolution="1"  contourHighResolution="1"  histogramSmoothingCount="0"  graphResolution="256"  showOutliers="0"  drawLargeDots="0"  dotsToDraw="8000"  tint="le.chartfill.tinted.40"  lineWeight="le.lineweight.normal"  lineStyle="le.linestyle.solid" />
               <GraphEnvironment showGrid="0"  showAxes="tnlTNL"  showGates="1"  showFreqOnPlots="1"  showGateNameOnPlots="1"  showMedians="0"  showUncomped="0"  addEventParam="0"  lastYAxisName="" >
                 <TextTraits font="SansSerif"  size="11"  name="Labels"  style="plain"  color="#000000"  background="#00ffffff"  just="left" />
                 <TextTraits font="SansSerif"  size="11"  name="LayoutGates"  style="plain"  color="#000000"  background="#00ffffff"  just="left" />
                 <TextTraits font="SansSerif"  size="9"  name="Numbers"  style="plain"  color="#000000"  background="#00ffffff"  just="left" />
                 <TextTraits font="SansSerif"  size="9"  name="Legend"  style="plain"  color="#000000"  background="#00ffffff"  just="left" />
                 <WindowPosition x="620"  y="25"  width="390"  height="582"  displayed="1"  panelState="---" />
               </GraphEnvironment>
             </Graph>
             <Gate gating:id="ID15206914" >
               <gating:PolygonGate eventsInside="1"  annoOffsetX="0"  annoOffsetY="0"  tint="#000000"  isTinted="0"  lineWeight="Normal"  userDefined="1"  quadId="-1"  gateResolution="256" >
                 <gating:dimension>
                   <data-type:fcs-dimension data-type:name="FSC-A" />
                 </gating:dimension>
                 <gating:dimension>
                   <data-type:fcs-dimension data-type:name="SSC-A" />
                 </gating:dimension>
                 <gating:vertex>
                   <gating:coordinate data-type:value="3170497.5118110236" />
                   <gating:coordinate data-type:value="176706.8273092369" />
                 </gating:vertex>
                 <gating:vertex>
                   <gating:coordinate data-type:value="5152058.456692914" />
                   <gating:coordinate data-type:value="96385.5421686747" />
                 </gating:vertex>
                 <gating:vertex>
                   <gating:coordinate data-type:value="8983076.283464568" />
                   <gating:coordinate data-type:value="224899.5983935743" />
                 </gating:vertex>
                 <gating:vertex>
                   <gating:coordinate data-type:value="11823313.637795275" />
                   <gating:coordinate data-type:value="514056.2248995983" />
                 </gating:vertex>
                 <gating:vertex>
                   <gating:coordinate data-type:value="15456175.37007874" />
                   <gating:coordinate data-type:value="1156626.5060240964" />
                 </gating:vertex>
                 <gating:vertex>
                   <gating:coordinate data-type:value="16645111.937007874" />
                   <gating:coordinate data-type:value="1638554.2168674697" />
                 </gating:vertex>
                 <gating:vertex>
                   <gating:coordinate data-type:value="16645111.937007874" />
                   <gating:coordinate data-type:value="3020080.3212851402" />
                 </gating:vertex>
                 <gating:vertex>
                   <gating:coordinate data-type:value="15522227.401574804" />
                   <gating:coordinate data-type:value="3485943.7751004016" />
                 </gating:vertex>
                 <gating:vertex>
                   <gating:coordinate data-type:value="13144354.267716536" />
                   <gating:coordinate data-type:value="3550200.8032128518" />
                 </gating:vertex>
                 <gating:vertex>
                   <gating:coordinate data-type:value="9973856.755905513" />
                   <gating:coordinate data-type:value="3309236.9477911643" />
                 </gating:vertex>
                 <gating:vertex>
                   <gating:coordinate data-type:value="7529931.590551181" />
                   <gating:coordinate data-type:value="2923694.7791164657" />
                 </gating:vertex>
                 <gating:vertex>
                   <gating:coordinate data-type:value="4623642.20472441" />
                   <gating:coordinate data-type:value="2345381.5261044176" />
                 </gating:vertex>
                 <gating:vertex>
                   <gating:coordinate data-type:value="3170497.5118110236" />
                   <gating:coordinate data-type:value="1606425.7028112449" />
                 </gating:vertex>
                 <gating:vertex>
                   <gating:coordinate data-type:value="2642081.2598425196" />
                   <gating:coordinate data-type:value="1108433.7349397591" />
                 </gating:vertex>
                 <gating:vertex>
                   <gating:coordinate data-type:value="2377873.1338582677" />
                   <gating:coordinate data-type:value="530120.4819277109" />
                 </gating:vertex>
               </gating:PolygonGate>
             </Gate>
             <Subpopulations>
               <Population name="Green Cells"  annotation=""  owningGroup="All Samples"  expanded="1"  sortPriority="10"  count="179" >
                 <Graph smoothing="0"  backColor="#ffffff"  foreColor="#000000"  heatMapStatParameter="FL1-A"  type="Pseudocolor"  fast="1" >
                   <Axis dimension="x"  name="FL1-H"  label=""  auto="auto" />
                   <Axis dimension="y"  name="FL2-H"  label=""  auto="auto" />
                   <GraphSettings level="5%"  smoothingHighResolution="1"  contourHighResolution="1"  histogramSmoothingCount="0"  graphResolution="256"  showOutliers="0"  drawLargeDots="0"  dotsToDraw="8000"  tint="le.chartfill.tinted.40"  lineWeight="le.lineweight.normal"  lineStyle="le.linestyle.solid" />
                   <GraphEnvironment showGrid="0"  showAxes="tnlTNL"  showGates="1"  showFreqOnPlots="1"  showGateNameOnPlots="1"  showMedians="0"  showUncomped="0"  addEventParam="0"  lastYAxisName="" >
                     <TextTraits font="SansSerif"  size="11"  name="Labels"  style="plain"  color="#000000"  background="#00ffffff"  just="left" />
                     <TextTraits font="SansSerif"  size="11"  name="LayoutGates"  style="plain"  color="#000000"  background="#00ffffff"  just="left" />
                     <TextTraits font="SansSerif"  size="9"  name="Numbers"  style="plain"  color="#000000"  background="#00ffffff"  just="left" />
                     <TextTraits font="SansSerif"  size="9"  name="Legend"  style="plain"  color="#000000"  background="#00ffffff"  just="left" />
                     <WindowPosition x="620"  y="25"  width="390"  height="582"  displayed="1"  panelState="---" />
                   </GraphEnvironment>
                 </Graph>
                 <Gate gating:id="ID671757325"  gating:parent_id="ID15206914" >
                   <gating:PolygonGate eventsInside="1"  annoOffsetX="33"  annoOffsetY="48"  tint="#000000"  isTinted="0"  lineWeight="Normal"  userDefined="1"  quadId="-1"  gateResolution="256" >
                     <gating:dimension>
                       <data-type:fcs-dimension data-type:name="FL1-H" />
                     </gating:dimension>
                     <gating:dimension>
                       <data-type:fcs-dimension data-type:name="FL2-H" />
                     </gating:dimension>
                     <gating:vertex>
                       <gating:coordinate data-type:value="1022.2455813491" />
                       <gating:coordinate data-type:value="19.9520029804" />
                     </gating:vertex>
                     <gating:vertex>
                       <gating:coordinate data-type:value="1281.0979226611" />
                       <gating:coordinate data-type:value="99.9896396782" />
                     </gating:vertex>
                     <gating:vertex>
                       <gating:coordinate data-type:value="2383.1798084541" />
                       <gating:coordinate data-type:value="398.0411803102" />
                     </gating:vertex>
                     <gating:vertex>
                       <gating:coordinate data-type:value="5251.115950096" />
                       <gating:coordinate data-type:value="1188.2467414049" />
                     </gating:vertex>
                     <gating:vertex>
                       <gating:coordinate data-type:value="12242.0225946134" />
                       <gating:coordinate data-type:value="3348.7781974891" />
                     </gating:vertex>
                     <gating:vertex>
                       <gating:coordinate data-type:value="33804.5422202112" />
                       <gating:coordinate data-type:value="10589.2179016266" />
                     </gating:vertex>
                     <gating:vertex>
                       <gating:coordinate data-type:value="53092.0175234074" />
                       <gating:coordinate data-type:value="15843.6781222746" />
                     </gating:vertex>
                     <gating:vertex>
                       <gating:coordinate data-type:value="1755694.8943301234" />
                       <gating:coordinate data-type:value="316080.362780482" />
                     </gating:vertex>
                     <gating:vertex>
                       <gating:coordinate data-type:value="10096223.471216174" />
                       <gating:coordinate data-type:value="793925.0708717435" />
                     </gating:vertex>
                     <gating:vertex>
                       <gating:coordinate data-type:value="9542280.605201421" />
                       <gating:coordinate data-type:value="21.1341787396" />
                     </gating:vertex>
                     <gating:vertex>
                       <gating:coordinate data-type:value="173648.6555451471" />
                       <gating:coordinate data-type:value="21.1341787396" />
                     </gating:vertex>
                   </gating:PolygonGate>
                 </Gate>
               </Population>
               <Population name="Non Fluorescent Cells"  annotation=""  owningGroup="All Samples"  expanded="1"  sortPriority="10"  count="46364" >
                 <Graph smoothing="0"  backColor="#ffffff"  foreColor="#000000"  heatMapStatParameter="FL1-A"  type="Pseudocolor"  fast="1" >
                   <Axis dimension="x"  name="FL1-H"  label=""  auto="auto" />
                   <Axis dimension="y"  name="FL2-H"  label=""  auto="auto" />
                   <GraphSettings level="5%"  smoothingHighResolution="1"  contourHighResolution="1"  histogramSmoothingCount="0"  graphResolution="256"  showOutliers="0"  drawLargeDots="0"  dotsToDraw="8000"  tint="le.chartfill.tinted.40"  lineWeight="le.lineweight.normal"  lineStyle="le.linestyle.solid" />
                   <GraphEnvironment showGrid="0"  showAxes="tnlTNL"  showGates="1"  showFreqOnPlots="1"  showGateNameOnPlots="1"  showMedians="0"  showUncomped="0"  addEventParam="0"  lastYAxisName="" >
                     <TextTraits font="SansSerif"  size="11"  name="Labels"  style="plain"  color="#000000"  background="#00ffffff"  just="left" />
                     <TextTraits font="SansSerif"  size="11"  name="LayoutGates"  style="plain"  color="#000000"  background="#00ffffff"  just="left" />
                     <TextTraits font="SansSerif"  size="9"  name="Numbers"  style="plain"  color="#000000"  background="#00ffffff"  just="left" />
                     <TextTraits font="SansSerif"  size="9"  name="Legend"  style="plain"  color="#000000"  background="#00ffffff"  just="left" />
                     <WindowPosition x="620"  y="25"  width="390"  height="582"  displayed="1"  panelState="---" />
                   </GraphEnvironment>
                 </Graph>
                 <Gate gating:id="ID1556068203"  gating:parent_id="ID15206914" >
                   <gating:PolygonGate eventsInside="1"  annoOffsetX="-17"  annoOffsetY="-93"  tint="#000000"  isTinted="0"  lineWeight="Normal"  userDefined="1"  quadId="-1"  gateResolution="256" >
                     <gating:dimension>
                       <data-type:fcs-dimension data-type:name="FL1-H" />
                     </gating:dimension>
                     <gating:dimension>
                       <data-type:fcs-dimension data-type:name="FL2-H" />
                     </gating:dimension>
                     <gating:vertex>
                       <gating:coordinate data-type:value="72.0670912472" />
                       <gating:coordinate data-type:value="37.5815014466" />
                     </gating:vertex>
                     <gating:vertex>
                       <gating:coordinate data-type:value="199.0026574387" />
                       <gating:coordinate data-type:value="19.9520029804" />
                     </gating:vertex>
                     <gating:vertex>
                       <gating:coordinate data-type:value="1022.2455813491" />
                       <gating:coordinate data-type:value="19.9520029804" />
                     </gating:vertex>
                     <gating:vertex>
                       <gating:coordinate data-type:value="1281.0979226611" />
                       <gating:coordinate data-type:value="99.9896396782" />
                     </gating:vertex>
                     <gating:vertex>
                       <gating:coordinate data-type:value="2383.1798084541" />
                       <gating:coordinate data-type:value="375.776078821" />
                     </gating:vertex>
                     <gating:vertex>
                       <gating:coordinate data-type:value="5251.115950096" />
                       <gating:coordinate data-type:value="1188.2467414049" />
                     </gating:vertex>
                     <gating:vertex>
                       <gating:coordinate data-type:value="12242.0225946134" />
                       <gating:coordinate data-type:value="3348.7781974891" />
                     </gating:vertex>
                     <gating:vertex>
                       <gating:coordinate data-type:value="33804.5422202112" />
                       <gating:coordinate data-type:value="10589.2179016266" />
                     </gating:vertex>
                     <gating:vertex>
                       <gating:coordinate data-type:value="53092.0175234074" />
                       <gating:coordinate data-type:value="15843.6781222746" />
                     </gating:vertex>
                     <gating:vertex>
                       <gating:coordinate data-type:value="44823.8251476486" />
                       <gating:coordinate data-type:value="19945.8023477119" />
                     </gating:vertex>
                     <gating:vertex>
                       <gating:coordinate data-type:value="25494.1891048758" />
                       <gating:coordinate data-type:value="15843.6781222746" />
                     </gating:vertex>
                     <gating:vertex>
                       <gating:coordinate data-type:value="9232.5000888974" />
                       <gating:coordinate data-type:value="6307.7432775451" />
                     </gating:vertex>
                     <gating:vertex>
                       <gating:coordinate data-type:value="2986.6470030704" />
                       <gating:coordinate data-type:value="2817.6676008212" />
                     </gating:vertex>
                     <gating:vertex>
                       <gating:coordinate data-type:value="913.149108615" />
                       <gating:coordinate data-type:value="1258.6515270811" />
                     </gating:vertex>
                     <gating:vertex>
                       <gating:coordinate data-type:value="263.8716496393" />
                       <gating:coordinate data-type:value="668.2175552595" />
                     </gating:vertex>
                     <gating:vertex>
                       <gating:coordinate data-type:value="76.2506876768" />
                       <gating:coordinate data-type:value="446.607236257" />
                     </gating:vertex>
                     <gating:vertex>
                       <gating:coordinate data-type:value="57.5055694689" />
                       <gating:coordinate data-type:value="133.3366006419" />
                     </gating:vertex>
                   </gating:PolygonGate>
                 </Gate>
               </Population>
             </Subpopulations>
           </Population>
         </Subpopulations>
       </SampleNode>
     </Sample>
     <Sample>
       <DataSet uri="file:/Users/cliftonricana/OneDrive/Mizzou/Johnson/Johnson%20Data/Flow%20Data/20201120_143334/B04%207.10BBZc-BBZc1700rsv200uL.fcs"  sampleID="9" />
       <Transformations>
         <transforms:linear transforms:minRange="0"  transforms:maxRange="16777216"  gain="1" >
           <data-type:parameter data-type:name="FSC-A" />
         </transforms:linear>
         <transforms:linear transforms:minRange="0"  transforms:maxRange="4000000"  gain="1" >
           <data-type:parameter data-type:name="SSC-A" />
         </transforms:linear>
         <transforms:log transforms:offset="1"  transforms:decades="7.2247198959" >
           <data-type:parameter data-type:name="FL1-A" />
         </transforms:log>
         <transforms:log transforms:offset="1"  transforms:decades="7.2247198959" >
           <data-type:parameter data-type:name="FL2-A" />
         </transforms:log>
         <transforms:log transforms:offset="1"  transforms:decades="7.2247198959" >
           <data-type:parameter data-type:name="FL3-A" />
         </transforms:log>
         <transforms:log transforms:offset="1"  transforms:decades="7.2247198959" >
           <data-type:parameter data-type:name="FL4-A" />
         </transforms:log>
         <transforms:linear transforms:minRange="0"  transforms:maxRange="16777216"  gain="1" >
           <data-type:parameter data-type:name="FSC-H" />
         </transforms:linear>
         <transforms:linear transforms:minRange="0"  transforms:maxRange="16777216"  gain="1" >
           <data-type:parameter data-type:name="SSC-H" />
         </transforms:linear>
         <transforms:log transforms:offset="10"  transforms:decades="6.2247198959" >
           <data-type:parameter data-type:name="FL1-H" />
         </transforms:log>
         <transforms:log transforms:offset="10"  transforms:decades="6.2247198959" >
           <data-type:parameter data-type:name="FL2-H" />
         </transforms:log>
         <transforms:log transforms:offset="1"  transforms:decades="7.2247198959" >
           <data-type:parameter data-type:name="FL3-H" />
         </transforms:log>
         <transforms:log transforms:offset="1"  transforms:decades="7.2247198959" >
           <data-type:parameter data-type:name="FL4-H" />
         </transforms:log>
         <transforms:linear transforms:minRange="0"  transforms:maxRange="16777216"  gain="1" >
           <data-type:parameter data-type:name="Width" />
         </transforms:linear>
         <transforms:linear transforms:minRange="15.6156716418"  transforms:maxRange="27"  gain="0.1007462687" >
           <data-type:parameter data-type:name="Time" />
         </transforms:linear>
       </Transformations>
       <Keywords>
         <Keyword name="FJ_FCS_VERSION"  value="3" />
         <Keyword name="$FIL"  value="B04 7.10BBZc-BBZc1700rsv200uL.fcs" />
         <Keyword name="$SMNO"  value="B4" />
         <Keyword name="#SAMPLE"  value="7.10BBZc-BBZc1700rsv200uL" />
         <Keyword name="$DATATYPE"  value="I" />
         <Keyword name="$MODE"  value="L" />
         <Keyword name="$BYTEORD"  value="4,3,2,1" />
         <Keyword name="$NEXTDATA"  value="0" />
         <Keyword name="$PAR"  value="14" />
         <Keyword name="$P1B"  value="32" />
         <Keyword name="$P2B"  value="32" />
         <Keyword name="$P3B"  value="32" />
         <Keyword name="$P4B"  value="32" />
         <Keyword name="$P5B"  value="32" />
         <Keyword name="$P6B"  value="32" />
         <Keyword name="$P7B"  value="32" />
         <Keyword name="$P8B"  value="32" />
         <Keyword name="$P9B"  value="32" />
         <Keyword name="$P10B"  value="32" />
         <Keyword name="$P11B"  value="32" />
         <Keyword name="$P12B"  value="32" />
         <Keyword name="$P13B"  value="32" />
         <Keyword name="$P14B"  value="32" />
         <Keyword name="$P1R"  value="16777216" />
         <Keyword name="$P2R"  value="16777216" />
         <Keyword name="$P3R"  value="16777216" />
         <Keyword name="$P4R"  value="16777216" />
         <Keyword name="$P5R"  value="16777216" />
         <Keyword name="$P6R"  value="16777216" />
         <Keyword name="$P7R"  value="16777216" />
         <Keyword name="$P8R"  value="16777216" />
         <Keyword name="$P9R"  value="16777216" />
         <Keyword name="$P10R"  value="16777216" />
         <Keyword name="$P11R"  value="16777216" />
         <Keyword name="$P12R"  value="16777216" />
         <Keyword name="$P13R"  value="16777216" />
         <Keyword name="$P14R"  value="16777216" />
         <Keyword name="$P1N"  value="FSC-A" />
         <Keyword name="$P2N"  value="SSC-A" />
         <Keyword name="$P3N"  value="FL1-A" />
         <Keyword name="$P4N"  value="FL2-A" />
         <Keyword name="$P5N"  value="FL3-A" />
         <Keyword name="$P6N"  value="FL4-A" />
         <Keyword name="$P7N"  value="FSC-H" />
         <Keyword name="$P8N"  value="SSC-H" />
         <Keyword name="$P9N"  value="FL1-H" />
         <Keyword name="$P10N"  value="FL2-H" />
         <Keyword name="$P11N"  value="FL3-H" />
         <Keyword name="$P12N"  value="FL4-H" />
         <Keyword name="$P13N"  value="Width" />
         <Keyword name="$P14N"  value="Time" />
         <Keyword name="$P1E"  value="0,0" />
         <Keyword name="#BDACCURIDECADES1"  value="7.224719870049579" />
         <Keyword name="$P2E"  value="0,0" />
         <Keyword name="#BDACCURIDECADES2"  value="7.224719870049579" />
         <Keyword name="$P3E"  value="0,0" />
         <Keyword name="#BDACCURIDECADES3"  value="7.224719870049579" />
         <Keyword name="$P4E"  value="0,0" />
         <Keyword name="#BDACCURIDECADES4"  value="7.224719870049579" />
         <Keyword name="$P5E"  value="0,0" />
         <Keyword name="#BDACCURIDECADES5"  value="7.224719870049579" />
         <Keyword name="$P6E"  value="0,0" />
         <Keyword name="#BDACCURIDECADES6"  value="7.224719870049579" />
         <Keyword name="$P7E"  value="0,0" />
         <Keyword name="#BDACCURIDECADES7"  value="7.224719870049579" />
         <Keyword name="$P8E"  value="0,0" />
         <Keyword name="#BDACCURIDECADES8"  value="7.224719870049579" />
         <Keyword name="$P9E"  value="0,0" />
         <Keyword name="#BDACCURIDECADES9"  value="7.224719870049579" />
         <Keyword name="$P10E"  value="0,0" />
         <Keyword name="#BDACCURIDECADES10"  value="7.224719870049579" />
         <Keyword name="$P11E"  value="0,0" />
         <Keyword name="#BDACCURIDECADES11"  value="7.224719870049579" />
         <Keyword name="$P12E"  value="0,0" />
         <Keyword name="#BDACCURIDECADES12"  value="7.224719870049579" />
         <Keyword name="$P13E"  value="0,0" />
         <Keyword name="#BDACCURIDECADES13"  value="7.224719870049579" />
         <Keyword name="$P14E"  value="0,0" />
         <Keyword name="#BDACCURIDECADES14"  value="7.224719870049579" />
         <Keyword name="$P1S"  value="FSC-A" />
         <Keyword name="$P2S"  value="SSC-A" />
         <Keyword name="$P3S"  value="FL1-A" />
         <Keyword name="$P4S"  value="FL2-A" />
         <Keyword name="$P5S"  value="FL3-A" />
         <Keyword name="$P6S"  value="FL4-A" />
         <Keyword name="$P7S"  value="FSC-H" />
         <Keyword name="$P8S"  value="SSC-H" />
         <Keyword name="$P9S"  value="FL1-H" />
         <Keyword name="$P10S"  value="FL2-H" />
         <Keyword name="$P11S"  value="FL3-H" />
         <Keyword name="$P12S"  value="FL4-H" />
         <Keyword name="$P13S"  value="Width" />
         <Keyword name="$P14S"  value="Time" />
         <Keyword name="#P1VirtualGain"  value="1.0" />
         <Keyword name="#P2VirtualGain"  value="1.0" />
         <Keyword name="#P3VirtualGain"  value="1.0" />
         <Keyword name="#P4VirtualGain"  value="1.0" />
         <Keyword name="#P5VirtualGain"  value="1.0" />
         <Keyword name="#P6VirtualGain"  value="1.0" />
         <Keyword name="#P7VirtualGain"  value="1.0" />
         <Keyword name="#P8VirtualGain"  value="1.0" />
         <Keyword name="#P9VirtualGain"  value="1.0" />
         <Keyword name="#P10VirtualGain"  value="1.0" />
         <Keyword name="#P11VirtualGain"  value="1.0" />
         <Keyword name="#P12VirtualGain"  value="1.0" />
         <Keyword name="#P13VirtualGain"  value="1.0" />
         <Keyword name="#P14VirtualGain"  value="1.0" />
         <Keyword name="$TOT"  value="62368" />
         <Keyword name="$DATE"  value="07-MAY-2019" />
         <Keyword name="$CYT"  value="BD Accuri C6" />
         <Keyword name="#BDACCURI4COLORCOMP"  value="0,0.0,0.0,0.0,0.0,0,0.0,0.0,0.0,0.0,0,0.0,0.0,0.0,0.0,0" />
         <Keyword name="#LASERCONFIGURATION"  value="3 Blue 1 Red" />
         <Keyword name="$SPILLOVER"  value="8,3,4,5,6,9,10,11,12,1.000,0.000,0.000,0.000,0.000,0.000,0.000,0.000,0.000,1.000,0.000,0.000,0.000,0.000,0.000,0.000,0.000,0.000,1.000,0.000,0.000,0.000,0.000,0.000,0.000,0.000,0.000,1.000,0.000,0.000,0.000,0.000,0.000,0.000,0.000,0.000,1.000,0.000,0.000,0.000,0.000,0.000,0.000,0.000,0.000,1.000,0.000,0.000,0.000,0.000,0.000,0.000,0.000,0.000,1.000,0.000,0.000,0.000,0.000,0.000,0.000,0.000,0.000,1.000" />
         <Keyword name="#BDACCURICAPTUREDDATE"  value="1557247137925" />
         <Keyword name="$TIMESTEP"  value="0.1" />
         <Keyword name="$PROJ"  value="20201120_143334" />
         <Keyword name="$BTIM"  value="11:39:13:46" />
         <Keyword name="$ETIM"  value="11:39:40:51" />
         <Keyword name="#ATIM"  value="27" />
         <Keyword name="#ACQUISITIONTIMEMILLI"  value="27082" />
         <Keyword name="$VOL"  value="15429" />
         <Keyword name="$BEGINSTEXT"  value="58" />
         <Keyword name="$ENDSTEXT"  value="2578" />
         <Keyword name="$BEGINDATA"  value="2579" />
         <Keyword name="$ENDDATA"  value="3495187" />
         <Keyword name="$BEGINANALYSIS"  value="0" />
         <Keyword name="$ENDANALYSIS"  value="0" />
         <Keyword name="#SPACERS"  value="000" />
       </Keywords>
       <SampleNode name="B04 7.10BBZc-BBZc1700rsv200uL.fcs"  annotation=""  owningGroup=""  expanded="1"  sortPriority="10"  count="62368"  sampleID="9" >
         <Graph smoothing="0"  backColor="#ffffff"  foreColor="#000000"  heatMapStatParameter="FL1-A"  type="Pseudocolor"  fast="1" >
           <Axis dimension="x"  name="FSC-A"  label=""  auto="auto" />
           <Axis dimension="y"  name="SSC-A"  label=""  auto="auto" />
           <GraphSettings level="5%"  smoothingHighResolution="1"  contourHighResolution="1"  histogramSmoothingCount="0"  graphResolution="256"  showOutliers="0"  drawLargeDots="0"  dotsToDraw="8000"  tint="le.chartfill.tinted.40"  lineWeight="le.lineweight.normal"  lineStyle="le.linestyle.solid" />
           <GraphEnvironment showGrid="0"  showAxes="tnlTNL"  showGates="1"  showFreqOnPlots="1"  showGateNameOnPlots="1"  showMedians="0"  showUncomped="0"  addEventParam="0"  lastYAxisName="" >
             <TextTraits font="SansSerif"  size="11"  name="Labels"  style="plain"  color="#000000"  background="#00ffffff"  just="left" />
             <TextTraits font="SansSerif"  size="11"  name="LayoutGates"  style="plain"  color="#000000"  background="#00ffffff"  just="left" />
             <TextTraits font="SansSerif"  size="9"  name="Numbers"  style="plain"  color="#000000"  background="#00ffffff"  just="left" />
             <TextTraits font="SansSerif"  size="9"  name="Legend"  style="plain"  color="#000000"  background="#00ffffff"  just="left" />
             <WindowPosition x="620"  y="25"  width="390"  height="582"  displayed="0"  panelState="---" />
           </GraphEnvironment>
         </Graph>
         <Subpopulations>
           <Population name="Live"  annotation=""  owningGroup="All Samples"  expanded="1"  sortPriority="10"  count="46309" >
             <Graph smoothing="0"  backColor="#ffffff"  foreColor="#000000"  heatMapStatParameter="FL1-A"  type="Pseudocolor"  fast="1" >
               <Axis dimension="x"  name="FSC-A"  label=""  auto="auto" />
               <Axis dimension="y"  name="SSC-A"  label=""  auto="auto" />
               <GraphSettings level="5%"  smoothingHighResolution="1"  contourHighResolution="1"  histogramSmoothingCount="0"  graphResolution="256"  showOutliers="0"  drawLargeDots="0"  dotsToDraw="8000"  tint="le.chartfill.tinted.40"  lineWeight="le.lineweight.normal"  lineStyle="le.linestyle.solid" />
               <GraphEnvironment showGrid="0"  showAxes="tnlTNL"  showGates="1"  showFreqOnPlots="1"  showGateNameOnPlots="1"  showMedians="0"  showUncomped="0"  addEventParam="0"  lastYAxisName="" >
                 <TextTraits font="SansSerif"  size="11"  name="Labels"  style="plain"  color="#000000"  background="#00ffffff"  just="left" />
                 <TextTraits font="SansSerif"  size="11"  name="LayoutGates"  style="plain"  color="#000000"  background="#00ffffff"  just="left" />
                 <TextTraits font="SansSerif"  size="9"  name="Numbers"  style="plain"  color="#000000"  background="#00ffffff"  just="left" />
                 <TextTraits font="SansSerif"  size="9"  name="Legend"  style="plain"  color="#000000"  background="#00ffffff"  just="left" />
                 <WindowPosition x="620"  y="25"  width="390"  height="582"  displayed="1"  panelState="---" />
               </GraphEnvironment>
             </Graph>
             <Gate gating:id="ID958716120" >
               <gating:PolygonGate eventsInside="1"  annoOffsetX="0"  annoOffsetY="0"  tint="#000000"  isTinted="0"  lineWeight="Normal"  userDefined="1"  quadId="-1"  gateResolution="256" >
                 <gating:dimension>
                   <data-type:fcs-dimension data-type:name="FSC-A" />
                 </gating:dimension>
                 <gating:dimension>
                   <data-type:fcs-dimension data-type:name="SSC-A" />
                 </gating:dimension>
                 <gating:vertex>
                   <gating:coordinate data-type:value="3170497.5118110236" />
                   <gating:coordinate data-type:value="176706.8273092369" />
                 </gating:vertex>
                 <gating:vertex>
                   <gating:coordinate data-type:value="5152058.456692914" />
                   <gating:coordinate data-type:value="96385.5421686747" />
                 </gating:vertex>
                 <gating:vertex>
                   <gating:coordinate data-type:value="8983076.283464568" />
                   <gating:coordinate data-type:value="224899.5983935743" />
                 </gating:vertex>
                 <gating:vertex>
                   <gating:coordinate data-type:value="11823313.637795275" />
                   <gating:coordinate data-type:value="514056.2248995983" />
                 </gating:vertex>
                 <gating:vertex>
                   <gating:coordinate data-type:value="15456175.37007874" />
                   <gating:coordinate data-type:value="1156626.5060240964" />
                 </gating:vertex>
                 <gating:vertex>
                   <gating:coordinate data-type:value="16645111.937007874" />
                   <gating:coordinate data-type:value="1638554.2168674697" />
                 </gating:vertex>
                 <gating:vertex>
                   <gating:coordinate data-type:value="16645111.937007874" />
                   <gating:coordinate data-type:value="3020080.3212851402" />
                 </gating:vertex>
                 <gating:vertex>
                   <gating:coordinate data-type:value="15522227.401574804" />
                   <gating:coordinate data-type:value="3485943.7751004016" />
                 </gating:vertex>
                 <gating:vertex>
                   <gating:coordinate data-type:value="13144354.267716536" />
                   <gating:coordinate data-type:value="3550200.8032128518" />
                 </gating:vertex>
                 <gating:vertex>
                   <gating:coordinate data-type:value="9973856.755905513" />
                   <gating:coordinate data-type:value="3309236.9477911643" />
                 </gating:vertex>
                 <gating:vertex>
                   <gating:coordinate data-type:value="7529931.590551181" />
                   <gating:coordinate data-type:value="2923694.7791164657" />
                 </gating:vertex>
                 <gating:vertex>
                   <gating:coordinate data-type:value="4623642.20472441" />
                   <gating:coordinate data-type:value="2345381.5261044176" />
                 </gating:vertex>
                 <gating:vertex>
                   <gating:coordinate data-type:value="3170497.5118110236" />
                   <gating:coordinate data-type:value="1606425.7028112449" />
                 </gating:vertex>
                 <gating:vertex>
                   <gating:coordinate data-type:value="2642081.2598425196" />
                   <gating:coordinate data-type:value="1108433.7349397591" />
                 </gating:vertex>
                 <gating:vertex>
                   <gating:coordinate data-type:value="2377873.1338582677" />
                   <gating:coordinate data-type:value="530120.4819277109" />
                 </gating:vertex>
               </gating:PolygonGate>
             </Gate>
             <Subpopulations>
               <Population name="Green Cells"  annotation=""  owningGroup="All Samples"  expanded="1"  sortPriority="10"  count="0" >
                 <Graph smoothing="0"  backColor="#ffffff"  foreColor="#000000"  heatMapStatParameter="FL1-A"  type="Pseudocolor"  fast="1" >
                   <Axis dimension="x"  name="FL1-H"  label=""  auto="auto" />
                   <Axis dimension="y"  name="FL2-H"  label=""  auto="auto" />
                   <GraphSettings level="5%"  smoothingHighResolution="1"  contourHighResolution="1"  histogramSmoothingCount="0"  graphResolution="256"  showOutliers="0"  drawLargeDots="0"  dotsToDraw="8000"  tint="le.chartfill.tinted.40"  lineWeight="le.lineweight.normal"  lineStyle="le.linestyle.solid" />
                   <GraphEnvironment showGrid="0"  showAxes="tnlTNL"  showGates="1"  showFreqOnPlots="1"  showGateNameOnPlots="1"  showMedians="0"  showUncomped="0"  addEventParam="0"  lastYAxisName="" >
                     <TextTraits font="SansSerif"  size="11"  name="Labels"  style="plain"  color="#000000"  background="#00ffffff"  just="left" />
                     <TextTraits font="SansSerif"  size="11"  name="LayoutGates"  style="plain"  color="#000000"  background="#00ffffff"  just="left" />
                     <TextTraits font="SansSerif"  size="9"  name="Numbers"  style="plain"  color="#000000"  background="#00ffffff"  just="left" />
                     <TextTraits font="SansSerif"  size="9"  name="Legend"  style="plain"  color="#000000"  background="#00ffffff"  just="left" />
                     <WindowPosition x="620"  y="25"  width="390"  height="582"  displayed="1"  panelState="---" />
                   </GraphEnvironment>
                 </Graph>
                 <Gate gating:id="ID825323928"  gating:parent_id="ID958716120" >
                   <gating:PolygonGate eventsInside="1"  annoOffsetX="33"  annoOffsetY="48"  tint="#000000"  isTinted="0"  lineWeight="Normal"  userDefined="1"  quadId="-1"  gateResolution="256" >
                     <gating:dimension>
                       <data-type:fcs-dimension data-type:name="FL1-H" />
                     </gating:dimension>
                     <gating:dimension>
                       <data-type:fcs-dimension data-type:name="FL2-H" />
                     </gating:dimension>
                     <gating:vertex>
                       <gating:coordinate data-type:value="1022.2455813491" />
                       <gating:coordinate data-type:value="19.9520029804" />
                     </gating:vertex>
                     <gating:vertex>
                       <gating:coordinate data-type:value="1281.0979226611" />
                       <gating:coordinate data-type:value="99.9896396782" />
                     </gating:vertex>
                     <gating:vertex>
                       <gating:coordinate data-type:value="2383.1798084541" />
                       <gating:coordinate data-type:value="398.0411803102" />
                     </gating:vertex>
                     <gating:vertex>
                       <gating:coordinate data-type:value="5251.115950096" />
                       <gating:coordinate data-type:value="1188.2467414049" />
                     </gating:vertex>
                     <gating:vertex>
                       <gating:coordinate data-type:value="12242.0225946134" />
                       <gating:coordinate data-type:value="3348.7781974891" />
                     </gating:vertex>
                     <gating:vertex>
                       <gating:coordinate data-type:value="33804.5422202112" />
                       <gating:coordinate data-type:value="10589.2179016266" />
                     </gating:vertex>
                     <gating:vertex>
                       <gating:coordinate data-type:value="53092.0175234074" />
                       <gating:coordinate data-type:value="15843.6781222746" />
                     </gating:vertex>
                     <gating:vertex>
                       <gating:coordinate data-type:value="1755694.8943301234" />
                       <gating:coordinate data-type:value="316080.362780482" />
                     </gating:vertex>
                     <gating:vertex>
                       <gating:coordinate data-type:value="10096223.471216174" />
                       <gating:coordinate data-type:value="793925.0708717435" />
                     </gating:vertex>
                     <gating:vertex>
                       <gating:coordinate data-type:value="9542280.605201421" />
                       <gating:coordinate data-type:value="21.1341787396" />
                     </gating:vertex>
                     <gating:vertex>
                       <gating:coordinate data-type:value="173648.6555451471" />
                       <gating:coordinate data-type:value="21.1341787396" />
                     </gating:vertex>
                   </gating:PolygonGate>
                 </Gate>
               </Population>
               <Population name="Non Fluorescent Cells"  annotation=""  owningGroup="All Samples"  expanded="1"  sortPriority="10"  count="46293" >
                 <Graph smoothing="0"  backColor="#ffffff"  foreColor="#000000"  heatMapStatParameter="FL1-A"  type="Pseudocolor"  fast="1" >
                   <Axis dimension="x"  name="FL1-H"  label=""  auto="auto" />
                   <Axis dimension="y"  name="FL2-H"  label=""  auto="auto" />
                   <GraphSettings level="5%"  smoothingHighResolution="1"  contourHighResolution="1"  histogramSmoothingCount="0"  graphResolution="256"  showOutliers="0"  drawLargeDots="0"  dotsToDraw="8000"  tint="le.chartfill.tinted.40"  lineWeight="le.lineweight.normal"  lineStyle="le.linestyle.solid" />
                   <GraphEnvironment showGrid="0"  showAxes="tnlTNL"  showGates="1"  showFreqOnPlots="1"  showGateNameOnPlots="1"  showMedians="0"  showUncomped="0"  addEventParam="0"  lastYAxisName="" >
                     <TextTraits font="SansSerif"  size="11"  name="Labels"  style="plain"  color="#000000"  background="#00ffffff"  just="left" />
                     <TextTraits font="SansSerif"  size="11"  name="LayoutGates"  style="plain"  color="#000000"  background="#00ffffff"  just="left" />
                     <TextTraits font="SansSerif"  size="9"  name="Numbers"  style="plain"  color="#000000"  background="#00ffffff"  just="left" />
                     <TextTraits font="SansSerif"  size="9"  name="Legend"  style="plain"  color="#000000"  background="#00ffffff"  just="left" />
                     <WindowPosition x="620"  y="25"  width="390"  height="582"  displayed="1"  panelState="---" />
                   </GraphEnvironment>
                 </Graph>
                 <Gate gating:id="ID1250253938"  gating:parent_id="ID958716120" >
                   <gating:PolygonGate eventsInside="1"  annoOffsetX="-17"  annoOffsetY="-93"  tint="#000000"  isTinted="0"  lineWeight="Normal"  userDefined="1"  quadId="-1"  gateResolution="256" >
                     <gating:dimension>
                       <data-type:fcs-dimension data-type:name="FL1-H" />
                     </gating:dimension>
                     <gating:dimension>
                       <data-type:fcs-dimension data-type:name="FL2-H" />
                     </gating:dimension>
                     <gating:vertex>
                       <gating:coordinate data-type:value="72.0670912472" />
                       <gating:coordinate data-type:value="37.5815014466" />
                     </gating:vertex>
                     <gating:vertex>
                       <gating:coordinate data-type:value="199.0026574387" />
                       <gating:coordinate data-type:value="19.9520029804" />
                     </gating:vertex>
                     <gating:vertex>
                       <gating:coordinate data-type:value="1022.2455813491" />
                       <gating:coordinate data-type:value="19.9520029804" />
                     </gating:vertex>
                     <gating:vertex>
                       <gating:coordinate data-type:value="1281.0979226611" />
                       <gating:coordinate data-type:value="99.9896396782" />
                     </gating:vertex>
                     <gating:vertex>
                       <gating:coordinate data-type:value="2383.1798084541" />
                       <gating:coordinate data-type:value="375.776078821" />
                     </gating:vertex>
                     <gating:vertex>
                       <gating:coordinate data-type:value="5251.115950096" />
                       <gating:coordinate data-type:value="1188.2467414049" />
                     </gating:vertex>
                     <gating:vertex>
                       <gating:coordinate data-type:value="12242.0225946134" />
                       <gating:coordinate data-type:value="3348.7781974891" />
                     </gating:vertex>
                     <gating:vertex>
                       <gating:coordinate data-type:value="33804.5422202112" />
                       <gating:coordinate data-type:value="10589.2179016266" />
                     </gating:vertex>
                     <gating:vertex>
                       <gating:coordinate data-type:value="53092.0175234074" />
                       <gating:coordinate data-type:value="15843.6781222746" />
                     </gating:vertex>
                     <gating:vertex>
                       <gating:coordinate data-type:value="44823.8251476486" />
                       <gating:coordinate data-type:value="19945.8023477119" />
                     </gating:vertex>
                     <gating:vertex>
                       <gating:coordinate data-type:value="25494.1891048758" />
                       <gating:coordinate data-type:value="15843.6781222746" />
                     </gating:vertex>
                     <gating:vertex>
                       <gating:coordinate data-type:value="9232.5000888974" />
                       <gating:coordinate data-type:value="6307.7432775451" />
                     </gating:vertex>
                     <gating:vertex>
                       <gating:coordinate data-type:value="2986.6470030704" />
                       <gating:coordinate data-type:value="2817.6676008212" />
                     </gating:vertex>
                     <gating:vertex>
                       <gating:coordinate data-type:value="913.149108615" />
                       <gating:coordinate data-type:value="1258.6515270811" />
                     </gating:vertex>
                     <gating:vertex>
                       <gating:coordinate data-type:value="263.8716496393" />
                       <gating:coordinate data-type:value="668.2175552595" />
                     </gating:vertex>
                     <gating:vertex>
                       <gating:coordinate data-type:value="76.2506876768" />
                       <gating:coordinate data-type:value="446.607236257" />
                     </gating:vertex>
                     <gating:vertex>
                       <gating:coordinate data-type:value="57.5055694689" />
                       <gating:coordinate data-type:value="133.3366006419" />
                     </gating:vertex>
                   </gating:PolygonGate>
                 </Gate>
               </Population>
             </Subpopulations>
           </Population>
         </Subpopulations>
       </SampleNode>
     </Sample>
     <Sample>
       <DataSet uri="file:/Users/cliftonricana/OneDrive/Mizzou/Johnson/Johnson%20Data/Flow%20Data/20201120_143334/B02%207.8BBZc-FT2200rsv200uL.fcs"  sampleID="10" />
       <Transformations>
         <transforms:linear transforms:minRange="0"  transforms:maxRange="16777216"  gain="1" >
           <data-type:parameter data-type:name="FSC-A" />
         </transforms:linear>
         <transforms:linear transforms:minRange="0"  transforms:maxRange="4000000"  gain="1" >
           <data-type:parameter data-type:name="SSC-A" />
         </transforms:linear>
         <transforms:log transforms:offset="1"  transforms:decades="7.2247198959" >
           <data-type:parameter data-type:name="FL1-A" />
         </transforms:log>
         <transforms:log transforms:offset="1"  transforms:decades="7.2247198959" >
           <data-type:parameter data-type:name="FL2-A" />
         </transforms:log>
         <transforms:log transforms:offset="1"  transforms:decades="7.2247198959" >
           <data-type:parameter data-type:name="FL3-A" />
         </transforms:log>
         <transforms:log transforms:offset="1"  transforms:decades="7.2247198959" >
           <data-type:parameter data-type:name="FL4-A" />
         </transforms:log>
         <transforms:linear transforms:minRange="0"  transforms:maxRange="16777216"  gain="1" >
           <data-type:parameter data-type:name="FSC-H" />
         </transforms:linear>
         <transforms:linear transforms:minRange="0"  transforms:maxRange="16777216"  gain="1" >
           <data-type:parameter data-type:name="SSC-H" />
         </transforms:linear>
         <transforms:log transforms:offset="10"  transforms:decades="6.2247198959" >
           <data-type:parameter data-type:name="FL1-H" />
         </transforms:log>
         <transforms:log transforms:offset="10"  transforms:decades="6.2247198959" >
           <data-type:parameter data-type:name="FL2-H" />
         </transforms:log>
         <transforms:log transforms:offset="1"  transforms:decades="7.2247198959" >
           <data-type:parameter data-type:name="FL3-H" />
         </transforms:log>
         <transforms:log transforms:offset="1"  transforms:decades="7.2247198959" >
           <data-type:parameter data-type:name="FL4-H" />
         </transforms:log>
         <transforms:linear transforms:minRange="0"  transforms:maxRange="16777216"  gain="1" >
           <data-type:parameter data-type:name="Width" />
         </transforms:linear>
         <transforms:linear transforms:minRange="16.3157894737"  transforms:maxRange="22"  gain="0.1052631579" >
           <data-type:parameter data-type:name="Time" />
         </transforms:linear>
       </Transformations>
       <Keywords>
         <Keyword name="FJ_FCS_VERSION"  value="3" />
         <Keyword name="$FIL"  value="B02 7.8BBZc-FT2200rsv200uL.fcs" />
         <Keyword name="$SMNO"  value="B2" />
         <Keyword name="#SAMPLE"  value="7.8BBZc-FT2200rsv200uL" />
         <Keyword name="$DATATYPE"  value="I" />
         <Keyword name="$MODE"  value="L" />
         <Keyword name="$BYTEORD"  value="4,3,2,1" />
         <Keyword name="$NEXTDATA"  value="0" />
         <Keyword name="$PAR"  value="14" />
         <Keyword name="$P1B"  value="32" />
         <Keyword name="$P2B"  value="32" />
         <Keyword name="$P3B"  value="32" />
         <Keyword name="$P4B"  value="32" />
         <Keyword name="$P5B"  value="32" />
         <Keyword name="$P6B"  value="32" />
         <Keyword name="$P7B"  value="32" />
         <Keyword name="$P8B"  value="32" />
         <Keyword name="$P9B"  value="32" />
         <Keyword name="$P10B"  value="32" />
         <Keyword name="$P11B"  value="32" />
         <Keyword name="$P12B"  value="32" />
         <Keyword name="$P13B"  value="32" />
         <Keyword name="$P14B"  value="32" />
         <Keyword name="$P1R"  value="16777216" />
         <Keyword name="$P2R"  value="16777216" />
         <Keyword name="$P3R"  value="16777216" />
         <Keyword name="$P4R"  value="16777216" />
         <Keyword name="$P5R"  value="16777216" />
         <Keyword name="$P6R"  value="16777216" />
         <Keyword name="$P7R"  value="16777216" />
         <Keyword name="$P8R"  value="16777216" />
         <Keyword name="$P9R"  value="16777216" />
         <Keyword name="$P10R"  value="16777216" />
         <Keyword name="$P11R"  value="16777216" />
         <Keyword name="$P12R"  value="16777216" />
         <Keyword name="$P13R"  value="16777216" />
         <Keyword name="$P14R"  value="16777216" />
         <Keyword name="$P1N"  value="FSC-A" />
         <Keyword name="$P2N"  value="SSC-A" />
         <Keyword name="$P3N"  value="FL1-A" />
         <Keyword name="$P4N"  value="FL2-A" />
         <Keyword name="$P5N"  value="FL3-A" />
         <Keyword name="$P6N"  value="FL4-A" />
         <Keyword name="$P7N"  value="FSC-H" />
         <Keyword name="$P8N"  value="SSC-H" />
         <Keyword name="$P9N"  value="FL1-H" />
         <Keyword name="$P10N"  value="FL2-H" />
         <Keyword name="$P11N"  value="FL3-H" />
         <Keyword name="$P12N"  value="FL4-H" />
         <Keyword name="$P13N"  value="Width" />
         <Keyword name="$P14N"  value="Time" />
         <Keyword name="$P1E"  value="0,0" />
         <Keyword name="#BDACCURIDECADES1"  value="7.224719870049579" />
         <Keyword name="$P2E"  value="0,0" />
         <Keyword name="#BDACCURIDECADES2"  value="7.224719870049579" />
         <Keyword name="$P3E"  value="0,0" />
         <Keyword name="#BDACCURIDECADES3"  value="7.224719870049579" />
         <Keyword name="$P4E"  value="0,0" />
         <Keyword name="#BDACCURIDECADES4"  value="7.224719870049579" />
         <Keyword name="$P5E"  value="0,0" />
         <Keyword name="#BDACCURIDECADES5"  value="7.224719870049579" />
         <Keyword name="$P6E"  value="0,0" />
         <Keyword name="#BDACCURIDECADES6"  value="7.224719870049579" />
         <Keyword name="$P7E"  value="0,0" />
         <Keyword name="#BDACCURIDECADES7"  value="7.224719870049579" />
         <Keyword name="$P8E"  value="0,0" />
         <Keyword name="#BDACCURIDECADES8"  value="7.224719870049579" />
         <Keyword name="$P9E"  value="0,0" />
         <Keyword name="#BDACCURIDECADES9"  value="7.224719870049579" />
         <Keyword name="$P10E"  value="0,0" />
         <Keyword name="#BDACCURIDECADES10"  value="7.224719870049579" />
         <Keyword name="$P11E"  value="0,0" />
         <Keyword name="#BDACCURIDECADES11"  value="7.224719870049579" />
         <Keyword name="$P12E"  value="0,0" />
         <Keyword name="#BDACCURIDECADES12"  value="7.224719870049579" />
         <Keyword name="$P13E"  value="0,0" />
         <Keyword name="#BDACCURIDECADES13"  value="7.224719870049579" />
         <Keyword name="$P14E"  value="0,0" />
         <Keyword name="#BDACCURIDECADES14"  value="7.224719870049579" />
         <Keyword name="$P1S"  value="FSC-A" />
         <Keyword name="$P2S"  value="SSC-A" />
         <Keyword name="$P3S"  value="FL1-A" />
         <Keyword name="$P4S"  value="FL2-A" />
         <Keyword name="$P5S"  value="FL3-A" />
         <Keyword name="$P6S"  value="FL4-A" />
         <Keyword name="$P7S"  value="FSC-H" />
         <Keyword name="$P8S"  value="SSC-H" />
         <Keyword name="$P9S"  value="FL1-H" />
         <Keyword name="$P10S"  value="FL2-H" />
         <Keyword name="$P11S"  value="FL3-H" />
         <Keyword name="$P12S"  value="FL4-H" />
         <Keyword name="$P13S"  value="Width" />
         <Keyword name="$P14S"  value="Time" />
         <Keyword name="#P1VirtualGain"  value="1.0" />
         <Keyword name="#P2VirtualGain"  value="1.0" />
         <Keyword name="#P3VirtualGain"  value="1.0" />
         <Keyword name="#P4VirtualGain"  value="1.0" />
         <Keyword name="#P5VirtualGain"  value="1.0" />
         <Keyword name="#P6VirtualGain"  value="1.0" />
         <Keyword name="#P7VirtualGain"  value="1.0" />
         <Keyword name="#P8VirtualGain"  value="1.0" />
         <Keyword name="#P9VirtualGain"  value="1.0" />
         <Keyword name="#P10VirtualGain"  value="1.0" />
         <Keyword name="#P11VirtualGain"  value="1.0" />
         <Keyword name="#P12VirtualGain"  value="1.0" />
         <Keyword name="#P13VirtualGain"  value="1.0" />
         <Keyword name="#P14VirtualGain"  value="1.0" />
         <Keyword name="$TOT"  value="64168" />
         <Keyword name="$DATE"  value="07-MAY-2019" />
         <Keyword name="$CYT"  value="BD Accuri C6" />
         <Keyword name="#BDACCURI4COLORCOMP"  value="0,0.0,0.0,0.0,0.0,0,0.0,0.0,0.0,0.0,0,0.0,0.0,0.0,0.0,0" />
         <Keyword name="#LASERCONFIGURATION"  value="3 Blue 1 Red" />
         <Keyword name="$SPILLOVER"  value="8,3,4,5,6,9,10,11,12,1.000,0.000,0.000,0.000,0.000,0.000,0.000,0.000,0.000,1.000,0.000,0.000,0.000,0.000,0.000,0.000,0.000,0.000,1.000,0.000,0.000,0.000,0.000,0.000,0.000,0.000,0.000,1.000,0.000,0.000,0.000,0.000,0.000,0.000,0.000,0.000,1.000,0.000,0.000,0.000,0.000,0.000,0.000,0.000,0.000,1.000,0.000,0.000,0.000,0.000,0.000,0.000,0.000,0.000,1.000,0.000,0.000,0.000,0.000,0.000,0.000,0.000,0.000,1.000" />
         <Keyword name="#BDACCURICAPTUREDDATE"  value="1557246936440" />
         <Keyword name="$TIMESTEP"  value="0.1" />
         <Keyword name="$PROJ"  value="20201120_143334" />
         <Keyword name="$BTIM"  value="11:35:51:97" />
         <Keyword name="$ETIM"  value="11:36:13:69" />
         <Keyword name="#ATIM"  value="21" />
         <Keyword name="#ACQUISITIONTIMEMILLI"  value="21122" />
         <Keyword name="$VOL"  value="12053" />
         <Keyword name="$BEGINSTEXT"  value="58" />
         <Keyword name="$ENDSTEXT"  value="2572" />
         <Keyword name="$BEGINDATA"  value="2573" />
         <Keyword name="$ENDDATA"  value="3595981" />
         <Keyword name="$BEGINANALYSIS"  value="0" />
         <Keyword name="$ENDANALYSIS"  value="0" />
         <Keyword name="#SPACERS"  value="000" />
       </Keywords>
       <SampleNode name="B02 7.8BBZc-FT2200rsv200uL.fcs"  annotation=""  owningGroup=""  expanded="1"  sortPriority="10"  count="64168"  sampleID="10" >
         <Graph smoothing="0"  backColor="#ffffff"  foreColor="#000000"  type="Pseudocolor"  fast="1" >
           <Axis dimension="x"  name="FSC-A"  label=""  auto="auto" />
           <Axis dimension="y"  name="SSC-A"  label=""  auto="auto" />
           <GraphSettings level="5%"  smoothingHighResolution="1"  contourHighResolution="1"  histogramSmoothingCount="0"  graphResolution="256"  showOutliers="0"  drawLargeDots="0"  dotsToDraw="8000"  tint="le.chartfill.tinted.40"  lineWeight="le.lineweight.normal"  lineStyle="le.linestyle.solid" />
           <GraphEnvironment showGrid="0"  showAxes="tnlTNL"  showGates="1"  showFreqOnPlots="1"  showGateNameOnPlots="1"  showMedians="0"  showUncomped="0"  addEventParam="0"  lastYAxisName="" >
             <TextTraits font="SansSerif"  size="11"  name="Labels"  style="plain"  color="#000000"  background="#00ffffff"  just="left" />
             <TextTraits font="SansSerif"  size="11"  name="LayoutGates"  style="plain"  color="#000000"  background="#00ffffff"  just="left" />
             <TextTraits font="SansSerif"  size="9"  name="Numbers"  style="plain"  color="#000000"  background="#00ffffff"  just="left" />
             <TextTraits font="SansSerif"  size="9"  name="Legend"  style="plain"  color="#000000"  background="#00ffffff"  just="left" />
           </GraphEnvironment>
         </Graph>
         <Subpopulations>
           <Population name="Live"  annotation=""  owningGroup="All Samples"  expanded="1"  sortPriority="10"  count="48607" >
             <Graph smoothing="0"  backColor="#ffffff"  foreColor="#000000"  heatMapStatParameter="FL1-A"  type="Pseudocolor"  fast="1" >
               <Axis dimension="x"  name="FL1-H"  label=""  auto="auto" />
               <Axis dimension="y"  name="FL2-H"  label=""  auto="auto" />
               <GraphSettings level="5%"  smoothingHighResolution="1"  contourHighResolution="1"  histogramSmoothingCount="0"  graphResolution="256"  showOutliers="0"  drawLargeDots="0"  dotsToDraw="8000"  tint="le.chartfill.tinted.40"  lineWeight="le.lineweight.normal"  lineStyle="le.linestyle.solid" />
               <GraphEnvironment showGrid="0"  showAxes="tnlTNL"  showGates="1"  showFreqOnPlots="1"  showGateNameOnPlots="1"  showMedians="0"  showUncomped="0"  addEventParam="0"  lastYAxisName="" >
                 <TextTraits font="SansSerif"  size="11"  name="Labels"  style="plain"  color="#000000"  background="#00ffffff"  just="left" />
                 <TextTraits font="SansSerif"  size="11"  name="LayoutGates"  style="plain"  color="#000000"  background="#00ffffff"  just="left" />
                 <TextTraits font="SansSerif"  size="9"  name="Numbers"  style="plain"  color="#000000"  background="#00ffffff"  just="left" />
                 <TextTraits font="SansSerif"  size="9"  name="Legend"  style="plain"  color="#000000"  background="#00ffffff"  just="left" />
                 <WindowPosition x="620"  y="25"  width="390"  height="582"  displayed="0"  panelState="---" />
               </GraphEnvironment>
             </Graph>
             <Gate gating:id="ID949682576" >
               <gating:PolygonGate eventsInside="1"  annoOffsetX="0"  annoOffsetY="0"  tint="#000000"  isTinted="0"  lineWeight="Normal"  userDefined="1"  quadId="-1"  gateResolution="256" >
                 <gating:dimension>
                   <data-type:fcs-dimension data-type:name="FSC-A" />
                 </gating:dimension>
                 <gating:dimension>
                   <data-type:fcs-dimension data-type:name="SSC-A" />
                 </gating:dimension>
                 <gating:vertex>
                   <gating:coordinate data-type:value="3170497.5118110236" />
                   <gating:coordinate data-type:value="176706.8273092369" />
                 </gating:vertex>
                 <gating:vertex>
                   <gating:coordinate data-type:value="5152058.456692914" />
                   <gating:coordinate data-type:value="96385.5421686747" />
                 </gating:vertex>
                 <gating:vertex>
                   <gating:coordinate data-type:value="8983076.283464568" />
                   <gating:coordinate data-type:value="224899.5983935743" />
                 </gating:vertex>
                 <gating:vertex>
                   <gating:coordinate data-type:value="11823313.637795275" />
                   <gating:coordinate data-type:value="514056.2248995983" />
                 </gating:vertex>
                 <gating:vertex>
                   <gating:coordinate data-type:value="15456175.37007874" />
                   <gating:coordinate data-type:value="1156626.5060240964" />
                 </gating:vertex>
                 <gating:vertex>
                   <gating:coordinate data-type:value="16645111.937007874" />
                   <gating:coordinate data-type:value="1638554.2168674697" />
                 </gating:vertex>
                 <gating:vertex>
                   <gating:coordinate data-type:value="16645111.937007874" />
                   <gating:coordinate data-type:value="3020080.3212851402" />
                 </gating:vertex>
                 <gating:vertex>
                   <gating:coordinate data-type:value="15522227.401574804" />
                   <gating:coordinate data-type:value="3485943.7751004016" />
                 </gating:vertex>
                 <gating:vertex>
                   <gating:coordinate data-type:value="13144354.267716536" />
                   <gating:coordinate data-type:value="3550200.8032128518" />
                 </gating:vertex>
                 <gating:vertex>
                   <gating:coordinate data-type:value="9973856.755905513" />
                   <gating:coordinate data-type:value="3309236.9477911643" />
                 </gating:vertex>
                 <gating:vertex>
                   <gating:coordinate data-type:value="7529931.590551181" />
                   <gating:coordinate data-type:value="2923694.7791164657" />
                 </gating:vertex>
                 <gating:vertex>
                   <gating:coordinate data-type:value="4623642.20472441" />
                   <gating:coordinate data-type:value="2345381.5261044176" />
                 </gating:vertex>
                 <gating:vertex>
                   <gating:coordinate data-type:value="3170497.5118110236" />
                   <gating:coordinate data-type:value="1606425.7028112449" />
                 </gating:vertex>
                 <gating:vertex>
                   <gating:coordinate data-type:value="2642081.2598425196" />
                   <gating:coordinate data-type:value="1108433.7349397591" />
                 </gating:vertex>
                 <gating:vertex>
                   <gating:coordinate data-type:value="2377873.1338582677" />
                   <gating:coordinate data-type:value="530120.4819277109" />
                 </gating:vertex>
               </gating:PolygonGate>
             </Gate>
             <Subpopulations>
               <Population name="Green Cells"  annotation=""  owningGroup="All Samples"  expanded="1"  sortPriority="10"  count="162" >
                 <Graph smoothing="0"  backColor="#ffffff"  foreColor="#000000"  heatMapStatParameter="FL1-A"  type="Pseudocolor"  fast="1" >
                   <Axis dimension="x"  name="FL1-H"  label=""  auto="auto" />
                   <Axis dimension="y"  name="FL2-H"  label=""  auto="auto" />
                   <GraphSettings level="5%"  smoothingHighResolution="1"  contourHighResolution="1"  histogramSmoothingCount="0"  graphResolution="256"  showOutliers="0"  drawLargeDots="0"  dotsToDraw="8000"  tint="le.chartfill.tinted.40"  lineWeight="le.lineweight.normal"  lineStyle="le.linestyle.solid" />
                   <GraphEnvironment showGrid="0"  showAxes="tnlTNL"  showGates="1"  showFreqOnPlots="1"  showGateNameOnPlots="1"  showMedians="0"  showUncomped="0"  addEventParam="0"  lastYAxisName="" >
                     <TextTraits font="SansSerif"  size="11"  name="Labels"  style="plain"  color="#000000"  background="#00ffffff"  just="left" />
                     <TextTraits font="SansSerif"  size="11"  name="LayoutGates"  style="plain"  color="#000000"  background="#00ffffff"  just="left" />
                     <TextTraits font="SansSerif"  size="9"  name="Numbers"  style="plain"  color="#000000"  background="#00ffffff"  just="left" />
                     <TextTraits font="SansSerif"  size="9"  name="Legend"  style="plain"  color="#000000"  background="#00ffffff"  just="left" />
                     <WindowPosition x="620"  y="25"  width="390"  height="582"  displayed="1"  panelState="---" />
                   </GraphEnvironment>
                 </Graph>
                 <Gate gating:id="ID1434248141"  gating:parent_id="ID949682576" >
                   <gating:PolygonGate eventsInside="1"  annoOffsetX="33"  annoOffsetY="48"  tint="#000000"  isTinted="0"  lineWeight="Normal"  userDefined="1"  quadId="-1"  gateResolution="256" >
                     <gating:dimension>
                       <data-type:fcs-dimension data-type:name="FL1-H" />
                     </gating:dimension>
                     <gating:dimension>
                       <data-type:fcs-dimension data-type:name="FL2-H" />
                     </gating:dimension>
                     <gating:vertex>
                       <gating:coordinate data-type:value="1022.2455813491" />
                       <gating:coordinate data-type:value="19.9520029804" />
                     </gating:vertex>
                     <gating:vertex>
                       <gating:coordinate data-type:value="1281.0979226611" />
                       <gating:coordinate data-type:value="99.9896396782" />
                     </gating:vertex>
                     <gating:vertex>
                       <gating:coordinate data-type:value="2383.1798084541" />
                       <gating:coordinate data-type:value="398.0411803102" />
                     </gating:vertex>
                     <gating:vertex>
                       <gating:coordinate data-type:value="5251.115950096" />
                       <gating:coordinate data-type:value="1188.2467414049" />
                     </gating:vertex>
                     <gating:vertex>
                       <gating:coordinate data-type:value="12242.0225946134" />
                       <gating:coordinate data-type:value="3348.7781974891" />
                     </gating:vertex>
                     <gating:vertex>
                       <gating:coordinate data-type:value="33804.5422202112" />
                       <gating:coordinate data-type:value="10589.2179016266" />
                     </gating:vertex>
                     <gating:vertex>
                       <gating:coordinate data-type:value="53092.0175234074" />
                       <gating:coordinate data-type:value="15843.6781222746" />
                     </gating:vertex>
                     <gating:vertex>
                       <gating:coordinate data-type:value="1755694.8943301234" />
                       <gating:coordinate data-type:value="316080.362780482" />
                     </gating:vertex>
                     <gating:vertex>
                       <gating:coordinate data-type:value="10096223.471216174" />
                       <gating:coordinate data-type:value="793925.0708717435" />
                     </gating:vertex>
                     <gating:vertex>
                       <gating:coordinate data-type:value="9542280.605201421" />
                       <gating:coordinate data-type:value="21.1341787396" />
                     </gating:vertex>
                     <gating:vertex>
                       <gating:coordinate data-type:value="173648.6555451471" />
                       <gating:coordinate data-type:value="21.1341787396" />
                     </gating:vertex>
                   </gating:PolygonGate>
                 </Gate>
               </Population>
               <Population name="Non Fluorescent Cells"  annotation=""  owningGroup="All Samples"  expanded="1"  sortPriority="10"  count="48439" >
                 <Graph smoothing="0"  backColor="#ffffff"  foreColor="#000000"  heatMapStatParameter="FL1-A"  type="Pseudocolor"  fast="1" >
                   <Axis dimension="x"  name="FL1-H"  label=""  auto="auto" />
                   <Axis dimension="y"  name="FL2-H"  label=""  auto="auto" />
                   <GraphSettings level="5%"  smoothingHighResolution="1"  contourHighResolution="1"  histogramSmoothingCount="0"  graphResolution="256"  showOutliers="0"  drawLargeDots="0"  dotsToDraw="8000"  tint="le.chartfill.tinted.40"  lineWeight="le.lineweight.normal"  lineStyle="le.linestyle.solid" />
                   <GraphEnvironment showGrid="0"  showAxes="tnlTNL"  showGates="1"  showFreqOnPlots="1"  showGateNameOnPlots="1"  showMedians="0"  showUncomped="0"  addEventParam="0"  lastYAxisName="" >
                     <TextTraits font="SansSerif"  size="11"  name="Labels"  style="plain"  color="#000000"  background="#00ffffff"  just="left" />
                     <TextTraits font="SansSerif"  size="11"  name="LayoutGates"  style="plain"  color="#000000"  background="#00ffffff"  just="left" />
                     <TextTraits font="SansSerif"  size="9"  name="Numbers"  style="plain"  color="#000000"  background="#00ffffff"  just="left" />
                     <TextTraits font="SansSerif"  size="9"  name="Legend"  style="plain"  color="#000000"  background="#00ffffff"  just="left" />
                     <WindowPosition x="620"  y="25"  width="390"  height="582"  displayed="1"  panelState="---" />
                   </GraphEnvironment>
                 </Graph>
                 <Gate gating:id="ID581821381"  gating:parent_id="ID949682576" >
                   <gating:PolygonGate eventsInside="1"  annoOffsetX="-17"  annoOffsetY="-93"  tint="#000000"  isTinted="0"  lineWeight="Normal"  userDefined="1"  quadId="-1"  gateResolution="256" >
                     <gating:dimension>
                       <data-type:fcs-dimension data-type:name="FL1-H" />
                     </gating:dimension>
                     <gating:dimension>
                       <data-type:fcs-dimension data-type:name="FL2-H" />
                     </gating:dimension>
                     <gating:vertex>
                       <gating:coordinate data-type:value="72.0670912472" />
                       <gating:coordinate data-type:value="37.5815014466" />
                     </gating:vertex>
                     <gating:vertex>
                       <gating:coordinate data-type:value="199.0026574387" />
                       <gating:coordinate data-type:value="19.9520029804" />
                     </gating:vertex>
                     <gating:vertex>
                       <gating:coordinate data-type:value="1022.2455813491" />
                       <gating:coordinate data-type:value="19.9520029804" />
                     </gating:vertex>
                     <gating:vertex>
                       <gating:coordinate data-type:value="1281.0979226611" />
                       <gating:coordinate data-type:value="99.9896396782" />
                     </gating:vertex>
                     <gating:vertex>
                       <gating:coordinate data-type:value="2383.1798084541" />
                       <gating:coordinate data-type:value="375.776078821" />
                     </gating:vertex>
                     <gating:vertex>
                       <gating:coordinate data-type:value="5251.115950096" />
                       <gating:coordinate data-type:value="1188.2467414049" />
                     </gating:vertex>
                     <gating:vertex>
                       <gating:coordinate data-type:value="12242.0225946134" />
                       <gating:coordinate data-type:value="3348.7781974891" />
                     </gating:vertex>
                     <gating:vertex>
                       <gating:coordinate data-type:value="33804.5422202112" />
                       <gating:coordinate data-type:value="10589.2179016266" />
                     </gating:vertex>
                     <gating:vertex>
                       <gating:coordinate data-type:value="53092.0175234074" />
                       <gating:coordinate data-type:value="15843.6781222746" />
                     </gating:vertex>
                     <gating:vertex>
                       <gating:coordinate data-type:value="44823.8251476486" />
                       <gating:coordinate data-type:value="19945.8023477119" />
                     </gating:vertex>
                     <gating:vertex>
                       <gating:coordinate data-type:value="25494.1891048758" />
                       <gating:coordinate data-type:value="15843.6781222746" />
                     </gating:vertex>
                     <gating:vertex>
                       <gating:coordinate data-type:value="9232.5000888974" />
                       <gating:coordinate data-type:value="6307.7432775451" />
                     </gating:vertex>
                     <gating:vertex>
                       <gating:coordinate data-type:value="2986.6470030704" />
                       <gating:coordinate data-type:value="2817.6676008212" />
                     </gating:vertex>
                     <gating:vertex>
                       <gating:coordinate data-type:value="913.149108615" />
                       <gating:coordinate data-type:value="1258.6515270811" />
                     </gating:vertex>
                     <gating:vertex>
                       <gating:coordinate data-type:value="263.8716496393" />
                       <gating:coordinate data-type:value="668.2175552595" />
                     </gating:vertex>
                     <gating:vertex>
                       <gating:coordinate data-type:value="76.2506876768" />
                       <gating:coordinate data-type:value="446.607236257" />
                     </gating:vertex>
                     <gating:vertex>
                       <gating:coordinate data-type:value="57.5055694689" />
                       <gating:coordinate data-type:value="133.3366006419" />
                     </gating:vertex>
                   </gating:PolygonGate>
                 </Gate>
               </Population>
             </Subpopulations>
           </Population>
         </Subpopulations>
       </SampleNode>
     </Sample>
   </SampleList>
   <TableEditor title="FlowJo Tables: 20190506otherRetroIP6Inf4-RSV.wsp"  current="Table" >
     <Table name="Table"  outputFile="file:/Users/cliftonricana/Table"  color="#00ffffff"  isBatch="0"  quickclose="0"  destination="toDisplay"  outputFormat="fj.document.type.table" >
       <PrintLayout flipPattern0="0"  rows="1"  columns="1"  padding="36"  header=""  footer=""  headerActive="0"  footerActive="0"  scalingMode="fj.print.scale.none"  scaling="1"  orientation="1"  width="612"  height="792"  imageableX="72"  imageableY="72"  imageableWidth="468"  imageableHeight="648" />
       <PageSection sectionName="header" >&lt;table width=&quot;100%&quot;&gt;&lt;tr&gt;&lt;td align=&quot;left&quot; valign=&quot;top&quot;&gt;&amp;NBSP&amp;NBSP&amp;NBSP&amp;NBSP&lt;IMG SRC=&quot;file:/Applications/FlowJo.app/Contents/Resources/Java/images/fj_icon.png&quot;&gt;&lt;/IMG&gt;&lt;br/&gt;FlowJo, LLC&lt;/td&gt;&lt;td align=&quot;right&quot; valign=&quot;top&quot;&gt;Page &lt;PageNumber/&gt;&lt;/td&gt;&lt;/tr&gt;&lt;/table&gt;</PageSection>
       <PageSection sectionName="footer" >&lt;table width=&quot;100%&quot;&gt;&lt;tr&gt;&lt;td align=&quot;left&quot;  valign=&quot;bottom&quot;&gt;&lt;LongDate/&gt;&lt;/td&gt;&lt;td align=&quot;right&quot; valign=&quot;bottom&quot;&gt;&lt;Version/&gt;&lt;/td&gt;&lt;/tr&gt;&lt;/table&gt;</PageSection>
       <Iteration iterationType="SAMPLE"  iterationValue=""  iterationKeyword=""  discriminator=""  panelSize="1"  groupName="workspaceSelection" />
     </Table>
   </TableEditor>
   <LayoutEditor title="FlowJo Layouts: 20190506otherRetroIP6Inf4-RSV.wsp"  current="Layout"  showGrid="0"  showPageBreaks="0"  showGuides="0"  showDebugOutput="0" >
     <Layout name="Layout"  outputFile="file:/Users/cliftonricana/Layout"  color="#00ffffff"  isBatch="0"  showGrid="0"  showRulers="1"  showDebugOutput="0"  showGuides="0"  showPageBreaks="1"  scale="1" >
       <PrintLayout flipPattern0="0"  rows="1"  columns="1"  padding="36"  header=""  footer=""  headerActive="0"  footerActive="0"  scalingMode="fj.print.scale.none"  scaling="1"  orientation="1"  width="612"  height="792"  imageableX="72"  imageableY="72"  imageableWidth="468"  imageableHeight="648" />
       <PageSection sectionName="header" >&lt;table width=&quot;100%&quot;&gt;&lt;tr&gt;&lt;td align=&quot;left&quot; valign=&quot;top&quot;&gt;&amp;NBSP&amp;NBSP&amp;NBSP&amp;NBSP&lt;IMG SRC=&quot;file:/Applications/FlowJo.app/Contents/Resources/Java/images/fj_icon.png&quot;&gt;&lt;/IMG&gt;&lt;br/&gt;FlowJo, LLC&lt;/td&gt;&lt;td align=&quot;right&quot; valign=&quot;top&quot;&gt;Page &lt;PageNumber/&gt;&lt;/td&gt;&lt;/tr&gt;&lt;/table&gt;</PageSection>
       <PageSection sectionName="footer" >&lt;table width=&quot;100%&quot;&gt;&lt;tr&gt;&lt;td align=&quot;left&quot;  valign=&quot;bottom&quot;&gt;&lt;LongDate/&gt;&lt;/td&gt;&lt;td align=&quot;right&quot; valign=&quot;bottom&quot;&gt;&lt;Version/&gt;&lt;/td&gt;&lt;/tr&gt;&lt;/table&gt;</PageSection>
       <Iteration iterationType="OFF"  iterationValue=""  iterationKeyword=""  discriminator=""  panelSize="1"  groupName="workspaceSelection" />
       <BatchSettings useCurrentGroup="1"  length="3"  name=""  order="ACROSS"  direction="COLUMNS"  append="0"  destination="toLayout"  separatePages="0"  launchApp="1"  header="0"  footer="0"  commandLineBatch="0" />
       <FigList/>
     </Layout>
     <WindowPosition x="0"  y="25"  width="900"  height="600" />
   </LayoutEditor>
   <Scripts>
     <Script lang="text/javascript"  name="New Script 		 " />
   </Scripts>
   <Exports/>
   <SOPS/>
   <experiment/>
   <weights/>
 </Workspace>
