# Supplementary material for: Structure of the mature Rous sarcoma virus lattice reveals a role for IP6 in the formation of the capsid hexamer
Source: Nat Commun. 2021 May 28;12:3226. doi: 10.1038/s41467-021-23506-0 (PMC8163826; doi:10.1038/s41467-021-23506-0)
Supplement: Supplementary file 9 — Source Data [file 41467_2021_23506_MOESM9_ESM.zip › RSVip6Flow/20201120_143829/20190619-otherRetro1.wsp]

<?xml version="1.0" encoding="UTF-8"?>
 <Workspace version="20.0"  modDate="Fri Nov 20 15:59:05 CST 2020"  clientTimestamp="1605909545214"  flowJoVersion="10.7.1"  drawRowBorders="1"  drawColumnBorders="1"  hideCompNodes="1"  curGroup="All Samples"  groupPaneHeight="-1"  xmlns:xsi="http://www.w3.org/2001/XMLSchema-instance"  xmlns:gating="http://www.isac-net.org/std/Gating-ML/v2.0/gating"  xmlns:transforms="http://www.isac-net.org/std/Gating-ML/v2.0/transformations"  xmlns:data-type="http://www.isac-net.org/std/Gating-ML/v2.0/datatypes"  xsi:schemaLocation="http://www.isac-net.org/std/Gating-ML/v2.0/gating http://www.isac-net.org/std/Gating-ML/v2.0/gating/Gating-ML.v2.0.xsd http://www.isac-net.org/std/Gating-ML/v2.0/transformations http://www.isac-net.org/std/Gating-ML/v2.0/gating/Transformations.v2.0.xsd http://www.isac-net.org/std/Gating-ML/v2.0/datatypes http://www.isac-net.org/std/Gating-ML/v2.0/gating/DataTypes.v2.0.xsd "  nonAutoSaveFileName="file:/Users/cliftonricana/OneDrive/Mizzou/Johnson/Johnson%20Data/Flow%20Data/20201120_143829/20190619-otherRetro1.wsp" >
   <WindowPosition x="599"  y="39"  width="600"  height="720"  displayed="1"  panelState="" />
   <TextTraits font="SansSerif"  size="11"  name=""  style="plain"  color="#000000"  background="#00ffffff"  just="left" />
   <Columns>
     <TColumn width="300" >
       <Property key="fj.appnode.prop.name" />
     </TColumn>
     <TColumn width="141" >
       <Property key="fj.appnode.prop.statistic" />
     </TColumn>
     <TColumn width="140" >
       <Property key="fj.appnode.prop.ncells" />
     </TColumn>
   </Columns>
   <Matrices/>
   <Cytometers>
     <Cytometer name="CFLOW"  cyt="BD Accuri C6"  useFCS3="1"  extraNegs="0"  widthBasis="-10"  linMin="0"  logMin="1"  linMax="16777216"  logMax="16777216"  linearRescale="1"  logRescale="1"  linFromKW="1"  logFromKW="1"  useGain="0"  useTransform="0"  transformType="LOG"  manufacturer=""  serialnumber=""  homepage="workspaces-and-samples/flowjo-and-your-cytometer/ws-cytometer-accuri/"  icon="accuri.png" >
       <LinParams>
         <Param>time</Param>
       </LinParams>
       <LogParams/>
       <FilterParams/>
       <TransformStore/>
     </Cytometer>
   </Cytometers>
   <Groups>
     <GroupNode name="All Samples"  annotation=""  owningGroup="All Samples"  expanded="1"  sortPriority="10"  count="-1" >
       <Graph smoothing="0"  backColor="#ffffff"  foreColor="#000000"  type="Pseudocolor"  fast="1" >
         <Axis dimension="x"  name=""  label=""  auto="auto" />
         <Axis dimension="y"  name=""  label=""  auto="auto" />
         <GraphSettings level="5%"  smoothingHighResolution="1"  contourHighResolution="1"  histogramSmoothingCount="0"  graphResolution="256"  showOutliers="0"  drawLargeDots="0"  dotsToDraw="8000"  tint="le.chartfill.tinted.40"  lineWeight="le.lineweight.normal"  lineStyle="le.linestyle.solid" />
         <GraphEnvironment showGrid="0"  showAxes="tnlTNL"  showGates="1"  showFreqOnPlots="1"  showGateNameOnPlots="1"  showMedians="0"  showUncomped="0"  addEventParam="0"  lastYAxisName="" >
           <TextTraits font="SansSerif"  size="11"  name="Labels"  style="plain"  color="#000000"  background="#00ffffff"  just="left" />
           <TextTraits font="SansSerif"  size="11"  name="LayoutGates"  style="plain"  color="#000000"  background="#00ffffff"  just="left" />
           <TextTraits font="SansSerif"  size="9"  name="Numbers"  style="plain"  color="#000000"  background="#00ffffff"  just="left" />
           <TextTraits font="SansSerif"  size="9"  name="Legend"  style="plain"  color="#000000"  background="#00ffffff"  just="left" />
         </GraphEnvironment>
       </Graph>
       <Subpopulations>
         <Population name="Live"  annotation=""  owningGroup="All Samples"  expanded="1"  sortPriority="10"  count="47345" >
           <Graph smoothing="0"  backColor="#ffffff"  foreColor="#000000"  heatMapStatParameter="FL1-A"  type="Pseudocolor"  fast="1" >
             <Axis dimension="x"  name="FL1-H"  label=""  auto="auto" />
             <Axis dimension="y"  name="FL2-H"  label=""  auto="auto" />
             <GraphSettings level="5%"  smoothingHighResolution="1"  contourHighResolution="1"  histogramSmoothingCount="0"  graphResolution="256"  showOutliers="0"  drawLargeDots="0"  dotsToDraw="8000"  tint="le.chartfill.tinted.40"  lineWeight="le.lineweight.normal"  lineStyle="le.linestyle.solid" />
             <GraphEnvironment showGrid="0"  showAxes="tnlTNL"  showGates="1"  showFreqOnPlots="1"  showGateNameOnPlots="1"  showMedians="0"  showUncomped="0"  addEventParam="0"  lastYAxisName="" >
               <TextTraits font="SansSerif"  size="11"  name="Labels"  style="plain"  color="#000000"  background="#00ffffff"  just="left" />
               <TextTraits font="SansSerif"  size="11"  name="LayoutGates"  style="plain"  color="#000000"  background="#00ffffff"  just="left" />
               <TextTraits font="SansSerif"  size="9"  name="Numbers"  style="plain"  color="#000000"  background="#00ffffff"  just="left" />
               <TextTraits font="SansSerif"  size="9"  name="Legend"  style="plain"  color="#000000"  background="#00ffffff"  just="left" />
               <WindowPosition x="620"  y="25"  width="390"  height="582"  displayed="1"  panelState="---" />
             </GraphEnvironment>
           </Graph>
           <Gate gating:id="ID203198304" >
             <gating:PolygonGate eventsInside="1"  annoOffsetX="0"  annoOffsetY="0"  tint="#000000"  isTinted="0"  lineWeight="Normal"  userDefined="1"  quadId="-1"  gateResolution="256" >
               <gating:dimension>
                 <data-type:fcs-dimension data-type:name="FSC-A" />
               </gating:dimension>
               <gating:dimension>
                 <data-type:fcs-dimension data-type:name="SSC-A" />
               </gating:dimension>
               <gating:vertex>
                 <gating:coordinate data-type:value="3170497.5118110236" />
                 <gating:coordinate data-type:value="176706.8273092369" />
               </gating:vertex>
               <gating:vertex>
                 <gating:coordinate data-type:value="5152058.456692914" />
                 <gating:coordinate data-type:value="96385.5421686747" />
               </gating:vertex>
               <gating:vertex>
                 <gating:coordinate data-type:value="8983076.283464568" />
                 <gating:coordinate data-type:value="224899.5983935743" />
               </gating:vertex>
               <gating:vertex>
                 <gating:coordinate data-type:value="11823313.637795275" />
                 <gating:coordinate data-type:value="514056.2248995983" />
               </gating:vertex>
               <gating:vertex>
                 <gating:coordinate data-type:value="15456175.37007874" />
                 <gating:coordinate data-type:value="1156626.5060240964" />
               </gating:vertex>
               <gating:vertex>
                 <gating:coordinate data-type:value="16645111.937007874" />
                 <gating:coordinate data-type:value="1638554.2168674697" />
               </gating:vertex>
               <gating:vertex>
                 <gating:coordinate data-type:value="16645111.937007874" />
                 <gating:coordinate data-type:value="3020080.3212851402" />
               </gating:vertex>
               <gating:vertex>
                 <gating:coordinate data-type:value="15522227.401574804" />
                 <gating:coordinate data-type:value="3485943.7751004016" />
               </gating:vertex>
               <gating:vertex>
                 <gating:coordinate data-type:value="13144354.267716536" />
                 <gating:coordinate data-type:value="3550200.8032128518" />
               </gating:vertex>
               <gating:vertex>
                 <gating:coordinate data-type:value="9973856.755905513" />
                 <gating:coordinate data-type:value="3309236.9477911643" />
               </gating:vertex>
               <gating:vertex>
                 <gating:coordinate data-type:value="7529931.590551181" />
                 <gating:coordinate data-type:value="2923694.7791164657" />
               </gating:vertex>
               <gating:vertex>
                 <gating:coordinate data-type:value="4623642.20472441" />
                 <gating:coordinate data-type:value="2345381.5261044176" />
               </gating:vertex>
               <gating:vertex>
                 <gating:coordinate data-type:value="3170497.5118110236" />
                 <gating:coordinate data-type:value="1606425.7028112449" />
               </gating:vertex>
               <gating:vertex>
                 <gating:coordinate data-type:value="2642081.2598425196" />
                 <gating:coordinate data-type:value="1108433.7349397591" />
               </gating:vertex>
               <gating:vertex>
                 <gating:coordinate data-type:value="2377873.1338582677" />
                 <gating:coordinate data-type:value="530120.4819277109" />
               </gating:vertex>
             </gating:PolygonGate>
           </Gate>
           <Subpopulations>
             <Population name="Green Cells"  annotation=""  owningGroup="All Samples"  expanded="1"  sortPriority="10"  count="1" >
               <Graph smoothing="0"  backColor="#ffffff"  foreColor="#000000"  heatMapStatParameter="FL1-A"  type="Pseudocolor"  fast="1" >
                 <Axis dimension="x"  name="FL1-H"  label=""  auto="auto" />
                 <Axis dimension="y"  name="FL2-H"  label=""  auto="auto" />
                 <GraphSettings level="5%"  smoothingHighResolution="1"  contourHighResolution="1"  histogramSmoothingCount="0"  graphResolution="256"  showOutliers="0"  drawLargeDots="0"  dotsToDraw="8000"  tint="le.chartfill.tinted.40"  lineWeight="le.lineweight.normal"  lineStyle="le.linestyle.solid" />
                 <GraphEnvironment showGrid="0"  showAxes="tnlTNL"  showGates="1"  showFreqOnPlots="1"  showGateNameOnPlots="1"  showMedians="0"  showUncomped="0"  addEventParam="0"  lastYAxisName="" >
                   <TextTraits font="SansSerif"  size="11"  name="Labels"  style="plain"  color="#000000"  background="#00ffffff"  just="left" />
                   <TextTraits font="SansSerif"  size="11"  name="LayoutGates"  style="plain"  color="#000000"  background="#00ffffff"  just="left" />
                   <TextTraits font="SansSerif"  size="9"  name="Numbers"  style="plain"  color="#000000"  background="#00ffffff"  just="left" />
                   <TextTraits font="SansSerif"  size="9"  name="Legend"  style="plain"  color="#000000"  background="#00ffffff"  just="left" />
                   <WindowPosition x="620"  y="25"  width="390"  height="582"  displayed="1"  panelState="---" />
                 </GraphEnvironment>
               </Graph>
               <Gate gating:id="ID1150806288"  gating:parent_id="ID203198304" >
                 <gating:PolygonGate eventsInside="1"  annoOffsetX="33"  annoOffsetY="48"  tint="#000000"  isTinted="0"  lineWeight="Normal"  userDefined="1"  quadId="-1"  gateResolution="256" >
                   <gating:dimension>
                     <data-type:fcs-dimension data-type:name="FL1-H" />
                   </gating:dimension>
                   <gating:dimension>
                     <data-type:fcs-dimension data-type:name="FL2-H" />
                   </gating:dimension>
                   <gating:vertex>
                     <gating:coordinate data-type:value="1023.4435882876" />
                     <gating:coordinate data-type:value="19.9520029804" />
                   </gating:vertex>
                   <gating:vertex>
                     <gating:coordinate data-type:value="1397.3124010318" />
                     <gating:coordinate data-type:value="94.3965513611" />
                   </gating:vertex>
                   <gating:vertex>
                     <gating:coordinate data-type:value="2604.6700786978" />
                     <gating:coordinate data-type:value="334.9125177635" />
                   </gating:vertex>
                   <gating:vertex>
                     <gating:coordinate data-type:value="5386.2742624244" />
                     <gating:coordinate data-type:value="1188.2467414049" />
                   </gating:vertex>
                   <gating:vertex>
                     <gating:coordinate data-type:value="12356.6498506964" />
                     <gating:coordinate data-type:value="3348.7781974891" />
                   </gating:vertex>
                   <gating:vertex>
                     <gating:coordinate data-type:value="33122.8592479538" />
                     <gating:coordinate data-type:value="10589.2179016266" />
                   </gating:vertex>
                   <gating:vertex>
                     <gating:coordinate data-type:value="65031.728003646" />
                     <gating:coordinate data-type:value="25110.017271474" />
                   </gating:vertex>
                   <gating:vertex>
                     <gating:coordinate data-type:value="1801251.6918605152" />
                     <gating:coordinate data-type:value="668009.8883085933" />
                   </gating:vertex>
                   <gating:vertex>
                     <gating:coordinate data-type:value="9984750.631536765" />
                     <gating:coordinate data-type:value="3347737.4727253006" />
                   </gating:vertex>
                   <gating:vertex>
                     <gating:coordinate data-type:value="9479795.2120152" />
                     <gating:coordinate data-type:value="21.1341787396" />
                   </gating:vertex>
                   <gating:vertex>
                     <gating:coordinate data-type:value="174322.0694397667" />
                     <gating:coordinate data-type:value="21.1341787396" />
                   </gating:vertex>
                 </gating:PolygonGate>
               </Gate>
             </Population>
             <Population name="Non Fluorescent Cells"  annotation=""  owningGroup="All Samples"  expanded="1"  sortPriority="10"  count="47335" >
               <Graph smoothing="0"  backColor="#ffffff"  foreColor="#000000"  heatMapStatParameter="FL1-A"  type="Pseudocolor"  fast="1" >
                 <Axis dimension="x"  name="FL1-H"  label=""  auto="auto" />
                 <Axis dimension="y"  name="FL2-H"  label=""  auto="auto" />
                 <GraphSettings level="5%"  smoothingHighResolution="1"  contourHighResolution="1"  histogramSmoothingCount="0"  graphResolution="256"  showOutliers="0"  drawLargeDots="0"  dotsToDraw="8000"  tint="le.chartfill.tinted.40"  lineWeight="le.lineweight.normal"  lineStyle="le.linestyle.solid" />
                 <GraphEnvironment showGrid="0"  showAxes="tnlTNL"  showGates="1"  showFreqOnPlots="1"  showGateNameOnPlots="1"  showMedians="0"  showUncomped="0"  addEventParam="0"  lastYAxisName="" >
                   <TextTraits font="SansSerif"  size="11"  name="Labels"  style="plain"  color="#000000"  background="#00ffffff"  just="left" />
                   <TextTraits font="SansSerif"  size="11"  name="LayoutGates"  style="plain"  color="#000000"  background="#00ffffff"  just="left" />
                   <TextTraits font="SansSerif"  size="9"  name="Numbers"  style="plain"  color="#000000"  background="#00ffffff"  just="left" />
                   <TextTraits font="SansSerif"  size="9"  name="Legend"  style="plain"  color="#000000"  background="#00ffffff"  just="left" />
                   <WindowPosition x="620"  y="25"  width="390"  height="582"  displayed="1"  panelState="---" />
                 </GraphEnvironment>
               </Graph>
               <Gate gating:id="ID1714588046"  gating:parent_id="ID203198304" >
                 <gating:PolygonGate eventsInside="1"  annoOffsetX="-17"  annoOffsetY="-93"  tint="#000000"  isTinted="0"  lineWeight="Normal"  userDefined="1"  quadId="-1"  gateResolution="256" >
                   <gating:dimension>
                     <data-type:fcs-dimension data-type:name="FL1-H" />
                   </gating:dimension>
                   <gating:dimension>
                     <data-type:fcs-dimension data-type:name="FL2-H" />
                   </gating:dimension>
                   <gating:vertex>
                     <gating:coordinate data-type:value="72.5458004431" />
                     <gating:coordinate data-type:value="37.5815014466" />
                   </gating:vertex>
                   <gating:vertex>
                     <gating:coordinate data-type:value="194.4640631678" />
                     <gating:coordinate data-type:value="19.9520029804" />
                   </gating:vertex>
                   <gating:vertex>
                     <gating:coordinate data-type:value="1023.4435882876" />
                     <gating:coordinate data-type:value="19.9520029804" />
                   </gating:vertex>
                   <gating:vertex>
                     <gating:coordinate data-type:value="1397.3124010318" />
                     <gating:coordinate data-type:value="94.3965513611" />
                   </gating:vertex>
                   <gating:vertex>
                     <gating:coordinate data-type:value="2604.6700786978" />
                     <gating:coordinate data-type:value="334.9125177635" />
                   </gating:vertex>
                   <gating:vertex>
                     <gating:coordinate data-type:value="5386.2742624244" />
                     <gating:coordinate data-type:value="1188.2467414049" />
                   </gating:vertex>
                   <gating:vertex>
                     <gating:coordinate data-type:value="12356.6498506964" />
                     <gating:coordinate data-type:value="3348.7781974891" />
                   </gating:vertex>
                   <gating:vertex>
                     <gating:coordinate data-type:value="33122.8592479538" />
                     <gating:coordinate data-type:value="10589.2179016266" />
                   </gating:vertex>
                   <gating:vertex>
                     <gating:coordinate data-type:value="61742.9003996221" />
                     <gating:coordinate data-type:value="23705.4463109767" />
                   </gating:vertex>
                   <gating:vertex>
                     <gating:coordinate data-type:value="45222.7973426802" />
                     <gating:coordinate data-type:value="31611.311311628" />
                   </gating:vertex>
                   <gating:vertex>
                     <gating:coordinate data-type:value="24260.414419882" />
                     <gating:coordinate data-type:value="17776.8071454819" />
                   </gating:vertex>
                   <gating:vertex>
                     <gating:coordinate data-type:value="9050.4700688781" />
                     <gating:coordinate data-type:value="6307.7432775451" />
                   </gating:vertex>
                   <gating:vertex>
                     <gating:coordinate data-type:value="3043.4594728668" />
                     <gating:coordinate data-type:value="2817.6676008212" />
                   </gating:vertex>
                   <gating:vertex>
                     <gating:coordinate data-type:value="922.5446081483" />
                     <gating:coordinate data-type:value="1258.6515270811" />
                   </gating:vertex>
                   <gating:vertex>
                     <gating:coordinate data-type:value="265.5027107786" />
                     <gating:coordinate data-type:value="668.2175552595" />
                   </gating:vertex>
                   <gating:vertex>
                     <gating:coordinate data-type:value="76.4100606173" />
                     <gating:coordinate data-type:value="446.607236257" />
                   </gating:vertex>
                   <gating:vertex>
                     <gating:coordinate data-type:value="58.9466607173" />
                     <gating:coordinate data-type:value="133.3366006419" />
                   </gating:vertex>
                 </gating:PolygonGate>
               </Gate>
             </Population>
           </Subpopulations>
         </Population>
       </Subpopulations>
       <Group name="All Samples"  live="1"  role="ws.group.dlog.test"  key=""  synchronized="0"  foreground="#000000"  fontStyle="bold" >
         <Criteria/>
         <SampleRefs>
           <SampleRef sampleID="22" />
           <SampleRef sampleID="11" />
           <SampleRef sampleID="15" />
           <SampleRef sampleID="23" />
           <SampleRef sampleID="10" />
           <SampleRef sampleID="4" />
           <SampleRef sampleID="17" />
           <SampleRef sampleID="13" />
           <SampleRef sampleID="3" />
           <SampleRef sampleID="12" />
           <SampleRef sampleID="14" />
           <SampleRef sampleID="7" />
           <SampleRef sampleID="18" />
           <SampleRef sampleID="1" />
           <SampleRef sampleID="20" />
           <SampleRef sampleID="24" />
           <SampleRef sampleID="9" />
           <SampleRef sampleID="5" />
           <SampleRef sampleID="8" />
           <SampleRef sampleID="16" />
           <SampleRef sampleID="21" />
           <SampleRef sampleID="6" />
           <SampleRef sampleID="19" />
           <SampleRef sampleID="2" />
         </SampleRefs>
         <Keywords/>
       </Group>
     </GroupNode>
     <GroupNode name="20201120_143829"  annotation=""  owningGroup="20201120_143829"  expanded="1"  sortPriority="10"  count="-1" >
       <Graph smoothing="0"  backColor="#ffffff"  foreColor="#000000"  type="Pseudocolor"  fast="1" >
         <Axis dimension="x"  name=""  label=""  auto="auto" />
         <Axis dimension="y"  name=""  label=""  auto="auto" />
         <GraphSettings level="5%"  smoothingHighResolution="1"  contourHighResolution="1"  histogramSmoothingCount="0"  graphResolution="256"  showOutliers="0"  drawLargeDots="0"  dotsToDraw="8000"  tint="le.chartfill.tinted.40"  lineWeight="le.lineweight.normal"  lineStyle="le.linestyle.solid" />
         <GraphEnvironment showGrid="0"  showAxes="tnlTNL"  showGates="1"  showFreqOnPlots="1"  showGateNameOnPlots="1"  showMedians="0"  showUncomped="0"  addEventParam="0"  lastYAxisName="" >
           <TextTraits font="SansSerif"  size="11"  name="Labels"  style="plain"  color="#000000"  background="#00ffffff"  just="left" />
           <TextTraits font="SansSerif"  size="11"  name="LayoutGates"  style="plain"  color="#000000"  background="#00ffffff"  just="left" />
           <TextTraits font="SansSerif"  size="9"  name="Numbers"  style="plain"  color="#000000"  background="#00ffffff"  just="left" />
           <TextTraits font="SansSerif"  size="9"  name="Legend"  style="plain"  color="#000000"  background="#00ffffff"  just="left" />
         </GraphEnvironment>
       </Graph>
       <Group name="20201120_143829"  live="0"  role="ws.group.dlog.test"  key=""  synchronized="0"  foreground="#0000d0"  fontStyle="bold" >
         <Criteria/>
         <SampleRefs>
           <SampleRef sampleID="22" />
           <SampleRef sampleID="11" />
           <SampleRef sampleID="15" />
           <SampleRef sampleID="23" />
           <SampleRef sampleID="10" />
           <SampleRef sampleID="4" />
           <SampleRef sampleID="17" />
           <SampleRef sampleID="13" />
           <SampleRef sampleID="3" />
           <SampleRef sampleID="12" />
           <SampleRef sampleID="14" />
           <SampleRef sampleID="7" />
           <SampleRef sampleID="18" />
           <SampleRef sampleID="1" />
           <SampleRef sampleID="20" />
           <SampleRef sampleID="24" />
           <SampleRef sampleID="9" />
           <SampleRef sampleID="5" />
           <SampleRef sampleID="8" />
           <SampleRef sampleID="16" />
           <SampleRef sampleID="21" />
           <SampleRef sampleID="6" />
           <SampleRef sampleID="19" />
           <SampleRef sampleID="2" />
         </SampleRefs>
         <Keywords/>
       </Group>
     </GroupNode>
     <GroupNode name="Compensation"  annotation=""  owningGroup="Compensation"  expanded="1"  sortPriority="10"  count="-1" >
       <Graph smoothing="0"  backColor="#ffffff"  foreColor="#000000"  type="Pseudocolor"  fast="1" >
         <Axis dimension="x"  name=""  label=""  auto="auto" />
         <Axis dimension="y"  name=""  label=""  auto="auto" />
         <GraphSettings level="5%"  smoothingHighResolution="1"  contourHighResolution="1"  histogramSmoothingCount="0"  graphResolution="256"  showOutliers="0"  drawLargeDots="0"  dotsToDraw="8000"  tint="le.chartfill.tinted.40"  lineWeight="le.lineweight.normal"  lineStyle="le.linestyle.solid" />
         <GraphEnvironment showGrid="0"  showAxes="tnlTNL"  showGates="1"  showFreqOnPlots="1"  showGateNameOnPlots="1"  showMedians="0"  showUncomped="0"  addEventParam="0"  lastYAxisName="" >
           <TextTraits font="SansSerif"  size="11"  name="Labels"  style="plain"  color="#000000"  background="#00ffffff"  just="left" />
           <TextTraits font="SansSerif"  size="11"  name="LayoutGates"  style="plain"  color="#000000"  background="#00ffffff"  just="left" />
           <TextTraits font="SansSerif"  size="9"  name="Numbers"  style="plain"  color="#000000"  background="#00ffffff"  just="left" />
           <TextTraits font="SansSerif"  size="9"  name="Legend"  style="plain"  color="#000000"  background="#00ffffff"  just="left" />
         </GraphEnvironment>
       </Graph>
       <Group name="Compensation"  live="1"  role="ws.group.dlog.compensation"  key=""  synchronized="0"  foreground="#bc1900"  fontStyle="bold" >
         <Criteria>
           <Criterion connector="And"  keyword="$FIL"  function="Contains"  value="comp" />
           <Criterion connector="Or"  keyword="$FIL"  function="Contains"  value="unstained" />
         </Criteria>
         <Keywords/>
       </Group>
     </GroupNode>
   </Groups>
   <SampleList>
     <Sample>
       <DataSet uri="file:/Users/cliftonricana/OneDrive/Mizzou/Johnson/Johnson%20Data/Flow%20Data/20201120_143829/A01%205.1FT-1700ftv745-200uL.fcs"  sampleID="22" />
       <Transformations>
         <transforms:linear transforms:minRange="0"  transforms:maxRange="16777216"  gain="1" >
           <data-type:parameter data-type:name="FSC-A" />
         </transforms:linear>
         <transforms:linear transforms:minRange="0"  transforms:maxRange="16777216"  gain="1" >
           <data-type:parameter data-type:name="SSC-A" />
         </transforms:linear>
         <transforms:log transforms:offset="1"  transforms:decades="7.2247198959" >
           <data-type:parameter data-type:name="FL1-A" />
         </transforms:log>
         <transforms:log transforms:offset="1"  transforms:decades="7.2247198959" >
           <data-type:parameter data-type:name="FL2-A" />
         </transforms:log>
         <transforms:log transforms:offset="1"  transforms:decades="7.2247198959" >
           <data-type:parameter data-type:name="FL3-A" />
         </transforms:log>
         <transforms:log transforms:offset="1"  transforms:decades="7.2247198959" >
           <data-type:parameter data-type:name="FL4-A" />
         </transforms:log>
         <transforms:linear transforms:minRange="0"  transforms:maxRange="16777216"  gain="1" >
           <data-type:parameter data-type:name="FSC-H" />
         </transforms:linear>
         <transforms:linear transforms:minRange="0"  transforms:maxRange="16777216"  gain="1" >
           <data-type:parameter data-type:name="SSC-H" />
         </transforms:linear>
         <transforms:log transforms:offset="31.6227766017"  transforms:decades="5.7247198959" >
           <data-type:parameter data-type:name="FL1-H" />
         </transforms:log>
         <transforms:log transforms:offset="10"  transforms:decades="6.2247198959" >
           <data-type:parameter data-type:name="FL2-H" />
         </transforms:log>
         <transforms:log transforms:offset="1"  transforms:decades="7.2247198959" >
           <data-type:parameter data-type:name="FL3-H" />
         </transforms:log>
         <transforms:log transforms:offset="1"  transforms:decades="7.2247198959" >
           <data-type:parameter data-type:name="FL4-H" />
         </transforms:log>
         <transforms:linear transforms:minRange="0"  transforms:maxRange="16777216"  gain="1" >
           <data-type:parameter data-type:name="Width" />
         </transforms:linear>
         <transforms:linear transforms:minRange="15.6639344262"  transforms:maxRange="49"  gain="0.1004098361" >
           <data-type:parameter data-type:name="Time" />
         </transforms:linear>
       </Transformations>
       <Keywords>
         <Keyword name="FJ_FCS_VERSION"  value="3" />
         <Keyword name="$FIL"  value="A01 5.1FT-1700ftv745-200uL.fcs" />
         <Keyword name="$SMNO"  value="A1" />
         <Keyword name="#SAMPLE"  value="5.1FT-1700ftv745-200uL" />
         <Keyword name="$DATATYPE"  value="I" />
         <Keyword name="$MODE"  value="L" />
         <Keyword name="$BYTEORD"  value="4,3,2,1" />
         <Keyword name="$NEXTDATA"  value="0" />
         <Keyword name="$PAR"  value="14" />
         <Keyword name="$P1B"  value="32" />
         <Keyword name="$P2B"  value="32" />
         <Keyword name="$P3B"  value="32" />
         <Keyword name="$P4B"  value="32" />
         <Keyword name="$P5B"  value="32" />
         <Keyword name="$P6B"  value="32" />
         <Keyword name="$P7B"  value="32" />
         <Keyword name="$P8B"  value="32" />
         <Keyword name="$P9B"  value="32" />
         <Keyword name="$P10B"  value="32" />
         <Keyword name="$P11B"  value="32" />
         <Keyword name="$P12B"  value="32" />
         <Keyword name="$P13B"  value="32" />
         <Keyword name="$P14B"  value="32" />
         <Keyword name="$P1R"  value="16777216" />
         <Keyword name="$P2R"  value="16777216" />
         <Keyword name="$P3R"  value="16777216" />
         <Keyword name="$P4R"  value="16777216" />
         <Keyword name="$P5R"  value="16777216" />
         <Keyword name="$P6R"  value="16777216" />
         <Keyword name="$P7R"  value="16777216" />
         <Keyword name="$P8R"  value="16777216" />
         <Keyword name="$P9R"  value="16777216" />
         <Keyword name="$P10R"  value="16777216" />
         <Keyword name="$P11R"  value="16777216" />
         <Keyword name="$P12R"  value="16777216" />
         <Keyword name="$P13R"  value="16777216" />
         <Keyword name="$P14R"  value="16777216" />
         <Keyword name="$P1N"  value="FSC-A" />
         <Keyword name="$P2N"  value="SSC-A" />
         <Keyword name="$P3N"  value="FL1-A" />
         <Keyword name="$P4N"  value="FL2-A" />
         <Keyword name="$P5N"  value="FL3-A" />
         <Keyword name="$P6N"  value="FL4-A" />
         <Keyword name="$P7N"  value="FSC-H" />
         <Keyword name="$P8N"  value="SSC-H" />
         <Keyword name="$P9N"  value="FL1-H" />
         <Keyword name="$P10N"  value="FL2-H" />
         <Keyword name="$P11N"  value="FL3-H" />
         <Keyword name="$P12N"  value="FL4-H" />
         <Keyword name="$P13N"  value="Width" />
         <Keyword name="$P14N"  value="Time" />
         <Keyword name="$P1E"  value="0,0" />
         <Keyword name="#BDACCURIDECADES1"  value="7.224719870049579" />
         <Keyword name="$P2E"  value="0,0" />
         <Keyword name="#BDACCURIDECADES2"  value="7.224719870049579" />
         <Keyword name="$P3E"  value="0,0" />
         <Keyword name="#BDACCURIDECADES3"  value="7.224719870049579" />
         <Keyword name="$P4E"  value="0,0" />
         <Keyword name="#BDACCURIDECADES4"  value="7.224719870049579" />
         <Keyword name="$P5E"  value="0,0" />
         <Keyword name="#BDACCURIDECADES5"  value="7.224719870049579" />
         <Keyword name="$P6E"  value="0,0" />
         <Keyword name="#BDACCURIDECADES6"  value="7.224719870049579" />
         <Keyword name="$P7E"  value="0,0" />
         <Keyword name="#BDACCURIDECADES7"  value="7.224719870049579" />
         <Keyword name="$P8E"  value="0,0" />
         <Keyword name="#BDACCURIDECADES8"  value="7.224719870049579" />
         <Keyword name="$P9E"  value="0,0" />
         <Keyword name="#BDACCURIDECADES9"  value="7.224719870049579" />
         <Keyword name="$P10E"  value="0,0" />
         <Keyword name="#BDACCURIDECADES10"  value="7.224719870049579" />
         <Keyword name="$P11E"  value="0,0" />
         <Keyword name="#BDACCURIDECADES11"  value="7.224719870049579" />
         <Keyword name="$P12E"  value="0,0" />
         <Keyword name="#BDACCURIDECADES12"  value="7.224719870049579" />
         <Keyword name="$P13E"  value="0,0" />
         <Keyword name="#BDACCURIDECADES13"  value="7.224719870049579" />
         <Keyword name="$P14E"  value="0,0" />
         <Keyword name="#BDACCURIDECADES14"  value="7.224719870049579" />
         <Keyword name="$P1S"  value="FSC-A" />
         <Keyword name="$P2S"  value="SSC-A" />
         <Keyword name="$P3S"  value="FL1-A" />
         <Keyword name="$P4S"  value="FL2-A" />
         <Keyword name="$P5S"  value="FL3-A" />
         <Keyword name="$P6S"  value="FL4-A" />
         <Keyword name="$P7S"  value="FSC-H" />
         <Keyword name="$P8S"  value="SSC-H" />
         <Keyword name="$P9S"  value="FL1-H" />
         <Keyword name="$P10S"  value="FL2-H" />
         <Keyword name="$P11S"  value="FL3-H" />
         <Keyword name="$P12S"  value="FL4-H" />
         <Keyword name="$P13S"  value="Width" />
         <Keyword name="$P14S"  value="Time" />
         <Keyword name="#P1VirtualGain"  value="1.0" />
         <Keyword name="#P2VirtualGain"  value="1.0" />
         <Keyword name="#P3VirtualGain"  value="1.0" />
         <Keyword name="#P4VirtualGain"  value="1.0" />
         <Keyword name="#P5VirtualGain"  value="1.0" />
         <Keyword name="#P6VirtualGain"  value="1.0" />
         <Keyword name="#P7VirtualGain"  value="1.0" />
         <Keyword name="#P8VirtualGain"  value="1.0" />
         <Keyword name="#P9VirtualGain"  value="1.0" />
         <Keyword name="#P10VirtualGain"  value="1.0" />
         <Keyword name="#P11VirtualGain"  value="1.0" />
         <Keyword name="#P12VirtualGain"  value="1.0" />
         <Keyword name="#P13VirtualGain"  value="1.0" />
         <Keyword name="#P14VirtualGain"  value="1.0" />
         <Keyword name="$TOT"  value="61821" />
         <Keyword name="$DATE"  value="19-JUN-2019" />
         <Keyword name="$CYT"  value="BD Accuri C6" />
         <Keyword name="#BDACCURI4COLORCOMP"  value="0,0.0,0.0,0.0,0.0,0,0.0,0.0,0.0,0.0,0,0.0,0.0,0.0,0.0,0" />
         <Keyword name="#LASERCONFIGURATION"  value="3 Blue 1 Red" />
         <Keyword name="$SPILLOVER"  value="8,3,4,5,6,9,10,11,12,1.000,0.000,0.000,0.000,0.000,0.000,0.000,0.000,0.000,1.000,0.000,0.000,0.000,0.000,0.000,0.000,0.000,0.000,1.000,0.000,0.000,0.000,0.000,0.000,0.000,0.000,0.000,1.000,0.000,0.000,0.000,0.000,0.000,0.000,0.000,0.000,1.000,0.000,0.000,0.000,0.000,0.000,0.000,0.000,0.000,1.000,0.000,0.000,0.000,0.000,0.000,0.000,0.000,0.000,1.000,0.000,0.000,0.000,0.000,0.000,0.000,0.000,0.000,1.000" />
         <Keyword name="#BDACCURICAPTUREDDATE"  value="1560979734515" />
         <Keyword name="$TIMESTEP"  value="0.1" />
         <Keyword name="$PROJ"  value="20201120_143829" />
         <Keyword name="$BTIM"  value="16:29:10:20" />
         <Keyword name="$ETIM"  value="16:29:59:11" />
         <Keyword name="#ATIM"  value="48" />
         <Keyword name="#ACQUISITIONTIMEMILLI"  value="48937" />
         <Keyword name="$VOL"  value="28180" />
         <Keyword name="$BEGINSTEXT"  value="58" />
         <Keyword name="$ENDSTEXT"  value="2572" />
         <Keyword name="$BEGINDATA"  value="2573" />
         <Keyword name="$ENDDATA"  value="3464549" />
         <Keyword name="$BEGINANALYSIS"  value="0" />
         <Keyword name="$ENDANALYSIS"  value="0" />
         <Keyword name="#SPACERS"  value="000" />
       </Keywords>
       <SampleNode name="A01 5.1FT-1700ftv745-200uL.fcs"  annotation=""  owningGroup=""  expanded="1"  sortPriority="10"  count="61821"  sampleID="22" >
         <Graph smoothing="0"  backColor="#ffffff"  foreColor="#000000"  type="Pseudocolor"  fast="1" >
           <Axis dimension="x"  name="FSC-A"  label=""  auto="auto" />
           <Axis dimension="y"  name="SSC-A"  label=""  auto="auto" />
           <GraphSettings level="5%"  smoothingHighResolution="1"  contourHighResolution="1"  histogramSmoothingCount="0"  graphResolution="256"  showOutliers="0"  drawLargeDots="0"  dotsToDraw="8000"  tint="le.chartfill.tinted.40"  lineWeight="le.lineweight.normal"  lineStyle="le.linestyle.solid" />
           <GraphEnvironment showGrid="0"  showAxes="tnlTNL"  showGates="1"  showFreqOnPlots="1"  showGateNameOnPlots="1"  showMedians="0"  showUncomped="0"  addEventParam="0"  lastYAxisName="" >
             <TextTraits font="SansSerif"  size="11"  name="Labels"  style="plain"  color="#000000"  background="#00ffffff"  just="left" />
             <TextTraits font="SansSerif"  size="11"  name="LayoutGates"  style="plain"  color="#000000"  background="#00ffffff"  just="left" />
             <TextTraits font="SansSerif"  size="9"  name="Numbers"  style="plain"  color="#000000"  background="#00ffffff"  just="left" />
             <TextTraits font="SansSerif"  size="9"  name="Legend"  style="plain"  color="#000000"  background="#00ffffff"  just="left" />
           </GraphEnvironment>
         </Graph>
         <Subpopulations>
           <Population name="Live"  annotation=""  owningGroup="All Samples"  expanded="1"  sortPriority="10"  count="48741" >
             <Graph smoothing="0"  backColor="#ffffff"  foreColor="#000000"  heatMapStatParameter="FL1-A"  type="Pseudocolor"  fast="1" >
               <Axis dimension="x"  name="FL1-H"  label=""  auto="auto" />
               <Axis dimension="y"  name="FL2-H"  label=""  auto="auto" />
               <GraphSettings level="5%"  smoothingHighResolution="1"  contourHighResolution="1"  histogramSmoothingCount="0"  graphResolution="256"  showOutliers="0"  drawLargeDots="0"  dotsToDraw="8000"  tint="le.chartfill.tinted.40"  lineWeight="le.lineweight.normal"  lineStyle="le.linestyle.solid" />
               <GraphEnvironment showGrid="0"  showAxes="tnlTNL"  showGates="1"  showFreqOnPlots="1"  showGateNameOnPlots="1"  showMedians="0"  showUncomped="0"  addEventParam="0"  lastYAxisName="" >
                 <TextTraits font="SansSerif"  size="11"  name="Labels"  style="plain"  color="#000000"  background="#00ffffff"  just="left" />
                 <TextTraits font="SansSerif"  size="11"  name="LayoutGates"  style="plain"  color="#000000"  background="#00ffffff"  just="left" />
                 <TextTraits font="SansSerif"  size="9"  name="Numbers"  style="plain"  color="#000000"  background="#00ffffff"  just="left" />
                 <TextTraits font="SansSerif"  size="9"  name="Legend"  style="plain"  color="#000000"  background="#00ffffff"  just="left" />
                 <WindowPosition x="992"  y="25"  width="390"  height="582"  displayed="0"  panelState="---" />
               </GraphEnvironment>
             </Graph>
             <Gate gating:id="ID1778239530" >
               <gating:PolygonGate eventsInside="1"  annoOffsetX="0"  annoOffsetY="0"  tint="#000000"  isTinted="0"  lineWeight="Normal"  userDefined="1"  quadId="-1"  gateResolution="256" >
                 <gating:dimension>
                   <data-type:fcs-dimension data-type:name="FSC-A" />
                 </gating:dimension>
                 <gating:dimension>
                   <data-type:fcs-dimension data-type:name="SSC-A" />
                 </gating:dimension>
                 <gating:vertex>
                   <gating:coordinate data-type:value="3170497.5118110236" />
                   <gating:coordinate data-type:value="176706.8273092369" />
                 </gating:vertex>
                 <gating:vertex>
                   <gating:coordinate data-type:value="5152058.456692914" />
                   <gating:coordinate data-type:value="96385.5421686747" />
                 </gating:vertex>
                 <gating:vertex>
                   <gating:coordinate data-type:value="8983076.283464568" />
                   <gating:coordinate data-type:value="224899.5983935743" />
                 </gating:vertex>
                 <gating:vertex>
                   <gating:coordinate data-type:value="11823313.637795275" />
                   <gating:coordinate data-type:value="514056.2248995983" />
                 </gating:vertex>
                 <gating:vertex>
                   <gating:coordinate data-type:value="15456175.37007874" />
                   <gating:coordinate data-type:value="1156626.5060240964" />
                 </gating:vertex>
                 <gating:vertex>
                   <gating:coordinate data-type:value="16645111.937007874" />
                   <gating:coordinate data-type:value="1638554.2168674697" />
                 </gating:vertex>
                 <gating:vertex>
                   <gating:coordinate data-type:value="16645111.937007874" />
                   <gating:coordinate data-type:value="3020080.3212851402" />
                 </gating:vertex>
                 <gating:vertex>
                   <gating:coordinate data-type:value="15522227.401574804" />
                   <gating:coordinate data-type:value="3485943.7751004016" />
                 </gating:vertex>
                 <gating:vertex>
                   <gating:coordinate data-type:value="13144354.267716536" />
                   <gating:coordinate data-type:value="3550200.8032128518" />
                 </gating:vertex>
                 <gating:vertex>
                   <gating:coordinate data-type:value="9973856.755905513" />
                   <gating:coordinate data-type:value="3309236.9477911643" />
                 </gating:vertex>
                 <gating:vertex>
                   <gating:coordinate data-type:value="7529931.590551181" />
                   <gating:coordinate data-type:value="2923694.7791164657" />
                 </gating:vertex>
                 <gating:vertex>
                   <gating:coordinate data-type:value="4623642.20472441" />
                   <gating:coordinate data-type:value="2345381.5261044176" />
                 </gating:vertex>
                 <gating:vertex>
                   <gating:coordinate data-type:value="3170497.5118110236" />
                   <gating:coordinate data-type:value="1606425.7028112449" />
                 </gating:vertex>
                 <gating:vertex>
                   <gating:coordinate data-type:value="2642081.2598425196" />
                   <gating:coordinate data-type:value="1108433.7349397591" />
                 </gating:vertex>
                 <gating:vertex>
                   <gating:coordinate data-type:value="2377873.1338582677" />
                   <gating:coordinate data-type:value="530120.4819277109" />
                 </gating:vertex>
               </gating:PolygonGate>
             </Gate>
             <Subpopulations>
               <Population name="Green Cells"  annotation=""  owningGroup="All Samples"  expanded="1"  sortPriority="10"  count="26037" >
                 <Graph smoothing="0"  backColor="#ffffff"  foreColor="#000000"  heatMapStatParameter="FL1-A"  type="Pseudocolor"  fast="1" >
                   <Axis dimension="x"  name="FL1-H"  label=""  auto="auto" />
                   <Axis dimension="y"  name="FL2-H"  label=""  auto="auto" />
                   <GraphSettings level="5%"  smoothingHighResolution="1"  contourHighResolution="1"  histogramSmoothingCount="0"  graphResolution="256"  showOutliers="0"  drawLargeDots="0"  dotsToDraw="8000"  tint="le.chartfill.tinted.40"  lineWeight="le.lineweight.normal"  lineStyle="le.linestyle.solid" />
                   <GraphEnvironment showGrid="0"  showAxes="tnlTNL"  showGates="1"  showFreqOnPlots="1"  showGateNameOnPlots="1"  showMedians="0"  showUncomped="0"  addEventParam="0"  lastYAxisName="" >
                     <TextTraits font="SansSerif"  size="11"  name="Labels"  style="plain"  color="#000000"  background="#00ffffff"  just="left" />
                     <TextTraits font="SansSerif"  size="11"  name="LayoutGates"  style="plain"  color="#000000"  background="#00ffffff"  just="left" />
                     <TextTraits font="SansSerif"  size="9"  name="Numbers"  style="plain"  color="#000000"  background="#00ffffff"  just="left" />
                     <TextTraits font="SansSerif"  size="9"  name="Legend"  style="plain"  color="#000000"  background="#00ffffff"  just="left" />
                     <WindowPosition x="620"  y="25"  width="390"  height="582"  displayed="1"  panelState="---" />
                   </GraphEnvironment>
                 </Graph>
                 <Gate gating:id="ID1604873897"  gating:parent_id="ID1778239530" >
                   <gating:PolygonGate eventsInside="1"  annoOffsetX="33"  annoOffsetY="48"  tint="#000000"  isTinted="0"  lineWeight="Normal"  userDefined="1"  quadId="-1"  gateResolution="256" >
                     <gating:dimension>
                       <data-type:fcs-dimension data-type:name="FL1-H" />
                     </gating:dimension>
                     <gating:dimension>
                       <data-type:fcs-dimension data-type:name="FL2-H" />
                     </gating:dimension>
                     <gating:vertex>
                       <gating:coordinate data-type:value="1023.4435882876" />
                       <gating:coordinate data-type:value="19.9520029804" />
                     </gating:vertex>
                     <gating:vertex>
                       <gating:coordinate data-type:value="1397.3124010318" />
                       <gating:coordinate data-type:value="94.3965513611" />
                     </gating:vertex>
                     <gating:vertex>
                       <gating:coordinate data-type:value="2604.6700786978" />
                       <gating:coordinate data-type:value="334.9125177635" />
                     </gating:vertex>
                     <gating:vertex>
                       <gating:coordinate data-type:value="5386.2742624244" />
                       <gating:coordinate data-type:value="1188.2467414049" />
                     </gating:vertex>
                     <gating:vertex>
                       <gating:coordinate data-type:value="12356.6498506964" />
                       <gating:coordinate data-type:value="3348.7781974891" />
                     </gating:vertex>
                     <gating:vertex>
                       <gating:coordinate data-type:value="33122.8592479538" />
                       <gating:coordinate data-type:value="10589.2179016266" />
                     </gating:vertex>
                     <gating:vertex>
                       <gating:coordinate data-type:value="65031.728003646" />
                       <gating:coordinate data-type:value="25110.017271474" />
                     </gating:vertex>
                     <gating:vertex>
                       <gating:coordinate data-type:value="1801251.6918605152" />
                       <gating:coordinate data-type:value="668009.8883085933" />
                     </gating:vertex>
                     <gating:vertex>
                       <gating:coordinate data-type:value="9984750.631536765" />
                       <gating:coordinate data-type:value="3347737.4727253006" />
                     </gating:vertex>
                     <gating:vertex>
                       <gating:coordinate data-type:value="9479795.2120152" />
                       <gating:coordinate data-type:value="21.1341787396" />
                     </gating:vertex>
                     <gating:vertex>
                       <gating:coordinate data-type:value="174322.0694397667" />
                       <gating:coordinate data-type:value="21.1341787396" />
                     </gating:vertex>
                   </gating:PolygonGate>
                 </Gate>
               </Population>
               <Population name="Non Fluorescent Cells"  annotation=""  owningGroup="All Samples"  expanded="1"  sortPriority="10"  count="22734" >
                 <Graph smoothing="0"  backColor="#ffffff"  foreColor="#000000"  heatMapStatParameter="FL1-A"  type="Pseudocolor"  fast="1" >
                   <Axis dimension="x"  name="FL1-H"  label=""  auto="auto" />
                   <Axis dimension="y"  name="FL2-H"  label=""  auto="auto" />
                   <GraphSettings level="5%"  smoothingHighResolution="1"  contourHighResolution="1"  histogramSmoothingCount="0"  graphResolution="256"  showOutliers="0"  drawLargeDots="0"  dotsToDraw="8000"  tint="le.chartfill.tinted.40"  lineWeight="le.lineweight.normal"  lineStyle="le.linestyle.solid" />
                   <GraphEnvironment showGrid="0"  showAxes="tnlTNL"  showGates="1"  showFreqOnPlots="1"  showGateNameOnPlots="1"  showMedians="0"  showUncomped="0"  addEventParam="0"  lastYAxisName="" >
                     <TextTraits font="SansSerif"  size="11"  name="Labels"  style="plain"  color="#000000"  background="#00ffffff"  just="left" />
                     <TextTraits font="SansSerif"  size="11"  name="LayoutGates"  style="plain"  color="#000000"  background="#00ffffff"  just="left" />
                     <TextTraits font="SansSerif"  size="9"  name="Numbers"  style="plain"  color="#000000"  background="#00ffffff"  just="left" />
                     <TextTraits font="SansSerif"  size="9"  name="Legend"  style="plain"  color="#000000"  background="#00ffffff"  just="left" />
                     <WindowPosition x="620"  y="25"  width="390"  height="582"  displayed="1"  panelState="---" />
                   </GraphEnvironment>
                 </Graph>
                 <Gate gating:id="ID466577585"  gating:parent_id="ID1778239530" >
                   <gating:PolygonGate eventsInside="1"  annoOffsetX="-17"  annoOffsetY="-93"  tint="#000000"  isTinted="0"  lineWeight="Normal"  userDefined="1"  quadId="-1"  gateResolution="256" >
                     <gating:dimension>
                       <data-type:fcs-dimension data-type:name="FL1-H" />
                     </gating:dimension>
                     <gating:dimension>
                       <data-type:fcs-dimension data-type:name="FL2-H" />
                     </gating:dimension>
                     <gating:vertex>
                       <gating:coordinate data-type:value="72.5458004431" />
                       <gating:coordinate data-type:value="37.5815014466" />
                     </gating:vertex>
                     <gating:vertex>
                       <gating:coordinate data-type:value="194.4640631678" />
                       <gating:coordinate data-type:value="19.9520029804" />
                     </gating:vertex>
                     <gating:vertex>
                       <gating:coordinate data-type:value="1023.4435882876" />
                       <gating:coordinate data-type:value="19.9520029804" />
                     </gating:vertex>
                     <gating:vertex>
                       <gating:coordinate data-type:value="1397.3124010318" />
                       <gating:coordinate data-type:value="94.3965513611" />
                     </gating:vertex>
                     <gating:vertex>
                       <gating:coordinate data-type:value="2604.6700786978" />
                       <gating:coordinate data-type:value="334.9125177635" />
                     </gating:vertex>
                     <gating:vertex>
                       <gating:coordinate data-type:value="5386.2742624244" />
                       <gating:coordinate data-type:value="1188.2467414049" />
                     </gating:vertex>
                     <gating:vertex>
                       <gating:coordinate data-type:value="12356.6498506964" />
                       <gating:coordinate data-type:value="3348.7781974891" />
                     </gating:vertex>
                     <gating:vertex>
                       <gating:coordinate data-type:value="33122.8592479538" />
                       <gating:coordinate data-type:value="10589.2179016266" />
                     </gating:vertex>
                     <gating:vertex>
                       <gating:coordinate data-type:value="61742.9003996221" />
                       <gating:coordinate data-type:value="23705.4463109767" />
                     </gating:vertex>
                     <gating:vertex>
                       <gating:coordinate data-type:value="45222.7973426802" />
                       <gating:coordinate data-type:value="31611.311311628" />
                     </gating:vertex>
                     <gating:vertex>
                       <gating:coordinate data-type:value="24260.414419882" />
                       <gating:coordinate data-type:value="17776.8071454819" />
                     </gating:vertex>
                     <gating:vertex>
                       <gating:coordinate data-type:value="9050.4700688781" />
                       <gating:coordinate data-type:value="6307.7432775451" />
                     </gating:vertex>
                     <gating:vertex>
                       <gating:coordinate data-type:value="3043.4594728668" />
                       <gating:coordinate data-type:value="2817.6676008212" />
                     </gating:vertex>
                     <gating:vertex>
                       <gating:coordinate data-type:value="922.5446081483" />
                       <gating:coordinate data-type:value="1258.6515270811" />
                     </gating:vertex>
                     <gating:vertex>
                       <gating:coordinate data-type:value="265.5027107786" />
                       <gating:coordinate data-type:value="668.2175552595" />
                     </gating:vertex>
                     <gating:vertex>
                       <gating:coordinate data-type:value="76.4100606173" />
                       <gating:coordinate data-type:value="446.607236257" />
                     </gating:vertex>
                     <gating:vertex>
                       <gating:coordinate data-type:value="58.9466607173" />
                       <gating:coordinate data-type:value="133.3366006419" />
                     </gating:vertex>
                   </gating:PolygonGate>
                 </Gate>
               </Population>
             </Subpopulations>
           </Population>
         </Subpopulations>
       </SampleNode>
     </Sample>
     <Sample>
       <DataSet uri="file:/Users/cliftonricana/OneDrive/Mizzou/Johnson/Johnson%20Data/Flow%20Data/20201120_143829/A04%205.4BBZc-1700ftv745-200uL.fcs"  sampleID="23" />
       <Transformations>
         <transforms:linear transforms:minRange="0"  transforms:maxRange="16777216"  gain="1" >
           <data-type:parameter data-type:name="FSC-A" />
         </transforms:linear>
         <transforms:linear transforms:minRange="0"  transforms:maxRange="16777216"  gain="1" >
           <data-type:parameter data-type:name="SSC-A" />
         </transforms:linear>
         <transforms:log transforms:offset="1"  transforms:decades="7.2247198959" >
           <data-type:parameter data-type:name="FL1-A" />
         </transforms:log>
         <transforms:log transforms:offset="1"  transforms:decades="7.2247198959" >
           <data-type:parameter data-type:name="FL2-A" />
         </transforms:log>
         <transforms:log transforms:offset="1"  transforms:decades="7.2247198959" >
           <data-type:parameter data-type:name="FL3-A" />
         </transforms:log>
         <transforms:log transforms:offset="1"  transforms:decades="7.2247198959" >
           <data-type:parameter data-type:name="FL4-A" />
         </transforms:log>
         <transforms:linear transforms:minRange="0"  transforms:maxRange="16777216"  gain="1" >
           <data-type:parameter data-type:name="FSC-H" />
         </transforms:linear>
         <transforms:linear transforms:minRange="0"  transforms:maxRange="16777216"  gain="1" >
           <data-type:parameter data-type:name="SSC-H" />
         </transforms:linear>
         <transforms:log transforms:offset="31.6227766017"  transforms:decades="5.7247198959" >
           <data-type:parameter data-type:name="FL1-H" />
         </transforms:log>
         <transforms:log transforms:offset="10"  transforms:decades="6.2247198959" >
           <data-type:parameter data-type:name="FL2-H" />
         </transforms:log>
         <transforms:log transforms:offset="1"  transforms:decades="7.2247198959" >
           <data-type:parameter data-type:name="FL3-H" />
         </transforms:log>
         <transforms:log transforms:offset="1"  transforms:decades="7.2247198959" >
           <data-type:parameter data-type:name="FL4-H" />
         </transforms:log>
         <transforms:linear transforms:minRange="0"  transforms:maxRange="16777216"  gain="1" >
           <data-type:parameter data-type:name="Width" />
         </transforms:linear>
         <transforms:linear transforms:minRange="15.6143141153"  transforms:maxRange="51"  gain="0.1013916501" >
           <data-type:parameter data-type:name="Time" />
         </transforms:linear>
       </Transformations>
       <Keywords>
         <Keyword name="FJ_FCS_VERSION"  value="3" />
         <Keyword name="$FIL"  value="A04 5.4BBZc-1700ftv745-200uL.fcs" />
         <Keyword name="$SMNO"  value="A4" />
         <Keyword name="#SAMPLE"  value="5.4BBZc-1700ftv745-200uL" />
         <Keyword name="$DATATYPE"  value="I" />
         <Keyword name="$MODE"  value="L" />
         <Keyword name="$BYTEORD"  value="4,3,2,1" />
         <Keyword name="$NEXTDATA"  value="0" />
         <Keyword name="$PAR"  value="14" />
         <Keyword name="$P1B"  value="32" />
         <Keyword name="$P2B"  value="32" />
         <Keyword name="$P3B"  value="32" />
         <Keyword name="$P4B"  value="32" />
         <Keyword name="$P5B"  value="32" />
         <Keyword name="$P6B"  value="32" />
         <Keyword name="$P7B"  value="32" />
         <Keyword name="$P8B"  value="32" />
         <Keyword name="$P9B"  value="32" />
         <Keyword name="$P10B"  value="32" />
         <Keyword name="$P11B"  value="32" />
         <Keyword name="$P12B"  value="32" />
         <Keyword name="$P13B"  value="32" />
         <Keyword name="$P14B"  value="32" />
         <Keyword name="$P1R"  value="16777216" />
         <Keyword name="$P2R"  value="16777216" />
         <Keyword name="$P3R"  value="16777216" />
         <Keyword name="$P4R"  value="16777216" />
         <Keyword name="$P5R"  value="16777216" />
         <Keyword name="$P6R"  value="16777216" />
         <Keyword name="$P7R"  value="16777216" />
         <Keyword name="$P8R"  value="16777216" />
         <Keyword name="$P9R"  value="16777216" />
         <Keyword name="$P10R"  value="16777216" />
         <Keyword name="$P11R"  value="16777216" />
         <Keyword name="$P12R"  value="16777216" />
         <Keyword name="$P13R"  value="16777216" />
         <Keyword name="$P14R"  value="16777216" />
         <Keyword name="$P1N"  value="FSC-A" />
         <Keyword name="$P2N"  value="SSC-A" />
         <Keyword name="$P3N"  value="FL1-A" />
         <Keyword name="$P4N"  value="FL2-A" />
         <Keyword name="$P5N"  value="FL3-A" />
         <Keyword name="$P6N"  value="FL4-A" />
         <Keyword name="$P7N"  value="FSC-H" />
         <Keyword name="$P8N"  value="SSC-H" />
         <Keyword name="$P9N"  value="FL1-H" />
         <Keyword name="$P10N"  value="FL2-H" />
         <Keyword name="$P11N"  value="FL3-H" />
         <Keyword name="$P12N"  value="FL4-H" />
         <Keyword name="$P13N"  value="Width" />
         <Keyword name="$P14N"  value="Time" />
         <Keyword name="$P1E"  value="0,0" />
         <Keyword name="#BDACCURIDECADES1"  value="7.224719870049579" />
         <Keyword name="$P2E"  value="0,0" />
         <Keyword name="#BDACCURIDECADES2"  value="7.224719870049579" />
         <Keyword name="$P3E"  value="0,0" />
         <Keyword name="#BDACCURIDECADES3"  value="7.224719870049579" />
         <Keyword name="$P4E"  value="0,0" />
         <Keyword name="#BDACCURIDECADES4"  value="7.224719870049579" />
         <Keyword name="$P5E"  value="0,0" />
         <Keyword name="#BDACCURIDECADES5"  value="7.224719870049579" />
         <Keyword name="$P6E"  value="0,0" />
         <Keyword name="#BDACCURIDECADES6"  value="7.224719870049579" />
         <Keyword name="$P7E"  value="0,0" />
         <Keyword name="#BDACCURIDECADES7"  value="7.224719870049579" />
         <Keyword name="$P8E"  value="0,0" />
         <Keyword name="#BDACCURIDECADES8"  value="7.224719870049579" />
         <Keyword name="$P9E"  value="0,0" />
         <Keyword name="#BDACCURIDECADES9"  value="7.224719870049579" />
         <Keyword name="$P10E"  value="0,0" />
         <Keyword name="#BDACCURIDECADES10"  value="7.224719870049579" />
         <Keyword name="$P11E"  value="0,0" />
         <Keyword name="#BDACCURIDECADES11"  value="7.224719870049579" />
         <Keyword name="$P12E"  value="0,0" />
         <Keyword name="#BDACCURIDECADES12"  value="7.224719870049579" />
         <Keyword name="$P13E"  value="0,0" />
         <Keyword name="#BDACCURIDECADES13"  value="7.224719870049579" />
         <Keyword name="$P14E"  value="0,0" />
         <Keyword name="#BDACCURIDECADES14"  value="7.224719870049579" />
         <Keyword name="$P1S"  value="FSC-A" />
         <Keyword name="$P2S"  value="SSC-A" />
         <Keyword name="$P3S"  value="FL1-A" />
         <Keyword name="$P4S"  value="FL2-A" />
         <Keyword name="$P5S"  value="FL3-A" />
         <Keyword name="$P6S"  value="FL4-A" />
         <Keyword name="$P7S"  value="FSC-H" />
         <Keyword name="$P8S"  value="SSC-H" />
         <Keyword name="$P9S"  value="FL1-H" />
         <Keyword name="$P10S"  value="FL2-H" />
         <Keyword name="$P11S"  value="FL3-H" />
         <Keyword name="$P12S"  value="FL4-H" />
         <Keyword name="$P13S"  value="Width" />
         <Keyword name="$P14S"  value="Time" />
         <Keyword name="#P1VirtualGain"  value="1.0" />
         <Keyword name="#P2VirtualGain"  value="1.0" />
         <Keyword name="#P3VirtualGain"  value="1.0" />
         <Keyword name="#P4VirtualGain"  value="1.0" />
         <Keyword name="#P5VirtualGain"  value="1.0" />
         <Keyword name="#P6VirtualGain"  value="1.0" />
         <Keyword name="#P7VirtualGain"  value="1.0" />
         <Keyword name="#P8VirtualGain"  value="1.0" />
         <Keyword name="#P9VirtualGain"  value="1.0" />
         <Keyword name="#P10VirtualGain"  value="1.0" />
         <Keyword name="#P11VirtualGain"  value="1.0" />
         <Keyword name="#P12VirtualGain"  value="1.0" />
         <Keyword name="#P13VirtualGain"  value="1.0" />
         <Keyword name="#P14VirtualGain"  value="1.0" />
         <Keyword name="$TOT"  value="61953" />
         <Keyword name="$DATE"  value="19-JUN-2019" />
         <Keyword name="$CYT"  value="BD Accuri C6" />
         <Keyword name="#BDACCURI4COLORCOMP"  value="0,0.0,0.0,0.0,0.0,0,0.0,0.0,0.0,0.0,0,0.0,0.0,0.0,0.0,0" />
         <Keyword name="#LASERCONFIGURATION"  value="3 Blue 1 Red" />
         <Keyword name="$SPILLOVER"  value="8,3,4,5,6,9,10,11,12,1.000,0.000,0.000,0.000,0.000,0.000,0.000,0.000,0.000,1.000,0.000,0.000,0.000,0.000,0.000,0.000,0.000,0.000,1.000,0.000,0.000,0.000,0.000,0.000,0.000,0.000,0.000,1.000,0.000,0.000,0.000,0.000,0.000,0.000,0.000,0.000,1.000,0.000,0.000,0.000,0.000,0.000,0.000,0.000,0.000,1.000,0.000,0.000,0.000,0.000,0.000,0.000,0.000,0.000,1.000,0.000,0.000,0.000,0.000,0.000,0.000,0.000,0.000,1.000" />
         <Keyword name="#BDACCURICAPTUREDDATE"  value="1560980172478" />
         <Keyword name="$TIMESTEP"  value="0.1" />
         <Keyword name="$PROJ"  value="20201120_143829" />
         <Keyword name="$BTIM"  value="16:36:27:96" />
         <Keyword name="$ETIM"  value="16:37:18:38" />
         <Keyword name="#ATIM"  value="50" />
         <Keyword name="#ACQUISITIONTIMEMILLI"  value="50451" />
         <Keyword name="$VOL"  value="29312" />
         <Keyword name="$BEGINSTEXT"  value="58" />
         <Keyword name="$ENDSTEXT"  value="2576" />
         <Keyword name="$BEGINDATA"  value="2577" />
         <Keyword name="$ENDDATA"  value="3471945" />
         <Keyword name="$BEGINANALYSIS"  value="0" />
         <Keyword name="$ENDANALYSIS"  value="0" />
         <Keyword name="#SPACERS"  value="000" />
       </Keywords>
       <SampleNode name="A04 5.4BBZc-1700ftv745-200uL.fcs"  annotation=""  owningGroup=""  expanded="1"  sortPriority="10"  count="61953"  sampleID="23" >
         <Graph smoothing="0"  backColor="#ffffff"  foreColor="#000000"  type="Pseudocolor"  fast="1" >
           <Axis dimension="x"  name="FSC-A"  label=""  auto="auto" />
           <Axis dimension="y"  name="SSC-A"  label=""  auto="auto" />
           <GraphSettings level="5%"  smoothingHighResolution="1"  contourHighResolution="1"  histogramSmoothingCount="0"  graphResolution="256"  showOutliers="0"  drawLargeDots="0"  dotsToDraw="8000"  tint="le.chartfill.tinted.40"  lineWeight="le.lineweight.normal"  lineStyle="le.linestyle.solid" />
           <GraphEnvironment showGrid="0"  showAxes="tnlTNL"  showGates="1"  showFreqOnPlots="1"  showGateNameOnPlots="1"  showMedians="0"  showUncomped="0"  addEventParam="0"  lastYAxisName="" >
             <TextTraits font="SansSerif"  size="11"  name="Labels"  style="plain"  color="#000000"  background="#00ffffff"  just="left" />
             <TextTraits font="SansSerif"  size="11"  name="LayoutGates"  style="plain"  color="#000000"  background="#00ffffff"  just="left" />
             <TextTraits font="SansSerif"  size="9"  name="Numbers"  style="plain"  color="#000000"  background="#00ffffff"  just="left" />
             <TextTraits font="SansSerif"  size="9"  name="Legend"  style="plain"  color="#000000"  background="#00ffffff"  just="left" />
           </GraphEnvironment>
         </Graph>
         <Subpopulations>
           <Population name="Live"  annotation=""  owningGroup="All Samples"  expanded="1"  sortPriority="10"  count="48593" >
             <Graph smoothing="0"  backColor="#ffffff"  foreColor="#000000"  heatMapStatParameter="FL1-A"  type="Pseudocolor"  fast="1" >
               <Axis dimension="x"  name="FL1-H"  label=""  auto="auto" />
               <Axis dimension="y"  name="FL2-H"  label=""  auto="auto" />
               <GraphSettings level="5%"  smoothingHighResolution="1"  contourHighResolution="1"  histogramSmoothingCount="0"  graphResolution="256"  showOutliers="0"  drawLargeDots="0"  dotsToDraw="8000"  tint="le.chartfill.tinted.40"  lineWeight="le.lineweight.normal"  lineStyle="le.linestyle.solid" />
               <GraphEnvironment showGrid="0"  showAxes="tnlTNL"  showGates="1"  showFreqOnPlots="1"  showGateNameOnPlots="1"  showMedians="0"  showUncomped="0"  addEventParam="0"  lastYAxisName="" >
                 <TextTraits font="SansSerif"  size="11"  name="Labels"  style="plain"  color="#000000"  background="#00ffffff"  just="left" />
                 <TextTraits font="SansSerif"  size="11"  name="LayoutGates"  style="plain"  color="#000000"  background="#00ffffff"  just="left" />
                 <TextTraits font="SansSerif"  size="9"  name="Numbers"  style="plain"  color="#000000"  background="#00ffffff"  just="left" />
                 <TextTraits font="SansSerif"  size="9"  name="Legend"  style="plain"  color="#000000"  background="#00ffffff"  just="left" />
                 <WindowPosition x="620"  y="25"  width="390"  height="582"  displayed="1"  panelState="---" />
               </GraphEnvironment>
             </Graph>
             <Gate gating:id="ID1077169445" >
               <gating:PolygonGate eventsInside="1"  annoOffsetX="0"  annoOffsetY="0"  tint="#000000"  isTinted="0"  lineWeight="Normal"  userDefined="1"  quadId="-1"  gateResolution="256" >
                 <gating:dimension>
                   <data-type:fcs-dimension data-type:name="FSC-A" />
                 </gating:dimension>
                 <gating:dimension>
                   <data-type:fcs-dimension data-type:name="SSC-A" />
                 </gating:dimension>
                 <gating:vertex>
                   <gating:coordinate data-type:value="3170497.5118110236" />
                   <gating:coordinate data-type:value="176706.8273092369" />
                 </gating:vertex>
                 <gating:vertex>
                   <gating:coordinate data-type:value="5152058.456692914" />
                   <gating:coordinate data-type:value="96385.5421686747" />
                 </gating:vertex>
                 <gating:vertex>
                   <gating:coordinate data-type:value="8983076.283464568" />
                   <gating:coordinate data-type:value="224899.5983935743" />
                 </gating:vertex>
                 <gating:vertex>
                   <gating:coordinate data-type:value="11823313.637795275" />
                   <gating:coordinate data-type:value="514056.2248995983" />
                 </gating:vertex>
                 <gating:vertex>
                   <gating:coordinate data-type:value="15456175.37007874" />
                   <gating:coordinate data-type:value="1156626.5060240964" />
                 </gating:vertex>
                 <gating:vertex>
                   <gating:coordinate data-type:value="16645111.937007874" />
                   <gating:coordinate data-type:value="1638554.2168674697" />
                 </gating:vertex>
                 <gating:vertex>
                   <gating:coordinate data-type:value="16645111.937007874" />
                   <gating:coordinate data-type:value="3020080.3212851402" />
                 </gating:vertex>
                 <gating:vertex>
                   <gating:coordinate data-type:value="15522227.401574804" />
                   <gating:coordinate data-type:value="3485943.7751004016" />
                 </gating:vertex>
                 <gating:vertex>
                   <gating:coordinate data-type:value="13144354.267716536" />
                   <gating:coordinate data-type:value="3550200.8032128518" />
                 </gating:vertex>
                 <gating:vertex>
                   <gating:coordinate data-type:value="9973856.755905513" />
                   <gating:coordinate data-type:value="3309236.9477911643" />
                 </gating:vertex>
                 <gating:vertex>
                   <gating:coordinate data-type:value="7529931.590551181" />
                   <gating:coordinate data-type:value="2923694.7791164657" />
                 </gating:vertex>
                 <gating:vertex>
                   <gating:coordinate data-type:value="4623642.20472441" />
                   <gating:coordinate data-type:value="2345381.5261044176" />
                 </gating:vertex>
                 <gating:vertex>
                   <gating:coordinate data-type:value="3170497.5118110236" />
                   <gating:coordinate data-type:value="1606425.7028112449" />
                 </gating:vertex>
                 <gating:vertex>
                   <gating:coordinate data-type:value="2642081.2598425196" />
                   <gating:coordinate data-type:value="1108433.7349397591" />
                 </gating:vertex>
                 <gating:vertex>
                   <gating:coordinate data-type:value="2377873.1338582677" />
                   <gating:coordinate data-type:value="530120.4819277109" />
                 </gating:vertex>
               </gating:PolygonGate>
             </Gate>
             <Subpopulations>
               <Population name="Green Cells"  annotation=""  owningGroup="All Samples"  expanded="1"  sortPriority="10"  count="3" >
                 <Graph smoothing="0"  backColor="#ffffff"  foreColor="#000000"  heatMapStatParameter="FL1-A"  type="Pseudocolor"  fast="1" >
                   <Axis dimension="x"  name="FL1-H"  label=""  auto="auto" />
                   <Axis dimension="y"  name="FL2-H"  label=""  auto="auto" />
                   <GraphSettings level="5%"  smoothingHighResolution="1"  contourHighResolution="1"  histogramSmoothingCount="0"  graphResolution="256"  showOutliers="0"  drawLargeDots="0"  dotsToDraw="8000"  tint="le.chartfill.tinted.40"  lineWeight="le.lineweight.normal"  lineStyle="le.linestyle.solid" />
                   <GraphEnvironment showGrid="0"  showAxes="tnlTNL"  showGates="1"  showFreqOnPlots="1"  showGateNameOnPlots="1"  showMedians="0"  showUncomped="0"  addEventParam="0"  lastYAxisName="" >
                     <TextTraits font="SansSerif"  size="11"  name="Labels"  style="plain"  color="#000000"  background="#00ffffff"  just="left" />
                     <TextTraits font="SansSerif"  size="11"  name="LayoutGates"  style="plain"  color="#000000"  background="#00ffffff"  just="left" />
                     <TextTraits font="SansSerif"  size="9"  name="Numbers"  style="plain"  color="#000000"  background="#00ffffff"  just="left" />
                     <TextTraits font="SansSerif"  size="9"  name="Legend"  style="plain"  color="#000000"  background="#00ffffff"  just="left" />
                     <WindowPosition x="620"  y="25"  width="390"  height="582"  displayed="1"  panelState="---" />
                   </GraphEnvironment>
                 </Graph>
                 <Gate gating:id="ID560505806"  gating:parent_id="ID1077169445" >
                   <gating:PolygonGate eventsInside="1"  annoOffsetX="33"  annoOffsetY="48"  tint="#000000"  isTinted="0"  lineWeight="Normal"  userDefined="1"  quadId="-1"  gateResolution="256" >
                     <gating:dimension>
                       <data-type:fcs-dimension data-type:name="FL1-H" />
                     </gating:dimension>
                     <gating:dimension>
                       <data-type:fcs-dimension data-type:name="FL2-H" />
                     </gating:dimension>
                     <gating:vertex>
                       <gating:coordinate data-type:value="1023.4435882876" />
                       <gating:coordinate data-type:value="19.9520029804" />
                     </gating:vertex>
                     <gating:vertex>
                       <gating:coordinate data-type:value="1397.3124010318" />
                       <gating:coordinate data-type:value="94.3965513611" />
                     </gating:vertex>
                     <gating:vertex>
                       <gating:coordinate data-type:value="2604.6700786978" />
                       <gating:coordinate data-type:value="334.9125177635" />
                     </gating:vertex>
                     <gating:vertex>
                       <gating:coordinate data-type:value="5386.2742624244" />
                       <gating:coordinate data-type:value="1188.2467414049" />
                     </gating:vertex>
                     <gating:vertex>
                       <gating:coordinate data-type:value="12356.6498506964" />
                       <gating:coordinate data-type:value="3348.7781974891" />
                     </gating:vertex>
                     <gating:vertex>
                       <gating:coordinate data-type:value="33122.8592479538" />
                       <gating:coordinate data-type:value="10589.2179016266" />
                     </gating:vertex>
                     <gating:vertex>
                       <gating:coordinate data-type:value="65031.728003646" />
                       <gating:coordinate data-type:value="25110.017271474" />
                     </gating:vertex>
                     <gating:vertex>
                       <gating:coordinate data-type:value="1801251.6918605152" />
                       <gating:coordinate data-type:value="668009.8883085933" />
                     </gating:vertex>
                     <gating:vertex>
                       <gating:coordinate data-type:value="9984750.631536765" />
                       <gating:coordinate data-type:value="3347737.4727253006" />
                     </gating:vertex>
                     <gating:vertex>
                       <gating:coordinate data-type:value="9479795.2120152" />
                       <gating:coordinate data-type:value="21.1341787396" />
                     </gating:vertex>
                     <gating:vertex>
                       <gating:coordinate data-type:value="174322.0694397667" />
                       <gating:coordinate data-type:value="21.1341787396" />
                     </gating:vertex>
                   </gating:PolygonGate>
                 </Gate>
               </Population>
               <Population name="Non Fluorescent Cells"  annotation=""  owningGroup="All Samples"  expanded="1"  sortPriority="10"  count="48585" >
                 <Graph smoothing="0"  backColor="#ffffff"  foreColor="#000000"  heatMapStatParameter="FL1-A"  type="Pseudocolor"  fast="1" >
                   <Axis dimension="x"  name="FL1-H"  label=""  auto="auto" />
                   <Axis dimension="y"  name="FL2-H"  label=""  auto="auto" />
                   <GraphSettings level="5%"  smoothingHighResolution="1"  contourHighResolution="1"  histogramSmoothingCount="0"  graphResolution="256"  showOutliers="0"  drawLargeDots="0"  dotsToDraw="8000"  tint="le.chartfill.tinted.40"  lineWeight="le.lineweight.normal"  lineStyle="le.linestyle.solid" />
                   <GraphEnvironment showGrid="0"  showAxes="tnlTNL"  showGates="1"  showFreqOnPlots="1"  showGateNameOnPlots="1"  showMedians="0"  showUncomped="0"  addEventParam="0"  lastYAxisName="" >
                     <TextTraits font="SansSerif"  size="11"  name="Labels"  style="plain"  color="#000000"  background="#00ffffff"  just="left" />
                     <TextTraits font="SansSerif"  size="11"  name="LayoutGates"  style="plain"  color="#000000"  background="#00ffffff"  just="left" />
                     <TextTraits font="SansSerif"  size="9"  name="Numbers"  style="plain"  color="#000000"  background="#00ffffff"  just="left" />
                     <TextTraits font="SansSerif"  size="9"  name="Legend"  style="plain"  color="#000000"  background="#00ffffff"  just="left" />
                     <WindowPosition x="620"  y="25"  width="390"  height="582"  displayed="1"  panelState="---" />
                   </GraphEnvironment>
                 </Graph>
                 <Gate gating:id="ID1607409867"  gating:parent_id="ID1077169445" >
                   <gating:PolygonGate eventsInside="1"  annoOffsetX="-17"  annoOffsetY="-93"  tint="#000000"  isTinted="0"  lineWeight="Normal"  userDefined="1"  quadId="-1"  gateResolution="256" >
                     <gating:dimension>
                       <data-type:fcs-dimension data-type:name="FL1-H" />
                     </gating:dimension>
                     <gating:dimension>
                       <data-type:fcs-dimension data-type:name="FL2-H" />
                     </gating:dimension>
                     <gating:vertex>
                       <gating:coordinate data-type:value="72.5458004431" />
                       <gating:coordinate data-type:value="37.5815014466" />
                     </gating:vertex>
                     <gating:vertex>
                       <gating:coordinate data-type:value="194.4640631678" />
                       <gating:coordinate data-type:value="19.9520029804" />
                     </gating:vertex>
                     <gating:vertex>
                       <gating:coordinate data-type:value="1023.4435882876" />
                       <gating:coordinate data-type:value="19.9520029804" />
                     </gating:vertex>
                     <gating:vertex>
                       <gating:coordinate data-type:value="1397.3124010318" />
                       <gating:coordinate data-type:value="94.3965513611" />
                     </gating:vertex>
                     <gating:vertex>
                       <gating:coordinate data-type:value="2604.6700786978" />
                       <gating:coordinate data-type:value="334.9125177635" />
                     </gating:vertex>
                     <gating:vertex>
                       <gating:coordinate data-type:value="5386.2742624244" />
                       <gating:coordinate data-type:value="1188.2467414049" />
                     </gating:vertex>
                     <gating:vertex>
                       <gating:coordinate data-type:value="12356.6498506964" />
                       <gating:coordinate data-type:value="3348.7781974891" />
                     </gating:vertex>
                     <gating:vertex>
                       <gating:coordinate data-type:value="33122.8592479538" />
                       <gating:coordinate data-type:value="10589.2179016266" />
                     </gating:vertex>
                     <gating:vertex>
                       <gating:coordinate data-type:value="61742.9003996221" />
                       <gating:coordinate data-type:value="23705.4463109767" />
                     </gating:vertex>
                     <gating:vertex>
                       <gating:coordinate data-type:value="45222.7973426802" />
                       <gating:coordinate data-type:value="31611.311311628" />
                     </gating:vertex>
                     <gating:vertex>
                       <gating:coordinate data-type:value="24260.414419882" />
                       <gating:coordinate data-type:value="17776.8071454819" />
                     </gating:vertex>
                     <gating:vertex>
                       <gating:coordinate data-type:value="9050.4700688781" />
                       <gating:coordinate data-type:value="6307.7432775451" />
                     </gating:vertex>
                     <gating:vertex>
                       <gating:coordinate data-type:value="3043.4594728668" />
                       <gating:coordinate data-type:value="2817.6676008212" />
                     </gating:vertex>
                     <gating:vertex>
                       <gating:coordinate data-type:value="922.5446081483" />
                       <gating:coordinate data-type:value="1258.6515270811" />
                     </gating:vertex>
                     <gating:vertex>
                       <gating:coordinate data-type:value="265.5027107786" />
                       <gating:coordinate data-type:value="668.2175552595" />
                     </gating:vertex>
                     <gating:vertex>
                       <gating:coordinate data-type:value="76.4100606173" />
                       <gating:coordinate data-type:value="446.607236257" />
                     </gating:vertex>
                     <gating:vertex>
                       <gating:coordinate data-type:value="58.9466607173" />
                       <gating:coordinate data-type:value="133.3366006419" />
                     </gating:vertex>
                   </gating:PolygonGate>
                 </Gate>
               </Population>
             </Subpopulations>
           </Population>
         </Subpopulations>
       </SampleNode>
     </Sample>
     <Sample>
       <DataSet uri="file:/Users/cliftonricana/OneDrive/Mizzou/Johnson/Johnson%20Data/Flow%20Data/20201120_143829/C04%207.4BBZc-1700ftv745-100uL.fcs"  sampleID="24" />
       <Transformations>
         <transforms:linear transforms:minRange="0"  transforms:maxRange="16777216"  gain="1" >
           <data-type:parameter data-type:name="FSC-A" />
         </transforms:linear>
         <transforms:linear transforms:minRange="0"  transforms:maxRange="16777216"  gain="1" >
           <data-type:parameter data-type:name="SSC-A" />
         </transforms:linear>
         <transforms:log transforms:offset="1"  transforms:decades="7.2247198959" >
           <data-type:parameter data-type:name="FL1-A" />
         </transforms:log>
         <transforms:log transforms:offset="1"  transforms:decades="7.2247198959" >
           <data-type:parameter data-type:name="FL2-A" />
         </transforms:log>
         <transforms:log transforms:offset="1"  transforms:decades="7.2247198959" >
           <data-type:parameter data-type:name="FL3-A" />
         </transforms:log>
         <transforms:log transforms:offset="1"  transforms:decades="7.2247198959" >
           <data-type:parameter data-type:name="FL4-A" />
         </transforms:log>
         <transforms:linear transforms:minRange="0"  transforms:maxRange="16777216"  gain="1" >
           <data-type:parameter data-type:name="FSC-H" />
         </transforms:linear>
         <transforms:linear transforms:minRange="0"  transforms:maxRange="16777216"  gain="1" >
           <data-type:parameter data-type:name="SSC-H" />
         </transforms:linear>
         <transforms:log transforms:offset="31.6227766017"  transforms:decades="5.7247198959" >
           <data-type:parameter data-type:name="FL1-H" />
         </transforms:log>
         <transforms:log transforms:offset="10"  transforms:decades="6.2247198959" >
           <data-type:parameter data-type:name="FL2-H" />
         </transforms:log>
         <transforms:log transforms:offset="1"  transforms:decades="7.2247198959" >
           <data-type:parameter data-type:name="FL3-H" />
         </transforms:log>
         <transforms:log transforms:offset="1"  transforms:decades="7.2247198959" >
           <data-type:parameter data-type:name="FL4-H" />
         </transforms:log>
         <transforms:linear transforms:minRange="0"  transforms:maxRange="16777216"  gain="1" >
           <data-type:parameter data-type:name="Width" />
         </transforms:linear>
         <transforms:linear transforms:minRange="15.4723707665"  transforms:maxRange="56"  gain="0.0998217469" >
           <data-type:parameter data-type:name="Time" />
         </transforms:linear>
       </Transformations>
       <Keywords>
         <Keyword name="FJ_FCS_VERSION"  value="3" />
         <Keyword name="$FIL"  value="C04 7.4BBZc-1700ftv745-100uL.fcs" />
         <Keyword name="$SMNO"  value="C4" />
         <Keyword name="#SAMPLE"  value="7.4BBZc-1700ftv745-100uL" />
         <Keyword name="$DATATYPE"  value="I" />
         <Keyword name="$MODE"  value="L" />
         <Keyword name="$BYTEORD"  value="4,3,2,1" />
         <Keyword name="$NEXTDATA"  value="0" />
         <Keyword name="$PAR"  value="14" />
         <Keyword name="$P1B"  value="32" />
         <Keyword name="$P2B"  value="32" />
         <Keyword name="$P3B"  value="32" />
         <Keyword name="$P4B"  value="32" />
         <Keyword name="$P5B"  value="32" />
         <Keyword name="$P6B"  value="32" />
         <Keyword name="$P7B"  value="32" />
         <Keyword name="$P8B"  value="32" />
         <Keyword name="$P9B"  value="32" />
         <Keyword name="$P10B"  value="32" />
         <Keyword name="$P11B"  value="32" />
         <Keyword name="$P12B"  value="32" />
         <Keyword name="$P13B"  value="32" />
         <Keyword name="$P14B"  value="32" />
         <Keyword name="$P1R"  value="16777216" />
         <Keyword name="$P2R"  value="16777216" />
         <Keyword name="$P3R"  value="16777216" />
         <Keyword name="$P4R"  value="16777216" />
         <Keyword name="$P5R"  value="16777216" />
         <Keyword name="$P6R"  value="16777216" />
         <Keyword name="$P7R"  value="16777216" />
         <Keyword name="$P8R"  value="16777216" />
         <Keyword name="$P9R"  value="16777216" />
         <Keyword name="$P10R"  value="16777216" />
         <Keyword name="$P11R"  value="16777216" />
         <Keyword name="$P12R"  value="16777216" />
         <Keyword name="$P13R"  value="16777216" />
         <Keyword name="$P14R"  value="16777216" />
         <Keyword name="$P1N"  value="FSC-A" />
         <Keyword name="$P2N"  value="SSC-A" />
         <Keyword name="$P3N"  value="FL1-A" />
         <Keyword name="$P4N"  value="FL2-A" />
         <Keyword name="$P5N"  value="FL3-A" />
         <Keyword name="$P6N"  value="FL4-A" />
         <Keyword name="$P7N"  value="FSC-H" />
         <Keyword name="$P8N"  value="SSC-H" />
         <Keyword name="$P9N"  value="FL1-H" />
         <Keyword name="$P10N"  value="FL2-H" />
         <Keyword name="$P11N"  value="FL3-H" />
         <Keyword name="$P12N"  value="FL4-H" />
         <Keyword name="$P13N"  value="Width" />
         <Keyword name="$P14N"  value="Time" />
         <Keyword name="$P1E"  value="0,0" />
         <Keyword name="#BDACCURIDECADES1"  value="7.224719870049579" />
         <Keyword name="$P2E"  value="0,0" />
         <Keyword name="#BDACCURIDECADES2"  value="7.224719870049579" />
         <Keyword name="$P3E"  value="0,0" />
         <Keyword name="#BDACCURIDECADES3"  value="7.224719870049579" />
         <Keyword name="$P4E"  value="0,0" />
         <Keyword name="#BDACCURIDECADES4"  value="7.224719870049579" />
         <Keyword name="$P5E"  value="0,0" />
         <Keyword name="#BDACCURIDECADES5"  value="7.224719870049579" />
         <Keyword name="$P6E"  value="0,0" />
         <Keyword name="#BDACCURIDECADES6"  value="7.224719870049579" />
         <Keyword name="$P7E"  value="0,0" />
         <Keyword name="#BDACCURIDECADES7"  value="7.224719870049579" />
         <Keyword name="$P8E"  value="0,0" />
         <Keyword name="#BDACCURIDECADES8"  value="7.224719870049579" />
         <Keyword name="$P9E"  value="0,0" />
         <Keyword name="#BDACCURIDECADES9"  value="7.224719870049579" />
         <Keyword name="$P10E"  value="0,0" />
         <Keyword name="#BDACCURIDECADES10"  value="7.224719870049579" />
         <Keyword name="$P11E"  value="0,0" />
         <Keyword name="#BDACCURIDECADES11"  value="7.224719870049579" />
         <Keyword name="$P12E"  value="0,0" />
         <Keyword name="#BDACCURIDECADES12"  value="7.224719870049579" />
         <Keyword name="$P13E"  value="0,0" />
         <Keyword name="#BDACCURIDECADES13"  value="7.224719870049579" />
         <Keyword name="$P14E"  value="0,0" />
         <Keyword name="#BDACCURIDECADES14"  value="7.224719870049579" />
         <Keyword name="$P1S"  value="FSC-A" />
         <Keyword name="$P2S"  value="SSC-A" />
         <Keyword name="$P3S"  value="FL1-A" />
         <Keyword name="$P4S"  value="FL2-A" />
         <Keyword name="$P5S"  value="FL3-A" />
         <Keyword name="$P6S"  value="FL4-A" />
         <Keyword name="$P7S"  value="FSC-H" />
         <Keyword name="$P8S"  value="SSC-H" />
         <Keyword name="$P9S"  value="FL1-H" />
         <Keyword name="$P10S"  value="FL2-H" />
         <Keyword name="$P11S"  value="FL3-H" />
         <Keyword name="$P12S"  value="FL4-H" />
         <Keyword name="$P13S"  value="Width" />
         <Keyword name="$P14S"  value="Time" />
         <Keyword name="#P1VirtualGain"  value="1.0" />
         <Keyword name="#P2VirtualGain"  value="1.0" />
         <Keyword name="#P3VirtualGain"  value="1.0" />
         <Keyword name="#P4VirtualGain"  value="1.0" />
         <Keyword name="#P5VirtualGain"  value="1.0" />
         <Keyword name="#P6VirtualGain"  value="1.0" />
         <Keyword name="#P7VirtualGain"  value="1.0" />
         <Keyword name="#P8VirtualGain"  value="1.0" />
         <Keyword name="#P9VirtualGain"  value="1.0" />
         <Keyword name="#P10VirtualGain"  value="1.0" />
         <Keyword name="#P11VirtualGain"  value="1.0" />
         <Keyword name="#P12VirtualGain"  value="1.0" />
         <Keyword name="#P13VirtualGain"  value="1.0" />
         <Keyword name="#P14VirtualGain"  value="1.0" />
         <Keyword name="$TOT"  value="60221" />
         <Keyword name="$DATE"  value="20-JUN-2019" />
         <Keyword name="$CYT"  value="BD Accuri C6" />
         <Keyword name="#BDACCURI4COLORCOMP"  value="0,0.0,0.0,0.0,0.0,0,0.0,0.0,0.0,0.0,0,0.0,0.0,0.0,0.0,0" />
         <Keyword name="#LASERCONFIGURATION"  value="3 Blue 1 Red" />
         <Keyword name="$SPILLOVER"  value="8,3,4,5,6,9,10,11,12,1.000,0.000,0.000,0.000,0.000,0.000,0.000,0.000,0.000,1.000,0.000,0.000,0.000,0.000,0.000,0.000,0.000,0.000,1.000,0.000,0.000,0.000,0.000,0.000,0.000,0.000,0.000,1.000,0.000,0.000,0.000,0.000,0.000,0.000,0.000,0.000,1.000,0.000,0.000,0.000,0.000,0.000,0.000,0.000,0.000,1.000,0.000,0.000,0.000,0.000,0.000,0.000,0.000,0.000,1.000,0.000,0.000,0.000,0.000,0.000,0.000,0.000,0.000,1.000" />
         <Keyword name="#BDACCURICAPTUREDDATE"  value="1561043954799" />
         <Keyword name="$TIMESTEP"  value="0.1" />
         <Keyword name="$PROJ"  value="20201120_143829" />
         <Keyword name="$BTIM"  value="10:19:30:33" />
         <Keyword name="$ETIM"  value="10:20:26:52" />
         <Keyword name="#ATIM"  value="56" />
         <Keyword name="#ACQUISITIONTIMEMILLI"  value="56223" />
         <Keyword name="$VOL"  value="32198" />
         <Keyword name="$BEGINSTEXT"  value="58" />
         <Keyword name="$ENDSTEXT"  value="2576" />
         <Keyword name="$BEGINDATA"  value="2577" />
         <Keyword name="$ENDDATA"  value="3374953" />
         <Keyword name="$BEGINANALYSIS"  value="0" />
         <Keyword name="$ENDANALYSIS"  value="0" />
         <Keyword name="#SPACERS"  value="000" />
       </Keywords>
       <SampleNode name="C04 7.4BBZc-1700ftv745-100uL.fcs"  annotation=""  owningGroup=""  expanded="1"  sortPriority="10"  count="60221"  sampleID="24" >
         <Graph smoothing="0"  backColor="#ffffff"  foreColor="#000000"  type="Pseudocolor"  fast="1" >
           <Axis dimension="x"  name="FSC-A"  label=""  auto="auto" />
           <Axis dimension="y"  name="SSC-A"  label=""  auto="auto" />
           <GraphSettings level="5%"  smoothingHighResolution="1"  contourHighResolution="1"  histogramSmoothingCount="0"  graphResolution="256"  showOutliers="0"  drawLargeDots="0"  dotsToDraw="8000"  tint="le.chartfill.tinted.40"  lineWeight="le.lineweight.normal"  lineStyle="le.linestyle.solid" />
           <GraphEnvironment showGrid="0"  showAxes="tnlTNL"  showGates="1"  showFreqOnPlots="1"  showGateNameOnPlots="1"  showMedians="0"  showUncomped="0"  addEventParam="0"  lastYAxisName="" >
             <TextTraits font="SansSerif"  size="11"  name="Labels"  style="plain"  color="#000000"  background="#00ffffff"  just="left" />
             <TextTraits font="SansSerif"  size="11"  name="LayoutGates"  style="plain"  color="#000000"  background="#00ffffff"  just="left" />
             <TextTraits font="SansSerif"  size="9"  name="Numbers"  style="plain"  color="#000000"  background="#00ffffff"  just="left" />
             <TextTraits font="SansSerif"  size="9"  name="Legend"  style="plain"  color="#000000"  background="#00ffffff"  just="left" />
           </GraphEnvironment>
         </Graph>
         <Subpopulations>
           <Population name="Live"  annotation=""  owningGroup="All Samples"  expanded="1"  sortPriority="10"  count="47992" >
             <Graph smoothing="0"  backColor="#ffffff"  foreColor="#000000"  heatMapStatParameter="FL1-A"  type="Pseudocolor"  fast="1" >
               <Axis dimension="x"  name="FL1-H"  label=""  auto="auto" />
               <Axis dimension="y"  name="FL2-H"  label=""  auto="auto" />
               <GraphSettings level="5%"  smoothingHighResolution="1"  contourHighResolution="1"  histogramSmoothingCount="0"  graphResolution="256"  showOutliers="0"  drawLargeDots="0"  dotsToDraw="8000"  tint="le.chartfill.tinted.40"  lineWeight="le.lineweight.normal"  lineStyle="le.linestyle.solid" />
               <GraphEnvironment showGrid="0"  showAxes="tnlTNL"  showGates="1"  showFreqOnPlots="1"  showGateNameOnPlots="1"  showMedians="0"  showUncomped="0"  addEventParam="0"  lastYAxisName="" >
                 <TextTraits font="SansSerif"  size="11"  name="Labels"  style="plain"  color="#000000"  background="#00ffffff"  just="left" />
                 <TextTraits font="SansSerif"  size="11"  name="LayoutGates"  style="plain"  color="#000000"  background="#00ffffff"  just="left" />
                 <TextTraits font="SansSerif"  size="9"  name="Numbers"  style="plain"  color="#000000"  background="#00ffffff"  just="left" />
                 <TextTraits font="SansSerif"  size="9"  name="Legend"  style="plain"  color="#000000"  background="#00ffffff"  just="left" />
                 <WindowPosition x="620"  y="25"  width="390"  height="582"  displayed="1"  panelState="---" />
               </GraphEnvironment>
             </Graph>
             <Gate gating:id="ID1248949881" >
               <gating:PolygonGate eventsInside="1"  annoOffsetX="0"  annoOffsetY="0"  tint="#000000"  isTinted="0"  lineWeight="Normal"  userDefined="1"  quadId="-1"  gateResolution="256" >
                 <gating:dimension>
                   <data-type:fcs-dimension data-type:name="FSC-A" />
                 </gating:dimension>
                 <gating:dimension>
                   <data-type:fcs-dimension data-type:name="SSC-A" />
                 </gating:dimension>
                 <gating:vertex>
                   <gating:coordinate data-type:value="3170497.5118110236" />
                   <gating:coordinate data-type:value="176706.8273092369" />
                 </gating:vertex>
                 <gating:vertex>
                   <gating:coordinate data-type:value="5152058.456692914" />
                   <gating:coordinate data-type:value="96385.5421686747" />
                 </gating:vertex>
                 <gating:vertex>
                   <gating:coordinate data-type:value="8983076.283464568" />
                   <gating:coordinate data-type:value="224899.5983935743" />
                 </gating:vertex>
                 <gating:vertex>
                   <gating:coordinate data-type:value="11823313.637795275" />
                   <gating:coordinate data-type:value="514056.2248995983" />
                 </gating:vertex>
                 <gating:vertex>
                   <gating:coordinate data-type:value="15456175.37007874" />
                   <gating:coordinate data-type:value="1156626.5060240964" />
                 </gating:vertex>
                 <gating:vertex>
                   <gating:coordinate data-type:value="16645111.937007874" />
                   <gating:coordinate data-type:value="1638554.2168674697" />
                 </gating:vertex>
                 <gating:vertex>
                   <gating:coordinate data-type:value="16645111.937007874" />
                   <gating:coordinate data-type:value="3020080.3212851402" />
                 </gating:vertex>
                 <gating:vertex>
                   <gating:coordinate data-type:value="15522227.401574804" />
                   <gating:coordinate data-type:value="3485943.7751004016" />
                 </gating:vertex>
                 <gating:vertex>
                   <gating:coordinate data-type:value="13144354.267716536" />
                   <gating:coordinate data-type:value="3550200.8032128518" />
                 </gating:vertex>
                 <gating:vertex>
                   <gating:coordinate data-type:value="9973856.755905513" />
                   <gating:coordinate data-type:value="3309236.9477911643" />
                 </gating:vertex>
                 <gating:vertex>
                   <gating:coordinate data-type:value="7529931.590551181" />
                   <gating:coordinate data-type:value="2923694.7791164657" />
                 </gating:vertex>
                 <gating:vertex>
                   <gating:coordinate data-type:value="4623642.20472441" />
                   <gating:coordinate data-type:value="2345381.5261044176" />
                 </gating:vertex>
                 <gating:vertex>
                   <gating:coordinate data-type:value="3170497.5118110236" />
                   <gating:coordinate data-type:value="1606425.7028112449" />
                 </gating:vertex>
                 <gating:vertex>
                   <gating:coordinate data-type:value="2642081.2598425196" />
                   <gating:coordinate data-type:value="1108433.7349397591" />
                 </gating:vertex>
                 <gating:vertex>
                   <gating:coordinate data-type:value="2377873.1338582677" />
                   <gating:coordinate data-type:value="530120.4819277109" />
                 </gating:vertex>
               </gating:PolygonGate>
             </Gate>
             <Subpopulations>
               <Population name="Green Cells"  annotation=""  owningGroup="All Samples"  expanded="1"  sortPriority="10"  count="7" >
                 <Graph smoothing="0"  backColor="#ffffff"  foreColor="#000000"  heatMapStatParameter="FL1-A"  type="Pseudocolor"  fast="1" >
                   <Axis dimension="x"  name="FL1-H"  label=""  auto="auto" />
                   <Axis dimension="y"  name="FL2-H"  label=""  auto="auto" />
                   <GraphSettings level="5%"  smoothingHighResolution="1"  contourHighResolution="1"  histogramSmoothingCount="0"  graphResolution="256"  showOutliers="0"  drawLargeDots="0"  dotsToDraw="8000"  tint="le.chartfill.tinted.40"  lineWeight="le.lineweight.normal"  lineStyle="le.linestyle.solid" />
                   <GraphEnvironment showGrid="0"  showAxes="tnlTNL"  showGates="1"  showFreqOnPlots="1"  showGateNameOnPlots="1"  showMedians="0"  showUncomped="0"  addEventParam="0"  lastYAxisName="" >
                     <TextTraits font="SansSerif"  size="11"  name="Labels"  style="plain"  color="#000000"  background="#00ffffff"  just="left" />
                     <TextTraits font="SansSerif"  size="11"  name="LayoutGates"  style="plain"  color="#000000"  background="#00ffffff"  just="left" />
                     <TextTraits font="SansSerif"  size="9"  name="Numbers"  style="plain"  color="#000000"  background="#00ffffff"  just="left" />
                     <TextTraits font="SansSerif"  size="9"  name="Legend"  style="plain"  color="#000000"  background="#00ffffff"  just="left" />
                     <WindowPosition x="620"  y="25"  width="390"  height="582"  displayed="1"  panelState="---" />
                   </GraphEnvironment>
                 </Graph>
                 <Gate gating:id="ID903229883"  gating:parent_id="ID1248949881" >
                   <gating:PolygonGate eventsInside="1"  annoOffsetX="33"  annoOffsetY="48"  tint="#000000"  isTinted="0"  lineWeight="Normal"  userDefined="1"  quadId="-1"  gateResolution="256" >
                     <gating:dimension>
                       <data-type:fcs-dimension data-type:name="FL1-H" />
                     </gating:dimension>
                     <gating:dimension>
                       <data-type:fcs-dimension data-type:name="FL2-H" />
                     </gating:dimension>
                     <gating:vertex>
                       <gating:coordinate data-type:value="1023.4435882876" />
                       <gating:coordinate data-type:value="19.9520029804" />
                     </gating:vertex>
                     <gating:vertex>
                       <gating:coordinate data-type:value="1397.3124010318" />
                       <gating:coordinate data-type:value="94.3965513611" />
                     </gating:vertex>
                     <gating:vertex>
                       <gating:coordinate data-type:value="2604.6700786978" />
                       <gating:coordinate data-type:value="334.9125177635" />
                     </gating:vertex>
                     <gating:vertex>
                       <gating:coordinate data-type:value="5386.2742624244" />
                       <gating:coordinate data-type:value="1188.2467414049" />
                     </gating:vertex>
                     <gating:vertex>
                       <gating:coordinate data-type:value="12356.6498506964" />
                       <gating:coordinate data-type:value="3348.7781974891" />
                     </gating:vertex>
                     <gating:vertex>
                       <gating:coordinate data-type:value="33122.8592479538" />
                       <gating:coordinate data-type:value="10589.2179016266" />
                     </gating:vertex>
                     <gating:vertex>
                       <gating:coordinate data-type:value="65031.728003646" />
                       <gating:coordinate data-type:value="25110.017271474" />
                     </gating:vertex>
                     <gating:vertex>
                       <gating:coordinate data-type:value="1801251.6918605152" />
                       <gating:coordinate data-type:value="668009.8883085933" />
                     </gating:vertex>
                     <gating:vertex>
                       <gating:coordinate data-type:value="9984750.631536765" />
                       <gating:coordinate data-type:value="3347737.4727253006" />
                     </gating:vertex>
                     <gating:vertex>
                       <gating:coordinate data-type:value="9479795.2120152" />
                       <gating:coordinate data-type:value="21.1341787396" />
                     </gating:vertex>
                     <gating:vertex>
                       <gating:coordinate data-type:value="174322.0694397667" />
                       <gating:coordinate data-type:value="21.1341787396" />
                     </gating:vertex>
                   </gating:PolygonGate>
                 </Gate>
               </Population>
               <Population name="Non Fluorescent Cells"  annotation=""  owningGroup="All Samples"  expanded="1"  sortPriority="10"  count="47982" >
                 <Graph smoothing="0"  backColor="#ffffff"  foreColor="#000000"  heatMapStatParameter="FL1-A"  type="Pseudocolor"  fast="1" >
                   <Axis dimension="x"  name="FL1-H"  label=""  auto="auto" />
                   <Axis dimension="y"  name="FL2-H"  label=""  auto="auto" />
                   <GraphSettings level="5%"  smoothingHighResolution="1"  contourHighResolution="1"  histogramSmoothingCount="0"  graphResolution="256"  showOutliers="0"  drawLargeDots="0"  dotsToDraw="8000"  tint="le.chartfill.tinted.40"  lineWeight="le.lineweight.normal"  lineStyle="le.linestyle.solid" />
                   <GraphEnvironment showGrid="0"  showAxes="tnlTNL"  showGates="1"  showFreqOnPlots="1"  showGateNameOnPlots="1"  showMedians="0"  showUncomped="0"  addEventParam="0"  lastYAxisName="" >
                     <TextTraits font="SansSerif"  size="11"  name="Labels"  style="plain"  color="#000000"  background="#00ffffff"  just="left" />
                     <TextTraits font="SansSerif"  size="11"  name="LayoutGates"  style="plain"  color="#000000"  background="#00ffffff"  just="left" />
                     <TextTraits font="SansSerif"  size="9"  name="Numbers"  style="plain"  color="#000000"  background="#00ffffff"  just="left" />
                     <TextTraits font="SansSerif"  size="9"  name="Legend"  style="plain"  color="#000000"  background="#00ffffff"  just="left" />
                     <WindowPosition x="620"  y="25"  width="390"  height="582"  displayed="1"  panelState="---" />
                   </GraphEnvironment>
                 </Graph>
                 <Gate gating:id="ID1856482092"  gating:parent_id="ID1248949881" >
                   <gating:PolygonGate eventsInside="1"  annoOffsetX="-17"  annoOffsetY="-93"  tint="#000000"  isTinted="0"  lineWeight="Normal"  userDefined="1"  quadId="-1"  gateResolution="256" >
                     <gating:dimension>
                       <data-type:fcs-dimension data-type:name="FL1-H" />
                     </gating:dimension>
                     <gating:dimension>
                       <data-type:fcs-dimension data-type:name="FL2-H" />
                     </gating:dimension>
                     <gating:vertex>
                       <gating:coordinate data-type:value="72.5458004431" />
                       <gating:coordinate data-type:value="37.5815014466" />
                     </gating:vertex>
                     <gating:vertex>
                       <gating:coordinate data-type:value="194.4640631678" />
                       <gating:coordinate data-type:value="19.9520029804" />
                     </gating:vertex>
                     <gating:vertex>
                       <gating:coordinate data-type:value="1023.4435882876" />
                       <gating:coordinate data-type:value="19.9520029804" />
                     </gating:vertex>
                     <gating:vertex>
                       <gating:coordinate data-type:value="1397.3124010318" />
                       <gating:coordinate data-type:value="94.3965513611" />
                     </gating:vertex>
                     <gating:vertex>
                       <gating:coordinate data-type:value="2604.6700786978" />
                       <gating:coordinate data-type:value="334.9125177635" />
                     </gating:vertex>
                     <gating:vertex>
                       <gating:coordinate data-type:value="5386.2742624244" />
                       <gating:coordinate data-type:value="1188.2467414049" />
                     </gating:vertex>
                     <gating:vertex>
                       <gating:coordinate data-type:value="12356.6498506964" />
                       <gating:coordinate data-type:value="3348.7781974891" />
                     </gating:vertex>
                     <gating:vertex>
                       <gating:coordinate data-type:value="33122.8592479538" />
                       <gating:coordinate data-type:value="10589.2179016266" />
                     </gating:vertex>
                     <gating:vertex>
                       <gating:coordinate data-type:value="61742.9003996221" />
                       <gating:coordinate data-type:value="23705.4463109767" />
                     </gating:vertex>
                     <gating:vertex>
                       <gating:coordinate data-type:value="45222.7973426802" />
                       <gating:coordinate data-type:value="31611.311311628" />
                     </gating:vertex>
                     <gating:vertex>
                       <gating:coordinate data-type:value="24260.414419882" />
                       <gating:coordinate data-type:value="17776.8071454819" />
                     </gating:vertex>
                     <gating:vertex>
                       <gating:coordinate data-type:value="9050.4700688781" />
                       <gating:coordinate data-type:value="6307.7432775451" />
                     </gating:vertex>
                     <gating:vertex>
                       <gating:coordinate data-type:value="3043.4594728668" />
                       <gating:coordinate data-type:value="2817.6676008212" />
                     </gating:vertex>
                     <gating:vertex>
                       <gating:coordinate data-type:value="922.5446081483" />
                       <gating:coordinate data-type:value="1258.6515270811" />
                     </gating:vertex>
                     <gating:vertex>
                       <gating:coordinate data-type:value="265.5027107786" />
                       <gating:coordinate data-type:value="668.2175552595" />
                     </gating:vertex>
                     <gating:vertex>
                       <gating:coordinate data-type:value="76.4100606173" />
                       <gating:coordinate data-type:value="446.607236257" />
                     </gating:vertex>
                     <gating:vertex>
                       <gating:coordinate data-type:value="58.9466607173" />
                       <gating:coordinate data-type:value="133.3366006419" />
                     </gating:vertex>
                   </gating:PolygonGate>
                 </Gate>
               </Population>
             </Subpopulations>
           </Population>
         </Subpopulations>
       </SampleNode>
     </Sample>
     <Sample>
       <DataSet uri="file:/Users/cliftonricana/OneDrive/Mizzou/Johnson/Johnson%20Data/Flow%20Data/20201120_143829/A05%205.5BBZc-2200ftv745-200uL.fcs"  sampleID="10" />
       <Transformations>
         <transforms:linear transforms:minRange="0"  transforms:maxRange="16777216"  gain="1" >
           <data-type:parameter data-type:name="FSC-A" />
         </transforms:linear>
         <transforms:linear transforms:minRange="0"  transforms:maxRange="16777216"  gain="1" >
           <data-type:parameter data-type:name="SSC-A" />
         </transforms:linear>
         <transforms:log transforms:offset="1"  transforms:decades="7.2247198959" >
           <data-type:parameter data-type:name="FL1-A" />
         </transforms:log>
         <transforms:log transforms:offset="1"  transforms:decades="7.2247198959" >
           <data-type:parameter data-type:name="FL2-A" />
         </transforms:log>
         <transforms:log transforms:offset="1"  transforms:decades="7.2247198959" >
           <data-type:parameter data-type:name="FL3-A" />
         </transforms:log>
         <transforms:log transforms:offset="1"  transforms:decades="7.2247198959" >
           <data-type:parameter data-type:name="FL4-A" />
         </transforms:log>
         <transforms:linear transforms:minRange="0"  transforms:maxRange="16777216"  gain="1" >
           <data-type:parameter data-type:name="FSC-H" />
         </transforms:linear>
         <transforms:linear transforms:minRange="0"  transforms:maxRange="16777216"  gain="1" >
           <data-type:parameter data-type:name="SSC-H" />
         </transforms:linear>
         <transforms:log transforms:offset="31.6227766017"  transforms:decades="5.7247198959" >
           <data-type:parameter data-type:name="FL1-H" />
         </transforms:log>
         <transforms:log transforms:offset="10"  transforms:decades="6.2247198959" >
           <data-type:parameter data-type:name="FL2-H" />
         </transforms:log>
         <transforms:log transforms:offset="1"  transforms:decades="7.2247198959" >
           <data-type:parameter data-type:name="FL3-H" />
         </transforms:log>
         <transforms:log transforms:offset="1"  transforms:decades="7.2247198959" >
           <data-type:parameter data-type:name="FL4-H" />
         </transforms:log>
         <transforms:linear transforms:minRange="0"  transforms:maxRange="16777216"  gain="1" >
           <data-type:parameter data-type:name="Width" />
         </transforms:linear>
         <transforms:linear transforms:minRange="15.6302521008"  transforms:maxRange="48"  gain="0.1008403361" >
           <data-type:parameter data-type:name="Time" />
         </transforms:linear>
       </Transformations>
       <Keywords>
         <Keyword name="FJ_FCS_VERSION"  value="3" />
         <Keyword name="$FIL"  value="A05 5.5BBZc-2200ftv745-200uL.fcs" />
         <Keyword name="$SMNO"  value="A5" />
         <Keyword name="#SAMPLE"  value="5.5BBZc-2200ftv745-200uL" />
         <Keyword name="$DATATYPE"  value="I" />
         <Keyword name="$MODE"  value="L" />
         <Keyword name="$BYTEORD"  value="4,3,2,1" />
         <Keyword name="$NEXTDATA"  value="0" />
         <Keyword name="$PAR"  value="14" />
         <Keyword name="$P1B"  value="32" />
         <Keyword name="$P2B"  value="32" />
         <Keyword name="$P3B"  value="32" />
         <Keyword name="$P4B"  value="32" />
         <Keyword name="$P5B"  value="32" />
         <Keyword name="$P6B"  value="32" />
         <Keyword name="$P7B"  value="32" />
         <Keyword name="$P8B"  value="32" />
         <Keyword name="$P9B"  value="32" />
         <Keyword name="$P10B"  value="32" />
         <Keyword name="$P11B"  value="32" />
         <Keyword name="$P12B"  value="32" />
         <Keyword name="$P13B"  value="32" />
         <Keyword name="$P14B"  value="32" />
         <Keyword name="$P1R"  value="16777216" />
         <Keyword name="$P2R"  value="16777216" />
         <Keyword name="$P3R"  value="16777216" />
         <Keyword name="$P4R"  value="16777216" />
         <Keyword name="$P5R"  value="16777216" />
         <Keyword name="$P6R"  value="16777216" />
         <Keyword name="$P7R"  value="16777216" />
         <Keyword name="$P8R"  value="16777216" />
         <Keyword name="$P9R"  value="16777216" />
         <Keyword name="$P10R"  value="16777216" />
         <Keyword name="$P11R"  value="16777216" />
         <Keyword name="$P12R"  value="16777216" />
         <Keyword name="$P13R"  value="16777216" />
         <Keyword name="$P14R"  value="16777216" />
         <Keyword name="$P1N"  value="FSC-A" />
         <Keyword name="$P2N"  value="SSC-A" />
         <Keyword name="$P3N"  value="FL1-A" />
         <Keyword name="$P4N"  value="FL2-A" />
         <Keyword name="$P5N"  value="FL3-A" />
         <Keyword name="$P6N"  value="FL4-A" />
         <Keyword name="$P7N"  value="FSC-H" />
         <Keyword name="$P8N"  value="SSC-H" />
         <Keyword name="$P9N"  value="FL1-H" />
         <Keyword name="$P10N"  value="FL2-H" />
         <Keyword name="$P11N"  value="FL3-H" />
         <Keyword name="$P12N"  value="FL4-H" />
         <Keyword name="$P13N"  value="Width" />
         <Keyword name="$P14N"  value="Time" />
         <Keyword name="$P1E"  value="0,0" />
         <Keyword name="#BDACCURIDECADES1"  value="7.224719870049579" />
         <Keyword name="$P2E"  value="0,0" />
         <Keyword name="#BDACCURIDECADES2"  value="7.224719870049579" />
         <Keyword name="$P3E"  value="0,0" />
         <Keyword name="#BDACCURIDECADES3"  value="7.224719870049579" />
         <Keyword name="$P4E"  value="0,0" />
         <Keyword name="#BDACCURIDECADES4"  value="7.224719870049579" />
         <Keyword name="$P5E"  value="0,0" />
         <Keyword name="#BDACCURIDECADES5"  value="7.224719870049579" />
         <Keyword name="$P6E"  value="0,0" />
         <Keyword name="#BDACCURIDECADES6"  value="7.224719870049579" />
         <Keyword name="$P7E"  value="0,0" />
         <Keyword name="#BDACCURIDECADES7"  value="7.224719870049579" />
         <Keyword name="$P8E"  value="0,0" />
         <Keyword name="#BDACCURIDECADES8"  value="7.224719870049579" />
         <Keyword name="$P9E"  value="0,0" />
         <Keyword name="#BDACCURIDECADES9"  value="7.224719870049579" />
         <Keyword name="$P10E"  value="0,0" />
         <Keyword name="#BDACCURIDECADES10"  value="7.224719870049579" />
         <Keyword name="$P11E"  value="0,0" />
         <Keyword name="#BDACCURIDECADES11"  value="7.224719870049579" />
         <Keyword name="$P12E"  value="0,0" />
         <Keyword name="#BDACCURIDECADES12"  value="7.224719870049579" />
         <Keyword name="$P13E"  value="0,0" />
         <Keyword name="#BDACCURIDECADES13"  value="7.224719870049579" />
         <Keyword name="$P14E"  value="0,0" />
         <Keyword name="#BDACCURIDECADES14"  value="7.224719870049579" />
         <Keyword name="$P1S"  value="FSC-A" />
         <Keyword name="$P2S"  value="SSC-A" />
         <Keyword name="$P3S"  value="FL1-A" />
         <Keyword name="$P4S"  value="FL2-A" />
         <Keyword name="$P5S"  value="FL3-A" />
         <Keyword name="$P6S"  value="FL4-A" />
         <Keyword name="$P7S"  value="FSC-H" />
         <Keyword name="$P8S"  value="SSC-H" />
         <Keyword name="$P9S"  value="FL1-H" />
         <Keyword name="$P10S"  value="FL2-H" />
         <Keyword name="$P11S"  value="FL3-H" />
         <Keyword name="$P12S"  value="FL4-H" />
         <Keyword name="$P13S"  value="Width" />
         <Keyword name="$P14S"  value="Time" />
         <Keyword name="#P1VirtualGain"  value="1.0" />
         <Keyword name="#P2VirtualGain"  value="1.0" />
         <Keyword name="#P3VirtualGain"  value="1.0" />
         <Keyword name="#P4VirtualGain"  value="1.0" />
         <Keyword name="#P5VirtualGain"  value="1.0" />
         <Keyword name="#P6VirtualGain"  value="1.0" />
         <Keyword name="#P7VirtualGain"  value="1.0" />
         <Keyword name="#P8VirtualGain"  value="1.0" />
         <Keyword name="#P9VirtualGain"  value="1.0" />
         <Keyword name="#P10VirtualGain"  value="1.0" />
         <Keyword name="#P11VirtualGain"  value="1.0" />
         <Keyword name="#P12VirtualGain"  value="1.0" />
         <Keyword name="#P13VirtualGain"  value="1.0" />
         <Keyword name="#P14VirtualGain"  value="1.0" />
         <Keyword name="$TOT"  value="64128" />
         <Keyword name="$DATE"  value="19-JUN-2019" />
         <Keyword name="$CYT"  value="BD Accuri C6" />
         <Keyword name="#BDACCURI4COLORCOMP"  value="0,0.0,0.0,0.0,0.0,0,0.0,0.0,0.0,0.0,0,0.0,0.0,0.0,0.0,0" />
         <Keyword name="#LASERCONFIGURATION"  value="3 Blue 1 Red" />
         <Keyword name="$SPILLOVER"  value="8,3,4,5,6,9,10,11,12,1.000,0.000,0.000,0.000,0.000,0.000,0.000,0.000,0.000,1.000,0.000,0.000,0.000,0.000,0.000,0.000,0.000,0.000,1.000,0.000,0.000,0.000,0.000,0.000,0.000,0.000,0.000,1.000,0.000,0.000,0.000,0.000,0.000,0.000,0.000,0.000,1.000,0.000,0.000,0.000,0.000,0.000,0.000,0.000,0.000,1.000,0.000,0.000,0.000,0.000,0.000,0.000,0.000,0.000,1.000,0.000,0.000,0.000,0.000,0.000,0.000,0.000,0.000,1.000" />
         <Keyword name="#BDACCURICAPTUREDDATE"  value="1560980301817" />
         <Keyword name="$TIMESTEP"  value="0.1" />
         <Keyword name="$PROJ"  value="20201120_143829" />
         <Keyword name="$BTIM"  value="16:38:37:35" />
         <Keyword name="$ETIM"  value="16:39:25:18" />
         <Keyword name="#ATIM"  value="47" />
         <Keyword name="#ACQUISITIONTIMEMILLI"  value="47861" />
         <Keyword name="$VOL"  value="27165" />
         <Keyword name="$BEGINSTEXT"  value="58" />
         <Keyword name="$ENDSTEXT"  value="2576" />
         <Keyword name="$BEGINDATA"  value="2577" />
         <Keyword name="$ENDDATA"  value="3593745" />
         <Keyword name="$BEGINANALYSIS"  value="0" />
         <Keyword name="$ENDANALYSIS"  value="0" />
         <Keyword name="#SPACERS"  value="000" />
       </Keywords>
       <SampleNode name="A05 5.5BBZc-2200ftv745-200uL.fcs"  annotation=""  owningGroup=""  expanded="1"  sortPriority="10"  count="64128"  sampleID="10" >
         <Graph smoothing="0"  backColor="#ffffff"  foreColor="#000000"  type="Pseudocolor"  fast="1" >
           <Axis dimension="x"  name="FSC-A"  label=""  auto="auto" />
           <Axis dimension="y"  name="SSC-A"  label=""  auto="auto" />
           <GraphSettings level="5%"  smoothingHighResolution="1"  contourHighResolution="1"  histogramSmoothingCount="0"  graphResolution="256"  showOutliers="0"  drawLargeDots="0"  dotsToDraw="8000"  tint="le.chartfill.tinted.40"  lineWeight="le.lineweight.normal"  lineStyle="le.linestyle.solid" />
           <GraphEnvironment showGrid="0"  showAxes="tnlTNL"  showGates="1"  showFreqOnPlots="1"  showGateNameOnPlots="1"  showMedians="0"  showUncomped="0"  addEventParam="0"  lastYAxisName="" >
             <TextTraits font="SansSerif"  size="11"  name="Labels"  style="plain"  color="#000000"  background="#00ffffff"  just="left" />
             <TextTraits font="SansSerif"  size="11"  name="LayoutGates"  style="plain"  color="#000000"  background="#00ffffff"  just="left" />
             <TextTraits font="SansSerif"  size="9"  name="Numbers"  style="plain"  color="#000000"  background="#00ffffff"  just="left" />
             <TextTraits font="SansSerif"  size="9"  name="Legend"  style="plain"  color="#000000"  background="#00ffffff"  just="left" />
           </GraphEnvironment>
         </Graph>
         <Subpopulations>
           <Population name="Live"  annotation=""  owningGroup="All Samples"  expanded="1"  sortPriority="10"  count="48664" >
             <Graph smoothing="0"  backColor="#ffffff"  foreColor="#000000"  heatMapStatParameter="FL1-A"  type="Pseudocolor"  fast="1" >
               <Axis dimension="x"  name="FL1-H"  label=""  auto="auto" />
               <Axis dimension="y"  name="FL2-H"  label=""  auto="auto" />
               <GraphSettings level="5%"  smoothingHighResolution="1"  contourHighResolution="1"  histogramSmoothingCount="0"  graphResolution="256"  showOutliers="0"  drawLargeDots="0"  dotsToDraw="8000"  tint="le.chartfill.tinted.40"  lineWeight="le.lineweight.normal"  lineStyle="le.linestyle.solid" />
               <GraphEnvironment showGrid="0"  showAxes="tnlTNL"  showGates="1"  showFreqOnPlots="1"  showGateNameOnPlots="1"  showMedians="0"  showUncomped="0"  addEventParam="0"  lastYAxisName="" >
                 <TextTraits font="SansSerif"  size="11"  name="Labels"  style="plain"  color="#000000"  background="#00ffffff"  just="left" />
                 <TextTraits font="SansSerif"  size="11"  name="LayoutGates"  style="plain"  color="#000000"  background="#00ffffff"  just="left" />
                 <TextTraits font="SansSerif"  size="9"  name="Numbers"  style="plain"  color="#000000"  background="#00ffffff"  just="left" />
                 <TextTraits font="SansSerif"  size="9"  name="Legend"  style="plain"  color="#000000"  background="#00ffffff"  just="left" />
                 <WindowPosition x="620"  y="25"  width="390"  height="582"  displayed="1"  panelState="---" />
               </GraphEnvironment>
             </Graph>
             <Gate gating:id="ID1455809074" >
               <gating:PolygonGate eventsInside="1"  annoOffsetX="0"  annoOffsetY="0"  tint="#000000"  isTinted="0"  lineWeight="Normal"  userDefined="1"  quadId="-1"  gateResolution="256" >
                 <gating:dimension>
                   <data-type:fcs-dimension data-type:name="FSC-A" />
                 </gating:dimension>
                 <gating:dimension>
                   <data-type:fcs-dimension data-type:name="SSC-A" />
                 </gating:dimension>
                 <gating:vertex>
                   <gating:coordinate data-type:value="3170497.5118110236" />
                   <gating:coordinate data-type:value="176706.8273092369" />
                 </gating:vertex>
                 <gating:vertex>
                   <gating:coordinate data-type:value="5152058.456692914" />
                   <gating:coordinate data-type:value="96385.5421686747" />
                 </gating:vertex>
                 <gating:vertex>
                   <gating:coordinate data-type:value="8983076.283464568" />
                   <gating:coordinate data-type:value="224899.5983935743" />
                 </gating:vertex>
                 <gating:vertex>
                   <gating:coordinate data-type:value="11823313.637795275" />
                   <gating:coordinate data-type:value="514056.2248995983" />
                 </gating:vertex>
                 <gating:vertex>
                   <gating:coordinate data-type:value="15456175.37007874" />
                   <gating:coordinate data-type:value="1156626.5060240964" />
                 </gating:vertex>
                 <gating:vertex>
                   <gating:coordinate data-type:value="16645111.937007874" />
                   <gating:coordinate data-type:value="1638554.2168674697" />
                 </gating:vertex>
                 <gating:vertex>
                   <gating:coordinate data-type:value="16645111.937007874" />
                   <gating:coordinate data-type:value="3020080.3212851402" />
                 </gating:vertex>
                 <gating:vertex>
                   <gating:coordinate data-type:value="15522227.401574804" />
                   <gating:coordinate data-type:value="3485943.7751004016" />
                 </gating:vertex>
                 <gating:vertex>
                   <gating:coordinate data-type:value="13144354.267716536" />
                   <gating:coordinate data-type:value="3550200.8032128518" />
                 </gating:vertex>
                 <gating:vertex>
                   <gating:coordinate data-type:value="9973856.755905513" />
                   <gating:coordinate data-type:value="3309236.9477911643" />
                 </gating:vertex>
                 <gating:vertex>
                   <gating:coordinate data-type:value="7529931.590551181" />
                   <gating:coordinate data-type:value="2923694.7791164657" />
                 </gating:vertex>
                 <gating:vertex>
                   <gating:coordinate data-type:value="4623642.20472441" />
                   <gating:coordinate data-type:value="2345381.5261044176" />
                 </gating:vertex>
                 <gating:vertex>
                   <gating:coordinate data-type:value="3170497.5118110236" />
                   <gating:coordinate data-type:value="1606425.7028112449" />
                 </gating:vertex>
                 <gating:vertex>
                   <gating:coordinate data-type:value="2642081.2598425196" />
                   <gating:coordinate data-type:value="1108433.7349397591" />
                 </gating:vertex>
                 <gating:vertex>
                   <gating:coordinate data-type:value="2377873.1338582677" />
                   <gating:coordinate data-type:value="530120.4819277109" />
                 </gating:vertex>
               </gating:PolygonGate>
             </Gate>
             <Subpopulations>
               <Population name="Green Cells"  annotation=""  owningGroup="All Samples"  expanded="1"  sortPriority="10"  count="88" >
                 <Graph smoothing="0"  backColor="#ffffff"  foreColor="#000000"  heatMapStatParameter="FL1-A"  type="Pseudocolor"  fast="1" >
                   <Axis dimension="x"  name="FL1-H"  label=""  auto="auto" />
                   <Axis dimension="y"  name="FL2-H"  label=""  auto="auto" />
                   <GraphSettings level="5%"  smoothingHighResolution="1"  contourHighResolution="1"  histogramSmoothingCount="0"  graphResolution="256"  showOutliers="0"  drawLargeDots="0"  dotsToDraw="8000"  tint="le.chartfill.tinted.40"  lineWeight="le.lineweight.normal"  lineStyle="le.linestyle.solid" />
                   <GraphEnvironment showGrid="0"  showAxes="tnlTNL"  showGates="1"  showFreqOnPlots="1"  showGateNameOnPlots="1"  showMedians="0"  showUncomped="0"  addEventParam="0"  lastYAxisName="" >
                     <TextTraits font="SansSerif"  size="11"  name="Labels"  style="plain"  color="#000000"  background="#00ffffff"  just="left" />
                     <TextTraits font="SansSerif"  size="11"  name="LayoutGates"  style="plain"  color="#000000"  background="#00ffffff"  just="left" />
                     <TextTraits font="SansSerif"  size="9"  name="Numbers"  style="plain"  color="#000000"  background="#00ffffff"  just="left" />
                     <TextTraits font="SansSerif"  size="9"  name="Legend"  style="plain"  color="#000000"  background="#00ffffff"  just="left" />
                     <WindowPosition x="620"  y="25"  width="390"  height="582"  displayed="1"  panelState="---" />
                   </GraphEnvironment>
                 </Graph>
                 <Gate gating:id="ID1228370304"  gating:parent_id="ID1455809074" >
                   <gating:PolygonGate eventsInside="1"  annoOffsetX="33"  annoOffsetY="48"  tint="#000000"  isTinted="0"  lineWeight="Normal"  userDefined="1"  quadId="-1"  gateResolution="256" >
                     <gating:dimension>
                       <data-type:fcs-dimension data-type:name="FL1-H" />
                     </gating:dimension>
                     <gating:dimension>
                       <data-type:fcs-dimension data-type:name="FL2-H" />
                     </gating:dimension>
                     <gating:vertex>
                       <gating:coordinate data-type:value="1023.4435882876" />
                       <gating:coordinate data-type:value="19.9520029804" />
                     </gating:vertex>
                     <gating:vertex>
                       <gating:coordinate data-type:value="1397.3124010318" />
                       <gating:coordinate data-type:value="94.3965513611" />
                     </gating:vertex>
                     <gating:vertex>
                       <gating:coordinate data-type:value="2604.6700786978" />
                       <gating:coordinate data-type:value="334.9125177635" />
                     </gating:vertex>
                     <gating:vertex>
                       <gating:coordinate data-type:value="5386.2742624244" />
                       <gating:coordinate data-type:value="1188.2467414049" />
                     </gating:vertex>
                     <gating:vertex>
                       <gating:coordinate data-type:value="12356.6498506964" />
                       <gating:coordinate data-type:value="3348.7781974891" />
                     </gating:vertex>
                     <gating:vertex>
                       <gating:coordinate data-type:value="33122.8592479538" />
                       <gating:coordinate data-type:value="10589.2179016266" />
                     </gating:vertex>
                     <gating:vertex>
                       <gating:coordinate data-type:value="65031.728003646" />
                       <gating:coordinate data-type:value="25110.017271474" />
                     </gating:vertex>
                     <gating:vertex>
                       <gating:coordinate data-type:value="1801251.6918605152" />
                       <gating:coordinate data-type:value="668009.8883085933" />
                     </gating:vertex>
                     <gating:vertex>
                       <gating:coordinate data-type:value="9984750.631536765" />
                       <gating:coordinate data-type:value="3347737.4727253006" />
                     </gating:vertex>
                     <gating:vertex>
                       <gating:coordinate data-type:value="9479795.2120152" />
                       <gating:coordinate data-type:value="21.1341787396" />
                     </gating:vertex>
                     <gating:vertex>
                       <gating:coordinate data-type:value="174322.0694397667" />
                       <gating:coordinate data-type:value="21.1341787396" />
                     </gating:vertex>
                   </gating:PolygonGate>
                 </Gate>
               </Population>
               <Population name="Non Fluorescent Cells"  annotation=""  owningGroup="All Samples"  expanded="1"  sortPriority="10"  count="48573" >
                 <Graph smoothing="0"  backColor="#ffffff"  foreColor="#000000"  heatMapStatParameter="FL1-A"  type="Pseudocolor"  fast="1" >
                   <Axis dimension="x"  name="FL1-H"  label=""  auto="auto" />
                   <Axis dimension="y"  name="FL2-H"  label=""  auto="auto" />
                   <GraphSettings level="5%"  smoothingHighResolution="1"  contourHighResolution="1"  histogramSmoothingCount="0"  graphResolution="256"  showOutliers="0"  drawLargeDots="0"  dotsToDraw="8000"  tint="le.chartfill.tinted.40"  lineWeight="le.lineweight.normal"  lineStyle="le.linestyle.solid" />
                   <GraphEnvironment showGrid="0"  showAxes="tnlTNL"  showGates="1"  showFreqOnPlots="1"  showGateNameOnPlots="1"  showMedians="0"  showUncomped="0"  addEventParam="0"  lastYAxisName="" >
                     <TextTraits font="SansSerif"  size="11"  name="Labels"  style="plain"  color="#000000"  background="#00ffffff"  just="left" />
                     <TextTraits font="SansSerif"  size="11"  name="LayoutGates"  style="plain"  color="#000000"  background="#00ffffff"  just="left" />
                     <TextTraits font="SansSerif"  size="9"  name="Numbers"  style="plain"  color="#000000"  background="#00ffffff"  just="left" />
                     <TextTraits font="SansSerif"  size="9"  name="Legend"  style="plain"  color="#000000"  background="#00ffffff"  just="left" />
                     <WindowPosition x="620"  y="25"  width="390"  height="582"  displayed="1"  panelState="---" />
                   </GraphEnvironment>
                 </Graph>
                 <Gate gating:id="ID1494516263"  gating:parent_id="ID1455809074" >
                   <gating:PolygonGate eventsInside="1"  annoOffsetX="-17"  annoOffsetY="-93"  tint="#000000"  isTinted="0"  lineWeight="Normal"  userDefined="1"  quadId="-1"  gateResolution="256" >
                     <gating:dimension>
                       <data-type:fcs-dimension data-type:name="FL1-H" />
                     </gating:dimension>
                     <gating:dimension>
                       <data-type:fcs-dimension data-type:name="FL2-H" />
                     </gating:dimension>
                     <gating:vertex>
                       <gating:coordinate data-type:value="72.5458004431" />
                       <gating:coordinate data-type:value="37.5815014466" />
                     </gating:vertex>
                     <gating:vertex>
                       <gating:coordinate data-type:value="194.4640631678" />
                       <gating:coordinate data-type:value="19.9520029804" />
                     </gating:vertex>
                     <gating:vertex>
                       <gating:coordinate data-type:value="1023.4435882876" />
                       <gating:coordinate data-type:value="19.9520029804" />
                     </gating:vertex>
                     <gating:vertex>
                       <gating:coordinate data-type:value="1397.3124010318" />
                       <gating:coordinate data-type:value="94.3965513611" />
                     </gating:vertex>
                     <gating:vertex>
                       <gating:coordinate data-type:value="2604.6700786978" />
                       <gating:coordinate data-type:value="334.9125177635" />
                     </gating:vertex>
                     <gating:vertex>
                       <gating:coordinate data-type:value="5386.2742624244" />
                       <gating:coordinate data-type:value="1188.2467414049" />
                     </gating:vertex>
                     <gating:vertex>
                       <gating:coordinate data-type:value="12356.6498506964" />
                       <gating:coordinate data-type:value="3348.7781974891" />
                     </gating:vertex>
                     <gating:vertex>
                       <gating:coordinate data-type:value="33122.8592479538" />
                       <gating:coordinate data-type:value="10589.2179016266" />
                     </gating:vertex>
                     <gating:vertex>
                       <gating:coordinate data-type:value="61742.9003996221" />
                       <gating:coordinate data-type:value="23705.4463109767" />
                     </gating:vertex>
                     <gating:vertex>
                       <gating:coordinate data-type:value="45222.7973426802" />
                       <gating:coordinate data-type:value="31611.311311628" />
                     </gating:vertex>
                     <gating:vertex>
                       <gating:coordinate data-type:value="24260.414419882" />
                       <gating:coordinate data-type:value="17776.8071454819" />
                     </gating:vertex>
                     <gating:vertex>
                       <gating:coordinate data-type:value="9050.4700688781" />
                       <gating:coordinate data-type:value="6307.7432775451" />
                     </gating:vertex>
                     <gating:vertex>
                       <gating:coordinate data-type:value="3043.4594728668" />
                       <gating:coordinate data-type:value="2817.6676008212" />
                     </gating:vertex>
                     <gating:vertex>
                       <gating:coordinate data-type:value="922.5446081483" />
                       <gating:coordinate data-type:value="1258.6515270811" />
                     </gating:vertex>
                     <gating:vertex>
                       <gating:coordinate data-type:value="265.5027107786" />
                       <gating:coordinate data-type:value="668.2175552595" />
                     </gating:vertex>
                     <gating:vertex>
                       <gating:coordinate data-type:value="76.4100606173" />
                       <gating:coordinate data-type:value="446.607236257" />
                     </gating:vertex>
                     <gating:vertex>
                       <gating:coordinate data-type:value="58.9466607173" />
                       <gating:coordinate data-type:value="133.3366006419" />
                     </gating:vertex>
                   </gating:PolygonGate>
                 </Gate>
               </Population>
             </Subpopulations>
           </Population>
         </Subpopulations>
       </SampleNode>
     </Sample>
     <Sample>
       <DataSet uri="file:/Users/cliftonricana/OneDrive/Mizzou/Johnson/Johnson%20Data/Flow%20Data/20201120_143829/A02%205.2FT-2200ftv745-200uL.fcs"  sampleID="11" />
       <Transformations>
         <transforms:linear transforms:minRange="0"  transforms:maxRange="16777216"  gain="1" >
           <data-type:parameter data-type:name="FSC-A" />
         </transforms:linear>
         <transforms:linear transforms:minRange="0"  transforms:maxRange="16777216"  gain="1" >
           <data-type:parameter data-type:name="SSC-A" />
         </transforms:linear>
         <transforms:log transforms:offset="1"  transforms:decades="7.2247198959" >
           <data-type:parameter data-type:name="FL1-A" />
         </transforms:log>
         <transforms:log transforms:offset="1"  transforms:decades="7.2247198959" >
           <data-type:parameter data-type:name="FL2-A" />
         </transforms:log>
         <transforms:log transforms:offset="1"  transforms:decades="7.2247198959" >
           <data-type:parameter data-type:name="FL3-A" />
         </transforms:log>
         <transforms:log transforms:offset="1"  transforms:decades="7.2247198959" >
           <data-type:parameter data-type:name="FL4-A" />
         </transforms:log>
         <transforms:linear transforms:minRange="0"  transforms:maxRange="16777216"  gain="1" >
           <data-type:parameter data-type:name="FSC-H" />
         </transforms:linear>
         <transforms:linear transforms:minRange="0"  transforms:maxRange="16777216"  gain="1" >
           <data-type:parameter data-type:name="SSC-H" />
         </transforms:linear>
         <transforms:log transforms:offset="31.6227766017"  transforms:decades="5.7247198959" >
           <data-type:parameter data-type:name="FL1-H" />
         </transforms:log>
         <transforms:log transforms:offset="10"  transforms:decades="6.2247198959" >
           <data-type:parameter data-type:name="FL2-H" />
         </transforms:log>
         <transforms:log transforms:offset="1"  transforms:decades="7.2247198959" >
           <data-type:parameter data-type:name="FL3-H" />
         </transforms:log>
         <transforms:log transforms:offset="1"  transforms:decades="7.2247198959" >
           <data-type:parameter data-type:name="FL4-H" />
         </transforms:log>
         <transforms:linear transforms:minRange="0"  transforms:maxRange="16777216"  gain="1" >
           <data-type:parameter data-type:name="Width" />
         </transforms:linear>
         <transforms:linear transforms:minRange="15.4282407407"  transforms:maxRange="43"  gain="0.099537037" >
           <data-type:parameter data-type:name="Time" />
         </transforms:linear>
       </Transformations>
       <Keywords>
         <Keyword name="FJ_FCS_VERSION"  value="3" />
         <Keyword name="$FIL"  value="A02 5.2FT-2200ftv745-200uL.fcs" />
         <Keyword name="$SMNO"  value="A2" />
         <Keyword name="#SAMPLE"  value="5.2FT-2200ftv745-200uL" />
         <Keyword name="$DATATYPE"  value="I" />
         <Keyword name="$MODE"  value="L" />
         <Keyword name="$BYTEORD"  value="4,3,2,1" />
         <Keyword name="$NEXTDATA"  value="0" />
         <Keyword name="$PAR"  value="14" />
         <Keyword name="$P1B"  value="32" />
         <Keyword name="$P2B"  value="32" />
         <Keyword name="$P3B"  value="32" />
         <Keyword name="$P4B"  value="32" />
         <Keyword name="$P5B"  value="32" />
         <Keyword name="$P6B"  value="32" />
         <Keyword name="$P7B"  value="32" />
         <Keyword name="$P8B"  value="32" />
         <Keyword name="$P9B"  value="32" />
         <Keyword name="$P10B"  value="32" />
         <Keyword name="$P11B"  value="32" />
         <Keyword name="$P12B"  value="32" />
         <Keyword name="$P13B"  value="32" />
         <Keyword name="$P14B"  value="32" />
         <Keyword name="$P1R"  value="16777216" />
         <Keyword name="$P2R"  value="16777216" />
         <Keyword name="$P3R"  value="16777216" />
         <Keyword name="$P4R"  value="16777216" />
         <Keyword name="$P5R"  value="16777216" />
         <Keyword name="$P6R"  value="16777216" />
         <Keyword name="$P7R"  value="16777216" />
         <Keyword name="$P8R"  value="16777216" />
         <Keyword name="$P9R"  value="16777216" />
         <Keyword name="$P10R"  value="16777216" />
         <Keyword name="$P11R"  value="16777216" />
         <Keyword name="$P12R"  value="16777216" />
         <Keyword name="$P13R"  value="16777216" />
         <Keyword name="$P14R"  value="16777216" />
         <Keyword name="$P1N"  value="FSC-A" />
         <Keyword name="$P2N"  value="SSC-A" />
         <Keyword name="$P3N"  value="FL1-A" />
         <Keyword name="$P4N"  value="FL2-A" />
         <Keyword name="$P5N"  value="FL3-A" />
         <Keyword name="$P6N"  value="FL4-A" />
         <Keyword name="$P7N"  value="FSC-H" />
         <Keyword name="$P8N"  value="SSC-H" />
         <Keyword name="$P9N"  value="FL1-H" />
         <Keyword name="$P10N"  value="FL2-H" />
         <Keyword name="$P11N"  value="FL3-H" />
         <Keyword name="$P12N"  value="FL4-H" />
         <Keyword name="$P13N"  value="Width" />
         <Keyword name="$P14N"  value="Time" />
         <Keyword name="$P1E"  value="0,0" />
         <Keyword name="#BDACCURIDECADES1"  value="7.224719870049579" />
         <Keyword name="$P2E"  value="0,0" />
         <Keyword name="#BDACCURIDECADES2"  value="7.224719870049579" />
         <Keyword name="$P3E"  value="0,0" />
         <Keyword name="#BDACCURIDECADES3"  value="7.224719870049579" />
         <Keyword name="$P4E"  value="0,0" />
         <Keyword name="#BDACCURIDECADES4"  value="7.224719870049579" />
         <Keyword name="$P5E"  value="0,0" />
         <Keyword name="#BDACCURIDECADES5"  value="7.224719870049579" />
         <Keyword name="$P6E"  value="0,0" />
         <Keyword name="#BDACCURIDECADES6"  value="7.224719870049579" />
         <Keyword name="$P7E"  value="0,0" />
         <Keyword name="#BDACCURIDECADES7"  value="7.224719870049579" />
         <Keyword name="$P8E"  value="0,0" />
         <Keyword name="#BDACCURIDECADES8"  value="7.224719870049579" />
         <Keyword name="$P9E"  value="0,0" />
         <Keyword name="#BDACCURIDECADES9"  value="7.224719870049579" />
         <Keyword name="$P10E"  value="0,0" />
         <Keyword name="#BDACCURIDECADES10"  value="7.224719870049579" />
         <Keyword name="$P11E"  value="0,0" />
         <Keyword name="#BDACCURIDECADES11"  value="7.224719870049579" />
         <Keyword name="$P12E"  value="0,0" />
         <Keyword name="#BDACCURIDECADES12"  value="7.224719870049579" />
         <Keyword name="$P13E"  value="0,0" />
         <Keyword name="#BDACCURIDECADES13"  value="7.224719870049579" />
         <Keyword name="$P14E"  value="0,0" />
         <Keyword name="#BDACCURIDECADES14"  value="7.224719870049579" />
         <Keyword name="$P1S"  value="FSC-A" />
         <Keyword name="$P2S"  value="SSC-A" />
         <Keyword name="$P3S"  value="FL1-A" />
         <Keyword name="$P4S"  value="FL2-A" />
         <Keyword name="$P5S"  value="FL3-A" />
         <Keyword name="$P6S"  value="FL4-A" />
         <Keyword name="$P7S"  value="FSC-H" />
         <Keyword name="$P8S"  value="SSC-H" />
         <Keyword name="$P9S"  value="FL1-H" />
         <Keyword name="$P10S"  value="FL2-H" />
         <Keyword name="$P11S"  value="FL3-H" />
         <Keyword name="$P12S"  value="FL4-H" />
         <Keyword name="$P13S"  value="Width" />
         <Keyword name="$P14S"  value="Time" />
         <Keyword name="#P1VirtualGain"  value="1.0" />
         <Keyword name="#P2VirtualGain"  value="1.0" />
         <Keyword name="#P3VirtualGain"  value="1.0" />
         <Keyword name="#P4VirtualGain"  value="1.0" />
         <Keyword name="#P5VirtualGain"  value="1.0" />
         <Keyword name="#P6VirtualGain"  value="1.0" />
         <Keyword name="#P7VirtualGain"  value="1.0" />
         <Keyword name="#P8VirtualGain"  value="1.0" />
         <Keyword name="#P9VirtualGain"  value="1.0" />
         <Keyword name="#P10VirtualGain"  value="1.0" />
         <Keyword name="#P11VirtualGain"  value="1.0" />
         <Keyword name="#P12VirtualGain"  value="1.0" />
         <Keyword name="#P13VirtualGain"  value="1.0" />
         <Keyword name="#P14VirtualGain"  value="1.0" />
         <Keyword name="$TOT"  value="61237" />
         <Keyword name="$DATE"  value="19-JUN-2019" />
         <Keyword name="$CYT"  value="BD Accuri C6" />
         <Keyword name="#BDACCURI4COLORCOMP"  value="0,0.0,0.0,0.0,0.0,0,0.0,0.0,0.0,0.0,0,0.0,0.0,0.0,0.0,0" />
         <Keyword name="#LASERCONFIGURATION"  value="3 Blue 1 Red" />
         <Keyword name="$SPILLOVER"  value="8,3,4,5,6,9,10,11,12,1.000,0.000,0.000,0.000,0.000,0.000,0.000,0.000,0.000,1.000,0.000,0.000,0.000,0.000,0.000,0.000,0.000,0.000,1.000,0.000,0.000,0.000,0.000,0.000,0.000,0.000,0.000,1.000,0.000,0.000,0.000,0.000,0.000,0.000,0.000,0.000,1.000,0.000,0.000,0.000,0.000,0.000,0.000,0.000,0.000,1.000,0.000,0.000,0.000,0.000,0.000,0.000,0.000,0.000,1.000,0.000,0.000,0.000,0.000,0.000,0.000,0.000,0.000,1.000" />
         <Keyword name="#BDACCURICAPTUREDDATE"  value="1560979928842" />
         <Keyword name="$TIMESTEP"  value="0.1" />
         <Keyword name="$PROJ"  value="20201120_143829" />
         <Keyword name="$BTIM"  value="16:32:24:38" />
         <Keyword name="$ETIM"  value="16:33:07:76" />
         <Keyword name="#ATIM"  value="43" />
         <Keyword name="#ACQUISITIONTIMEMILLI"  value="43414" />
         <Keyword name="$VOL"  value="27502" />
         <Keyword name="$BEGINSTEXT"  value="58" />
         <Keyword name="$ENDSTEXT"  value="2572" />
         <Keyword name="$BEGINDATA"  value="2573" />
         <Keyword name="$ENDDATA"  value="3431845" />
         <Keyword name="$BEGINANALYSIS"  value="0" />
         <Keyword name="$ENDANALYSIS"  value="0" />
         <Keyword name="#SPACERS"  value="000" />
       </Keywords>
       <SampleNode name="A02 5.2FT-2200ftv745-200uL.fcs"  annotation=""  owningGroup=""  expanded="1"  sortPriority="10"  count="61237"  sampleID="11" >
         <Graph smoothing="0"  backColor="#ffffff"  foreColor="#000000"  type="Pseudocolor"  fast="1" >
           <Axis dimension="x"  name="FSC-A"  label=""  auto="auto" />
           <Axis dimension="y"  name="SSC-A"  label=""  auto="auto" />
           <GraphSettings level="5%"  smoothingHighResolution="1"  contourHighResolution="1"  histogramSmoothingCount="0"  graphResolution="256"  showOutliers="0"  drawLargeDots="0"  dotsToDraw="8000"  tint="le.chartfill.tinted.40"  lineWeight="le.lineweight.normal"  lineStyle="le.linestyle.solid" />
           <GraphEnvironment showGrid="0"  showAxes="tnlTNL"  showGates="1"  showFreqOnPlots="1"  showGateNameOnPlots="1"  showMedians="0"  showUncomped="0"  addEventParam="0"  lastYAxisName="" >
             <TextTraits font="SansSerif"  size="11"  name="Labels"  style="plain"  color="#000000"  background="#00ffffff"  just="left" />
             <TextTraits font="SansSerif"  size="11"  name="LayoutGates"  style="plain"  color="#000000"  background="#00ffffff"  just="left" />
             <TextTraits font="SansSerif"  size="9"  name="Numbers"  style="plain"  color="#000000"  background="#00ffffff"  just="left" />
             <TextTraits font="SansSerif"  size="9"  name="Legend"  style="plain"  color="#000000"  background="#00ffffff"  just="left" />
           </GraphEnvironment>
         </Graph>
         <Subpopulations>
           <Population name="Live"  annotation=""  owningGroup="All Samples"  expanded="1"  sortPriority="10"  count="48750" >
             <Graph smoothing="0"  backColor="#ffffff"  foreColor="#000000"  heatMapStatParameter="FL1-A"  type="Pseudocolor"  fast="1" >
               <Axis dimension="x"  name="FL1-H"  label=""  auto="auto" />
               <Axis dimension="y"  name="FL2-H"  label=""  auto="auto" />
               <GraphSettings level="5%"  smoothingHighResolution="1"  contourHighResolution="1"  histogramSmoothingCount="0"  graphResolution="256"  showOutliers="0"  drawLargeDots="0"  dotsToDraw="8000"  tint="le.chartfill.tinted.40"  lineWeight="le.lineweight.normal"  lineStyle="le.linestyle.solid" />
               <GraphEnvironment showGrid="0"  showAxes="tnlTNL"  showGates="1"  showFreqOnPlots="1"  showGateNameOnPlots="1"  showMedians="0"  showUncomped="0"  addEventParam="0"  lastYAxisName="" >
                 <TextTraits font="SansSerif"  size="11"  name="Labels"  style="plain"  color="#000000"  background="#00ffffff"  just="left" />
                 <TextTraits font="SansSerif"  size="11"  name="LayoutGates"  style="plain"  color="#000000"  background="#00ffffff"  just="left" />
                 <TextTraits font="SansSerif"  size="9"  name="Numbers"  style="plain"  color="#000000"  background="#00ffffff"  just="left" />
                 <TextTraits font="SansSerif"  size="9"  name="Legend"  style="plain"  color="#000000"  background="#00ffffff"  just="left" />
                 <WindowPosition x="992"  y="25"  width="390"  height="582"  displayed="0"  panelState="---" />
               </GraphEnvironment>
             </Graph>
             <Gate gating:id="ID800891386" >
               <gating:PolygonGate eventsInside="1"  annoOffsetX="0"  annoOffsetY="0"  tint="#000000"  isTinted="0"  lineWeight="Normal"  userDefined="1"  quadId="-1"  gateResolution="256" >
                 <gating:dimension>
                   <data-type:fcs-dimension data-type:name="FSC-A" />
                 </gating:dimension>
                 <gating:dimension>
                   <data-type:fcs-dimension data-type:name="SSC-A" />
                 </gating:dimension>
                 <gating:vertex>
                   <gating:coordinate data-type:value="3170497.5118110236" />
                   <gating:coordinate data-type:value="176706.8273092369" />
                 </gating:vertex>
                 <gating:vertex>
                   <gating:coordinate data-type:value="5152058.456692914" />
                   <gating:coordinate data-type:value="96385.5421686747" />
                 </gating:vertex>
                 <gating:vertex>
                   <gating:coordinate data-type:value="8983076.283464568" />
                   <gating:coordinate data-type:value="224899.5983935743" />
                 </gating:vertex>
                 <gating:vertex>
                   <gating:coordinate data-type:value="11823313.637795275" />
                   <gating:coordinate data-type:value="514056.2248995983" />
                 </gating:vertex>
                 <gating:vertex>
                   <gating:coordinate data-type:value="15456175.37007874" />
                   <gating:coordinate data-type:value="1156626.5060240964" />
                 </gating:vertex>
                 <gating:vertex>
                   <gating:coordinate data-type:value="16645111.937007874" />
                   <gating:coordinate data-type:value="1638554.2168674697" />
                 </gating:vertex>
                 <gating:vertex>
                   <gating:coordinate data-type:value="16645111.937007874" />
                   <gating:coordinate data-type:value="3020080.3212851402" />
                 </gating:vertex>
                 <gating:vertex>
                   <gating:coordinate data-type:value="15522227.401574804" />
                   <gating:coordinate data-type:value="3485943.7751004016" />
                 </gating:vertex>
                 <gating:vertex>
                   <gating:coordinate data-type:value="13144354.267716536" />
                   <gating:coordinate data-type:value="3550200.8032128518" />
                 </gating:vertex>
                 <gating:vertex>
                   <gating:coordinate data-type:value="9973856.755905513" />
                   <gating:coordinate data-type:value="3309236.9477911643" />
                 </gating:vertex>
                 <gating:vertex>
                   <gating:coordinate data-type:value="7529931.590551181" />
                   <gating:coordinate data-type:value="2923694.7791164657" />
                 </gating:vertex>
                 <gating:vertex>
                   <gating:coordinate data-type:value="4623642.20472441" />
                   <gating:coordinate data-type:value="2345381.5261044176" />
                 </gating:vertex>
                 <gating:vertex>
                   <gating:coordinate data-type:value="3170497.5118110236" />
                   <gating:coordinate data-type:value="1606425.7028112449" />
                 </gating:vertex>
                 <gating:vertex>
                   <gating:coordinate data-type:value="2642081.2598425196" />
                   <gating:coordinate data-type:value="1108433.7349397591" />
                 </gating:vertex>
                 <gating:vertex>
                   <gating:coordinate data-type:value="2377873.1338582677" />
                   <gating:coordinate data-type:value="530120.4819277109" />
                 </gating:vertex>
               </gating:PolygonGate>
             </Gate>
             <Subpopulations>
               <Population name="Green Cells"  annotation=""  owningGroup="All Samples"  expanded="1"  sortPriority="10"  count="19009" >
                 <Graph smoothing="0"  backColor="#ffffff"  foreColor="#000000"  heatMapStatParameter="FL1-A"  type="Pseudocolor"  fast="1" >
                   <Axis dimension="x"  name="FL1-H"  label=""  auto="auto" />
                   <Axis dimension="y"  name="FL2-H"  label=""  auto="auto" />
                   <GraphSettings level="5%"  smoothingHighResolution="1"  contourHighResolution="1"  histogramSmoothingCount="0"  graphResolution="256"  showOutliers="0"  drawLargeDots="0"  dotsToDraw="8000"  tint="le.chartfill.tinted.40"  lineWeight="le.lineweight.normal"  lineStyle="le.linestyle.solid" />
                   <GraphEnvironment showGrid="0"  showAxes="tnlTNL"  showGates="1"  showFreqOnPlots="1"  showGateNameOnPlots="1"  showMedians="0"  showUncomped="0"  addEventParam="0"  lastYAxisName="" >
                     <TextTraits font="SansSerif"  size="11"  name="Labels"  style="plain"  color="#000000"  background="#00ffffff"  just="left" />
                     <TextTraits font="SansSerif"  size="11"  name="LayoutGates"  style="plain"  color="#000000"  background="#00ffffff"  just="left" />
                     <TextTraits font="SansSerif"  size="9"  name="Numbers"  style="plain"  color="#000000"  background="#00ffffff"  just="left" />
                     <TextTraits font="SansSerif"  size="9"  name="Legend"  style="plain"  color="#000000"  background="#00ffffff"  just="left" />
                     <WindowPosition x="620"  y="25"  width="390"  height="582"  displayed="1"  panelState="---" />
                   </GraphEnvironment>
                 </Graph>
                 <Gate gating:id="ID1611798257"  gating:parent_id="ID800891386" >
                   <gating:PolygonGate eventsInside="1"  annoOffsetX="33"  annoOffsetY="48"  tint="#000000"  isTinted="0"  lineWeight="Normal"  userDefined="1"  quadId="-1"  gateResolution="256" >
                     <gating:dimension>
                       <data-type:fcs-dimension data-type:name="FL1-H" />
                     </gating:dimension>
                     <gating:dimension>
                       <data-type:fcs-dimension data-type:name="FL2-H" />
                     </gating:dimension>
                     <gating:vertex>
                       <gating:coordinate data-type:value="1023.4435882876" />
                       <gating:coordinate data-type:value="19.9520029804" />
                     </gating:vertex>
                     <gating:vertex>
                       <gating:coordinate data-type:value="1397.3124010318" />
                       <gating:coordinate data-type:value="94.3965513611" />
                     </gating:vertex>
                     <gating:vertex>
                       <gating:coordinate data-type:value="2604.6700786978" />
                       <gating:coordinate data-type:value="334.9125177635" />
                     </gating:vertex>
                     <gating:vertex>
                       <gating:coordinate data-type:value="5386.2742624244" />
                       <gating:coordinate data-type:value="1188.2467414049" />
                     </gating:vertex>
                     <gating:vertex>
                       <gating:coordinate data-type:value="12356.6498506964" />
                       <gating:coordinate data-type:value="3348.7781974891" />
                     </gating:vertex>
                     <gating:vertex>
                       <gating:coordinate data-type:value="33122.8592479538" />
                       <gating:coordinate data-type:value="10589.2179016266" />
                     </gating:vertex>
                     <gating:vertex>
                       <gating:coordinate data-type:value="65031.728003646" />
                       <gating:coordinate data-type:value="25110.017271474" />
                     </gating:vertex>
                     <gating:vertex>
                       <gating:coordinate data-type:value="1801251.6918605152" />
                       <gating:coordinate data-type:value="668009.8883085933" />
                     </gating:vertex>
                     <gating:vertex>
                       <gating:coordinate data-type:value="9984750.631536765" />
                       <gating:coordinate data-type:value="3347737.4727253006" />
                     </gating:vertex>
                     <gating:vertex>
                       <gating:coordinate data-type:value="9479795.2120152" />
                       <gating:coordinate data-type:value="21.1341787396" />
                     </gating:vertex>
                     <gating:vertex>
                       <gating:coordinate data-type:value="174322.0694397667" />
                       <gating:coordinate data-type:value="21.1341787396" />
                     </gating:vertex>
                   </gating:PolygonGate>
                 </Gate>
               </Population>
               <Population name="Non Fluorescent Cells"  annotation=""  owningGroup="All Samples"  expanded="1"  sortPriority="10"  count="29778" >
                 <Graph smoothing="0"  backColor="#ffffff"  foreColor="#000000"  heatMapStatParameter="FL1-A"  type="Pseudocolor"  fast="1" >
                   <Axis dimension="x"  name="FL1-H"  label=""  auto="auto" />
                   <Axis dimension="y"  name="FL2-H"  label=""  auto="auto" />
                   <GraphSettings level="5%"  smoothingHighResolution="1"  contourHighResolution="1"  histogramSmoothingCount="0"  graphResolution="256"  showOutliers="0"  drawLargeDots="0"  dotsToDraw="8000"  tint="le.chartfill.tinted.40"  lineWeight="le.lineweight.normal"  lineStyle="le.linestyle.solid" />
                   <GraphEnvironment showGrid="0"  showAxes="tnlTNL"  showGates="1"  showFreqOnPlots="1"  showGateNameOnPlots="1"  showMedians="0"  showUncomped="0"  addEventParam="0"  lastYAxisName="" >
                     <TextTraits font="SansSerif"  size="11"  name="Labels"  style="plain"  color="#000000"  background="#00ffffff"  just="left" />
                     <TextTraits font="SansSerif"  size="11"  name="LayoutGates"  style="plain"  color="#000000"  background="#00ffffff"  just="left" />
                     <TextTraits font="SansSerif"  size="9"  name="Numbers"  style="plain"  color="#000000"  background="#00ffffff"  just="left" />
                     <TextTraits font="SansSerif"  size="9"  name="Legend"  style="plain"  color="#000000"  background="#00ffffff"  just="left" />
                     <WindowPosition x="620"  y="25"  width="390"  height="582"  displayed="1"  panelState="---" />
                   </GraphEnvironment>
                 </Graph>
                 <Gate gating:id="ID870172713"  gating:parent_id="ID800891386" >
                   <gating:PolygonGate eventsInside="1"  annoOffsetX="-17"  annoOffsetY="-93"  tint="#000000"  isTinted="0"  lineWeight="Normal"  userDefined="1"  quadId="-1"  gateResolution="256" >
                     <gating:dimension>
                       <data-type:fcs-dimension data-type:name="FL1-H" />
                     </gating:dimension>
                     <gating:dimension>
                       <data-type:fcs-dimension data-type:name="FL2-H" />
                     </gating:dimension>
                     <gating:vertex>
                       <gating:coordinate data-type:value="72.5458004431" />
                       <gating:coordinate data-type:value="37.5815014466" />
                     </gating:vertex>
                     <gating:vertex>
                       <gating:coordinate data-type:value="194.4640631678" />
                       <gating:coordinate data-type:value="19.9520029804" />
                     </gating:vertex>
                     <gating:vertex>
                       <gating:coordinate data-type:value="1023.4435882876" />
                       <gating:coordinate data-type:value="19.9520029804" />
                     </gating:vertex>
                     <gating:vertex>
                       <gating:coordinate data-type:value="1397.3124010318" />
                       <gating:coordinate data-type:value="94.3965513611" />
                     </gating:vertex>
                     <gating:vertex>
                       <gating:coordinate data-type:value="2604.6700786978" />
                       <gating:coordinate data-type:value="334.9125177635" />
                     </gating:vertex>
                     <gating:vertex>
                       <gating:coordinate data-type:value="5386.2742624244" />
                       <gating:coordinate data-type:value="1188.2467414049" />
                     </gating:vertex>
                     <gating:vertex>
                       <gating:coordinate data-type:value="12356.6498506964" />
                       <gating:coordinate data-type:value="3348.7781974891" />
                     </gating:vertex>
                     <gating:vertex>
                       <gating:coordinate data-type:value="33122.8592479538" />
                       <gating:coordinate data-type:value="10589.2179016266" />
                     </gating:vertex>
                     <gating:vertex>
                       <gating:coordinate data-type:value="61742.9003996221" />
                       <gating:coordinate data-type:value="23705.4463109767" />
                     </gating:vertex>
                     <gating:vertex>
                       <gating:coordinate data-type:value="45222.7973426802" />
                       <gating:coordinate data-type:value="31611.311311628" />
                     </gating:vertex>
                     <gating:vertex>
                       <gating:coordinate data-type:value="24260.414419882" />
                       <gating:coordinate data-type:value="17776.8071454819" />
                     </gating:vertex>
                     <gating:vertex>
                       <gating:coordinate data-type:value="9050.4700688781" />
                       <gating:coordinate data-type:value="6307.7432775451" />
                     </gating:vertex>
                     <gating:vertex>
                       <gating:coordinate data-type:value="3043.4594728668" />
                       <gating:coordinate data-type:value="2817.6676008212" />
                     </gating:vertex>
                     <gating:vertex>
                       <gating:coordinate data-type:value="922.5446081483" />
                       <gating:coordinate data-type:value="1258.6515270811" />
                     </gating:vertex>
                     <gating:vertex>
                       <gating:coordinate data-type:value="265.5027107786" />
                       <gating:coordinate data-type:value="668.2175552595" />
                     </gating:vertex>
                     <gating:vertex>
                       <gating:coordinate data-type:value="76.4100606173" />
                       <gating:coordinate data-type:value="446.607236257" />
                     </gating:vertex>
                     <gating:vertex>
                       <gating:coordinate data-type:value="58.9466607173" />
                       <gating:coordinate data-type:value="133.3366006419" />
                     </gating:vertex>
                   </gating:PolygonGate>
                 </Gate>
               </Population>
             </Subpopulations>
           </Population>
         </Subpopulations>
       </SampleNode>
     </Sample>
     <Sample>
       <DataSet uri="file:/Users/cliftonricana/OneDrive/Mizzou/Johnson/Johnson%20Data/Flow%20Data/20201120_143829/B04%206.4BBZc-1700bbzv745-200uL.fcs"  sampleID="12" />
       <Transformations>
         <transforms:linear transforms:minRange="0"  transforms:maxRange="16777216"  gain="1" >
           <data-type:parameter data-type:name="FSC-A" />
         </transforms:linear>
         <transforms:linear transforms:minRange="0"  transforms:maxRange="16777216"  gain="1" >
           <data-type:parameter data-type:name="SSC-A" />
         </transforms:linear>
         <transforms:log transforms:offset="1"  transforms:decades="7.2247198959" >
           <data-type:parameter data-type:name="FL1-A" />
         </transforms:log>
         <transforms:log transforms:offset="1"  transforms:decades="7.2247198959" >
           <data-type:parameter data-type:name="FL2-A" />
         </transforms:log>
         <transforms:log transforms:offset="1"  transforms:decades="7.2247198959" >
           <data-type:parameter data-type:name="FL3-A" />
         </transforms:log>
         <transforms:log transforms:offset="1"  transforms:decades="7.2247198959" >
           <data-type:parameter data-type:name="FL4-A" />
         </transforms:log>
         <transforms:linear transforms:minRange="0"  transforms:maxRange="16777216"  gain="1" >
           <data-type:parameter data-type:name="FSC-H" />
         </transforms:linear>
         <transforms:linear transforms:minRange="0"  transforms:maxRange="16777216"  gain="1" >
           <data-type:parameter data-type:name="SSC-H" />
         </transforms:linear>
         <transforms:log transforms:offset="31.6227766017"  transforms:decades="5.7247198959" >
           <data-type:parameter data-type:name="FL1-H" />
         </transforms:log>
         <transforms:log transforms:offset="10"  transforms:decades="6.2247198959" >
           <data-type:parameter data-type:name="FL2-H" />
         </transforms:log>
         <transforms:log transforms:offset="1"  transforms:decades="7.2247198959" >
           <data-type:parameter data-type:name="FL3-H" />
         </transforms:log>
         <transforms:log transforms:offset="1"  transforms:decades="7.2247198959" >
           <data-type:parameter data-type:name="FL4-H" />
         </transforms:log>
         <transforms:linear transforms:minRange="0"  transforms:maxRange="16777216"  gain="1" >
           <data-type:parameter data-type:name="Width" />
         </transforms:linear>
         <transforms:linear transforms:minRange="780.7103825137"  transforms:maxRange="91"  gain="0.0994535519" >
           <data-type:parameter data-type:name="Time" />
         </transforms:linear>
       </Transformations>
       <Keywords>
         <Keyword name="FJ_FCS_VERSION"  value="3" />
         <Keyword name="$FIL"  value="B04 6.4BBZc-1700bbzv745-200uL.fcs" />
         <Keyword name="$SMNO"  value="B4" />
         <Keyword name="#SAMPLE"  value="6.4BBZc-1700bbzv745-200uL" />
         <Keyword name="$DATATYPE"  value="I" />
         <Keyword name="$MODE"  value="L" />
         <Keyword name="$BYTEORD"  value="4,3,2,1" />
         <Keyword name="$NEXTDATA"  value="0" />
         <Keyword name="$PAR"  value="14" />
         <Keyword name="$P1B"  value="32" />
         <Keyword name="$P2B"  value="32" />
         <Keyword name="$P3B"  value="32" />
         <Keyword name="$P4B"  value="32" />
         <Keyword name="$P5B"  value="32" />
         <Keyword name="$P6B"  value="32" />
         <Keyword name="$P7B"  value="32" />
         <Keyword name="$P8B"  value="32" />
         <Keyword name="$P9B"  value="32" />
         <Keyword name="$P10B"  value="32" />
         <Keyword name="$P11B"  value="32" />
         <Keyword name="$P12B"  value="32" />
         <Keyword name="$P13B"  value="32" />
         <Keyword name="$P14B"  value="32" />
         <Keyword name="$P1R"  value="16777216" />
         <Keyword name="$P2R"  value="16777216" />
         <Keyword name="$P3R"  value="16777216" />
         <Keyword name="$P4R"  value="16777216" />
         <Keyword name="$P5R"  value="16777216" />
         <Keyword name="$P6R"  value="16777216" />
         <Keyword name="$P7R"  value="16777216" />
         <Keyword name="$P8R"  value="16777216" />
         <Keyword name="$P9R"  value="16777216" />
         <Keyword name="$P10R"  value="16777216" />
         <Keyword name="$P11R"  value="16777216" />
         <Keyword name="$P12R"  value="16777216" />
         <Keyword name="$P13R"  value="16777216" />
         <Keyword name="$P14R"  value="16777216" />
         <Keyword name="$P1N"  value="FSC-A" />
         <Keyword name="$P2N"  value="SSC-A" />
         <Keyword name="$P3N"  value="FL1-A" />
         <Keyword name="$P4N"  value="FL2-A" />
         <Keyword name="$P5N"  value="FL3-A" />
         <Keyword name="$P6N"  value="FL4-A" />
         <Keyword name="$P7N"  value="FSC-H" />
         <Keyword name="$P8N"  value="SSC-H" />
         <Keyword name="$P9N"  value="FL1-H" />
         <Keyword name="$P10N"  value="FL2-H" />
         <Keyword name="$P11N"  value="FL3-H" />
         <Keyword name="$P12N"  value="FL4-H" />
         <Keyword name="$P13N"  value="Width" />
         <Keyword name="$P14N"  value="Time" />
         <Keyword name="$P1E"  value="0,0" />
         <Keyword name="#BDACCURIDECADES1"  value="7.224719870049579" />
         <Keyword name="$P2E"  value="0,0" />
         <Keyword name="#BDACCURIDECADES2"  value="7.224719870049579" />
         <Keyword name="$P3E"  value="0,0" />
         <Keyword name="#BDACCURIDECADES3"  value="7.224719870049579" />
         <Keyword name="$P4E"  value="0,0" />
         <Keyword name="#BDACCURIDECADES4"  value="7.224719870049579" />
         <Keyword name="$P5E"  value="0,0" />
         <Keyword name="#BDACCURIDECADES5"  value="7.224719870049579" />
         <Keyword name="$P6E"  value="0,0" />
         <Keyword name="#BDACCURIDECADES6"  value="7.224719870049579" />
         <Keyword name="$P7E"  value="0,0" />
         <Keyword name="#BDACCURIDECADES7"  value="7.224719870049579" />
         <Keyword name="$P8E"  value="0,0" />
         <Keyword name="#BDACCURIDECADES8"  value="7.224719870049579" />
         <Keyword name="$P9E"  value="0,0" />
         <Keyword name="#BDACCURIDECADES9"  value="7.224719870049579" />
         <Keyword name="$P10E"  value="0,0" />
         <Keyword name="#BDACCURIDECADES10"  value="7.224719870049579" />
         <Keyword name="$P11E"  value="0,0" />
         <Keyword name="#BDACCURIDECADES11"  value="7.224719870049579" />
         <Keyword name="$P12E"  value="0,0" />
         <Keyword name="#BDACCURIDECADES12"  value="7.224719870049579" />
         <Keyword name="$P13E"  value="0,0" />
         <Keyword name="#BDACCURIDECADES13"  value="7.224719870049579" />
         <Keyword name="$P14E"  value="0,0" />
         <Keyword name="#BDACCURIDECADES14"  value="7.224719870049579" />
         <Keyword name="$P1S"  value="FSC-A" />
         <Keyword name="$P2S"  value="SSC-A" />
         <Keyword name="$P3S"  value="FL1-A" />
         <Keyword name="$P4S"  value="FL2-A" />
         <Keyword name="$P5S"  value="FL3-A" />
         <Keyword name="$P6S"  value="FL4-A" />
         <Keyword name="$P7S"  value="FSC-H" />
         <Keyword name="$P8S"  value="SSC-H" />
         <Keyword name="$P9S"  value="FL1-H" />
         <Keyword name="$P10S"  value="FL2-H" />
         <Keyword name="$P11S"  value="FL3-H" />
         <Keyword name="$P12S"  value="FL4-H" />
         <Keyword name="$P13S"  value="Width" />
         <Keyword name="$P14S"  value="Time" />
         <Keyword name="#P1VirtualGain"  value="1.0" />
         <Keyword name="#P2VirtualGain"  value="1.0" />
         <Keyword name="#P3VirtualGain"  value="1.0" />
         <Keyword name="#P4VirtualGain"  value="1.0" />
         <Keyword name="#P5VirtualGain"  value="1.0" />
         <Keyword name="#P6VirtualGain"  value="1.0" />
         <Keyword name="#P7VirtualGain"  value="1.0" />
         <Keyword name="#P8VirtualGain"  value="1.0" />
         <Keyword name="#P9VirtualGain"  value="1.0" />
         <Keyword name="#P10VirtualGain"  value="1.0" />
         <Keyword name="#P11VirtualGain"  value="1.0" />
         <Keyword name="#P12VirtualGain"  value="1.0" />
         <Keyword name="#P13VirtualGain"  value="1.0" />
         <Keyword name="#P14VirtualGain"  value="1.0" />
         <Keyword name="$TOT"  value="64604" />
         <Keyword name="$DATE"  value="19-JUN-2019" />
         <Keyword name="$CYT"  value="BD Accuri C6" />
         <Keyword name="#BDACCURI4COLORCOMP"  value="0,0.0,0.0,0.0,0.0,0,0.0,0.0,0.0,0.0,0,0.0,0.0,0.0,0.0,0" />
         <Keyword name="#LASERCONFIGURATION"  value="3 Blue 1 Red" />
         <Keyword name="$SPILLOVER"  value="8,3,4,5,6,9,10,11,12,1.000,0.000,0.000,0.000,0.000,0.000,0.000,0.000,0.000,1.000,0.000,0.000,0.000,0.000,0.000,0.000,0.000,0.000,1.000,0.000,0.000,0.000,0.000,0.000,0.000,0.000,0.000,1.000,0.000,0.000,0.000,0.000,0.000,0.000,0.000,0.000,1.000,0.000,0.000,0.000,0.000,0.000,0.000,0.000,0.000,1.000,0.000,0.000,0.000,0.000,0.000,0.000,0.000,0.000,1.000,0.000,0.000,0.000,0.000,0.000,0.000,0.000,0.000,1.000" />
         <Keyword name="#BDACCURICAPTUREDDATE"  value="1560980612082" />
         <Keyword name="$TIMESTEP"  value="0.1" />
         <Keyword name="$PROJ"  value="20201120_143829" />
         <Keyword name="$BTIM"  value="16:56:37:12" />
         <Keyword name="$ETIM"  value="16:58:08:63" />
         <Keyword name="#ATIM"  value="91" />
         <Keyword name="#ACQUISITIONTIMEMILLI"  value="91541" />
         <Keyword name="$VOL"  value="52461" />
         <Keyword name="$BEGINSTEXT"  value="58" />
         <Keyword name="$ENDSTEXT"  value="2578" />
         <Keyword name="$BEGINDATA"  value="2579" />
         <Keyword name="$ENDDATA"  value="3620403" />
         <Keyword name="$BEGINANALYSIS"  value="0" />
         <Keyword name="$ENDANALYSIS"  value="0" />
         <Keyword name="#SPACERS"  value="000" />
       </Keywords>
       <SampleNode name="B04 6.4BBZc-1700bbzv745-200uL.fcs"  annotation=""  owningGroup=""  expanded="1"  sortPriority="10"  count="64604"  sampleID="12" >
         <Graph smoothing="0"  backColor="#ffffff"  foreColor="#000000"  type="Pseudocolor"  fast="1" >
           <Axis dimension="x"  name="FSC-A"  label=""  auto="auto" />
           <Axis dimension="y"  name="SSC-A"  label=""  auto="auto" />
           <GraphSettings level="5%"  smoothingHighResolution="1"  contourHighResolution="1"  histogramSmoothingCount="0"  graphResolution="256"  showOutliers="0"  drawLargeDots="0"  dotsToDraw="8000"  tint="le.chartfill.tinted.40"  lineWeight="le.lineweight.normal"  lineStyle="le.linestyle.solid" />
           <GraphEnvironment showGrid="0"  showAxes="tnlTNL"  showGates="1"  showFreqOnPlots="1"  showGateNameOnPlots="1"  showMedians="0"  showUncomped="0"  addEventParam="0"  lastYAxisName="" >
             <TextTraits font="SansSerif"  size="11"  name="Labels"  style="plain"  color="#000000"  background="#00ffffff"  just="left" />
             <TextTraits font="SansSerif"  size="11"  name="LayoutGates"  style="plain"  color="#000000"  background="#00ffffff"  just="left" />
             <TextTraits font="SansSerif"  size="9"  name="Numbers"  style="plain"  color="#000000"  background="#00ffffff"  just="left" />
             <TextTraits font="SansSerif"  size="9"  name="Legend"  style="plain"  color="#000000"  background="#00ffffff"  just="left" />
           </GraphEnvironment>
         </Graph>
         <Subpopulations>
           <Population name="Live"  annotation=""  owningGroup="All Samples"  expanded="1"  sortPriority="10"  count="47120" >
             <Graph smoothing="0"  backColor="#ffffff"  foreColor="#000000"  heatMapStatParameter="FL1-A"  type="Pseudocolor"  fast="1" >
               <Axis dimension="x"  name="FL1-H"  label=""  auto="auto" />
               <Axis dimension="y"  name="FL2-H"  label=""  auto="auto" />
               <GraphSettings level="5%"  smoothingHighResolution="1"  contourHighResolution="1"  histogramSmoothingCount="0"  graphResolution="256"  showOutliers="0"  drawLargeDots="0"  dotsToDraw="8000"  tint="le.chartfill.tinted.40"  lineWeight="le.lineweight.normal"  lineStyle="le.linestyle.solid" />
               <GraphEnvironment showGrid="0"  showAxes="tnlTNL"  showGates="1"  showFreqOnPlots="1"  showGateNameOnPlots="1"  showMedians="0"  showUncomped="0"  addEventParam="0"  lastYAxisName="" >
                 <TextTraits font="SansSerif"  size="11"  name="Labels"  style="plain"  color="#000000"  background="#00ffffff"  just="left" />
                 <TextTraits font="SansSerif"  size="11"  name="LayoutGates"  style="plain"  color="#000000"  background="#00ffffff"  just="left" />
                 <TextTraits font="SansSerif"  size="9"  name="Numbers"  style="plain"  color="#000000"  background="#00ffffff"  just="left" />
                 <TextTraits font="SansSerif"  size="9"  name="Legend"  style="plain"  color="#000000"  background="#00ffffff"  just="left" />
                 <WindowPosition x="992"  y="25"  width="390"  height="582"  displayed="0"  panelState="---" />
               </GraphEnvironment>
             </Graph>
             <Gate gating:id="ID1434975421" >
               <gating:PolygonGate eventsInside="1"  annoOffsetX="0"  annoOffsetY="0"  tint="#000000"  isTinted="0"  lineWeight="Normal"  userDefined="1"  quadId="-1"  gateResolution="256" >
                 <gating:dimension>
                   <data-type:fcs-dimension data-type:name="FSC-A" />
                 </gating:dimension>
                 <gating:dimension>
                   <data-type:fcs-dimension data-type:name="SSC-A" />
                 </gating:dimension>
                 <gating:vertex>
                   <gating:coordinate data-type:value="3170497.5118110236" />
                   <gating:coordinate data-type:value="176706.8273092369" />
                 </gating:vertex>
                 <gating:vertex>
                   <gating:coordinate data-type:value="5152058.456692914" />
                   <gating:coordinate data-type:value="96385.5421686747" />
                 </gating:vertex>
                 <gating:vertex>
                   <gating:coordinate data-type:value="8983076.283464568" />
                   <gating:coordinate data-type:value="224899.5983935743" />
                 </gating:vertex>
                 <gating:vertex>
                   <gating:coordinate data-type:value="11823313.637795275" />
                   <gating:coordinate data-type:value="514056.2248995983" />
                 </gating:vertex>
                 <gating:vertex>
                   <gating:coordinate data-type:value="15456175.37007874" />
                   <gating:coordinate data-type:value="1156626.5060240964" />
                 </gating:vertex>
                 <gating:vertex>
                   <gating:coordinate data-type:value="16645111.937007874" />
                   <gating:coordinate data-type:value="1638554.2168674697" />
                 </gating:vertex>
                 <gating:vertex>
                   <gating:coordinate data-type:value="16645111.937007874" />
                   <gating:coordinate data-type:value="3020080.3212851402" />
                 </gating:vertex>
                 <gating:vertex>
                   <gating:coordinate data-type:value="15522227.401574804" />
                   <gating:coordinate data-type:value="3485943.7751004016" />
                 </gating:vertex>
                 <gating:vertex>
                   <gating:coordinate data-type:value="13144354.267716536" />
                   <gating:coordinate data-type:value="3550200.8032128518" />
                 </gating:vertex>
                 <gating:vertex>
                   <gating:coordinate data-type:value="9973856.755905513" />
                   <gating:coordinate data-type:value="3309236.9477911643" />
                 </gating:vertex>
                 <gating:vertex>
                   <gating:coordinate data-type:value="7529931.590551181" />
                   <gating:coordinate data-type:value="2923694.7791164657" />
                 </gating:vertex>
                 <gating:vertex>
                   <gating:coordinate data-type:value="4623642.20472441" />
                   <gating:coordinate data-type:value="2345381.5261044176" />
                 </gating:vertex>
                 <gating:vertex>
                   <gating:coordinate data-type:value="3170497.5118110236" />
                   <gating:coordinate data-type:value="1606425.7028112449" />
                 </gating:vertex>
                 <gating:vertex>
                   <gating:coordinate data-type:value="2642081.2598425196" />
                   <gating:coordinate data-type:value="1108433.7349397591" />
                 </gating:vertex>
                 <gating:vertex>
                   <gating:coordinate data-type:value="2377873.1338582677" />
                   <gating:coordinate data-type:value="530120.4819277109" />
                 </gating:vertex>
               </gating:PolygonGate>
             </Gate>
             <Subpopulations>
               <Population name="Green Cells"  annotation=""  owningGroup="All Samples"  expanded="1"  sortPriority="10"  count="7" >
                 <Graph smoothing="0"  backColor="#ffffff"  foreColor="#000000"  heatMapStatParameter="FL1-A"  type="Pseudocolor"  fast="1" >
                   <Axis dimension="x"  name="FL1-H"  label=""  auto="auto" />
                   <Axis dimension="y"  name="FL2-H"  label=""  auto="auto" />
                   <GraphSettings level="5%"  smoothingHighResolution="1"  contourHighResolution="1"  histogramSmoothingCount="0"  graphResolution="256"  showOutliers="0"  drawLargeDots="0"  dotsToDraw="8000"  tint="le.chartfill.tinted.40"  lineWeight="le.lineweight.normal"  lineStyle="le.linestyle.solid" />
                   <GraphEnvironment showGrid="0"  showAxes="tnlTNL"  showGates="1"  showFreqOnPlots="1"  showGateNameOnPlots="1"  showMedians="0"  showUncomped="0"  addEventParam="0"  lastYAxisName="" >
                     <TextTraits font="SansSerif"  size="11"  name="Labels"  style="plain"  color="#000000"  background="#00ffffff"  just="left" />
                     <TextTraits font="SansSerif"  size="11"  name="LayoutGates"  style="plain"  color="#000000"  background="#00ffffff"  just="left" />
                     <TextTraits font="SansSerif"  size="9"  name="Numbers"  style="plain"  color="#000000"  background="#00ffffff"  just="left" />
                     <TextTraits font="SansSerif"  size="9"  name="Legend"  style="plain"  color="#000000"  background="#00ffffff"  just="left" />
                     <WindowPosition x="620"  y="25"  width="390"  height="582"  displayed="1"  panelState="---" />
                   </GraphEnvironment>
                 </Graph>
                 <Gate gating:id="ID2021323528"  gating:parent_id="ID1434975421" >
                   <gating:PolygonGate eventsInside="1"  annoOffsetX="33"  annoOffsetY="48"  tint="#000000"  isTinted="0"  lineWeight="Normal"  userDefined="1"  quadId="-1"  gateResolution="256" >
                     <gating:dimension>
                       <data-type:fcs-dimension data-type:name="FL1-H" />
                     </gating:dimension>
                     <gating:dimension>
                       <data-type:fcs-dimension data-type:name="FL2-H" />
                     </gating:dimension>
                     <gating:vertex>
                       <gating:coordinate data-type:value="1023.4435882876" />
                       <gating:coordinate data-type:value="19.9520029804" />
                     </gating:vertex>
                     <gating:vertex>
                       <gating:coordinate data-type:value="1397.3124010318" />
                       <gating:coordinate data-type:value="94.3965513611" />
                     </gating:vertex>
                     <gating:vertex>
                       <gating:coordinate data-type:value="2604.6700786978" />
                       <gating:coordinate data-type:value="334.9125177635" />
                     </gating:vertex>
                     <gating:vertex>
                       <gating:coordinate data-type:value="5386.2742624244" />
                       <gating:coordinate data-type:value="1188.2467414049" />
                     </gating:vertex>
                     <gating:vertex>
                       <gating:coordinate data-type:value="12356.6498506964" />
                       <gating:coordinate data-type:value="3348.7781974891" />
                     </gating:vertex>
                     <gating:vertex>
                       <gating:coordinate data-type:value="33122.8592479538" />
                       <gating:coordinate data-type:value="10589.2179016266" />
                     </gating:vertex>
                     <gating:vertex>
                       <gating:coordinate data-type:value="65031.728003646" />
                       <gating:coordinate data-type:value="25110.017271474" />
                     </gating:vertex>
                     <gating:vertex>
                       <gating:coordinate data-type:value="1801251.6918605152" />
                       <gating:coordinate data-type:value="668009.8883085933" />
                     </gating:vertex>
                     <gating:vertex>
                       <gating:coordinate data-type:value="9984750.631536765" />
                       <gating:coordinate data-type:value="3347737.4727253006" />
                     </gating:vertex>
                     <gating:vertex>
                       <gating:coordinate data-type:value="9479795.2120152" />
                       <gating:coordinate data-type:value="21.1341787396" />
                     </gating:vertex>
                     <gating:vertex>
                       <gating:coordinate data-type:value="174322.0694397667" />
                       <gating:coordinate data-type:value="21.1341787396" />
                     </gating:vertex>
                   </gating:PolygonGate>
                 </Gate>
               </Population>
               <Population name="Non Fluorescent Cells"  annotation=""  owningGroup="All Samples"  expanded="1"  sortPriority="10"  count="47110" >
                 <Graph smoothing="0"  backColor="#ffffff"  foreColor="#000000"  heatMapStatParameter="FL1-A"  type="Pseudocolor"  fast="1" >
                   <Axis dimension="x"  name="FL1-H"  label=""  auto="auto" />
                   <Axis dimension="y"  name="FL2-H"  label=""  auto="auto" />
                   <GraphSettings level="5%"  smoothingHighResolution="1"  contourHighResolution="1"  histogramSmoothingCount="0"  graphResolution="256"  showOutliers="0"  drawLargeDots="0"  dotsToDraw="8000"  tint="le.chartfill.tinted.40"  lineWeight="le.lineweight.normal"  lineStyle="le.linestyle.solid" />
                   <GraphEnvironment showGrid="0"  showAxes="tnlTNL"  showGates="1"  showFreqOnPlots="1"  showGateNameOnPlots="1"  showMedians="0"  showUncomped="0"  addEventParam="0"  lastYAxisName="" >
                     <TextTraits font="SansSerif"  size="11"  name="Labels"  style="plain"  color="#000000"  background="#00ffffff"  just="left" />
                     <TextTraits font="SansSerif"  size="11"  name="LayoutGates"  style="plain"  color="#000000"  background="#00ffffff"  just="left" />
                     <TextTraits font="SansSerif"  size="9"  name="Numbers"  style="plain"  color="#000000"  background="#00ffffff"  just="left" />
                     <TextTraits font="SansSerif"  size="9"  name="Legend"  style="plain"  color="#000000"  background="#00ffffff"  just="left" />
                     <WindowPosition x="620"  y="25"  width="390"  height="582"  displayed="1"  panelState="---" />
                   </GraphEnvironment>
                 </Graph>
                 <Gate gating:id="ID972656832"  gating:parent_id="ID1434975421" >
                   <gating:PolygonGate eventsInside="1"  annoOffsetX="-17"  annoOffsetY="-93"  tint="#000000"  isTinted="0"  lineWeight="Normal"  userDefined="1"  quadId="-1"  gateResolution="256" >
                     <gating:dimension>
                       <data-type:fcs-dimension data-type:name="FL1-H" />
                     </gating:dimension>
                     <gating:dimension>
                       <data-type:fcs-dimension data-type:name="FL2-H" />
                     </gating:dimension>
                     <gating:vertex>
                       <gating:coordinate data-type:value="72.5458004431" />
                       <gating:coordinate data-type:value="37.5815014466" />
                     </gating:vertex>
                     <gating:vertex>
                       <gating:coordinate data-type:value="194.4640631678" />
                       <gating:coordinate data-type:value="19.9520029804" />
                     </gating:vertex>
                     <gating:vertex>
                       <gating:coordinate data-type:value="1023.4435882876" />
                       <gating:coordinate data-type:value="19.9520029804" />
                     </gating:vertex>
                     <gating:vertex>
                       <gating:coordinate data-type:value="1397.3124010318" />
                       <gating:coordinate data-type:value="94.3965513611" />
                     </gating:vertex>
                     <gating:vertex>
                       <gating:coordinate data-type:value="2604.6700786978" />
                       <gating:coordinate data-type:value="334.9125177635" />
                     </gating:vertex>
                     <gating:vertex>
                       <gating:coordinate data-type:value="5386.2742624244" />
                       <gating:coordinate data-type:value="1188.2467414049" />
                     </gating:vertex>
                     <gating:vertex>
                       <gating:coordinate data-type:value="12356.6498506964" />
                       <gating:coordinate data-type:value="3348.7781974891" />
                     </gating:vertex>
                     <gating:vertex>
                       <gating:coordinate data-type:value="33122.8592479538" />
                       <gating:coordinate data-type:value="10589.2179016266" />
                     </gating:vertex>
                     <gating:vertex>
                       <gating:coordinate data-type:value="61742.9003996221" />
                       <gating:coordinate data-type:value="23705.4463109767" />
                     </gating:vertex>
                     <gating:vertex>
                       <gating:coordinate data-type:value="45222.7973426802" />
                       <gating:coordinate data-type:value="31611.311311628" />
                     </gating:vertex>
                     <gating:vertex>
                       <gating:coordinate data-type:value="24260.414419882" />
                       <gating:coordinate data-type:value="17776.8071454819" />
                     </gating:vertex>
                     <gating:vertex>
                       <gating:coordinate data-type:value="9050.4700688781" />
                       <gating:coordinate data-type:value="6307.7432775451" />
                     </gating:vertex>
                     <gating:vertex>
                       <gating:coordinate data-type:value="3043.4594728668" />
                       <gating:coordinate data-type:value="2817.6676008212" />
                     </gating:vertex>
                     <gating:vertex>
                       <gating:coordinate data-type:value="922.5446081483" />
                       <gating:coordinate data-type:value="1258.6515270811" />
                     </gating:vertex>
                     <gating:vertex>
                       <gating:coordinate data-type:value="265.5027107786" />
                       <gating:coordinate data-type:value="668.2175552595" />
                     </gating:vertex>
                     <gating:vertex>
                       <gating:coordinate data-type:value="76.4100606173" />
                       <gating:coordinate data-type:value="446.607236257" />
                     </gating:vertex>
                     <gating:vertex>
                       <gating:coordinate data-type:value="58.9466607173" />
                       <gating:coordinate data-type:value="133.3366006419" />
                     </gating:vertex>
                   </gating:PolygonGate>
                 </Gate>
               </Population>
             </Subpopulations>
           </Population>
         </Subpopulations>
       </SampleNode>
     </Sample>
     <Sample>
       <DataSet uri="file:/Users/cliftonricana/OneDrive/Mizzou/Johnson/Johnson%20Data/Flow%20Data/20201120_143829/B02%206.2FT-2200bbzv745-200uL.fcs"  sampleID="13" />
       <Transformations>
         <transforms:linear transforms:minRange="0"  transforms:maxRange="16777216"  gain="1" >
           <data-type:parameter data-type:name="FSC-A" />
         </transforms:linear>
         <transforms:linear transforms:minRange="0"  transforms:maxRange="16777216"  gain="1" >
           <data-type:parameter data-type:name="SSC-A" />
         </transforms:linear>
         <transforms:log transforms:offset="1"  transforms:decades="7.2247198959" >
           <data-type:parameter data-type:name="FL1-A" />
         </transforms:log>
         <transforms:log transforms:offset="1"  transforms:decades="7.2247198959" >
           <data-type:parameter data-type:name="FL2-A" />
         </transforms:log>
         <transforms:log transforms:offset="1"  transforms:decades="7.2247198959" >
           <data-type:parameter data-type:name="FL3-A" />
         </transforms:log>
         <transforms:log transforms:offset="1"  transforms:decades="7.2247198959" >
           <data-type:parameter data-type:name="FL4-A" />
         </transforms:log>
         <transforms:linear transforms:minRange="0"  transforms:maxRange="16777216"  gain="1" >
           <data-type:parameter data-type:name="FSC-H" />
         </transforms:linear>
         <transforms:linear transforms:minRange="0"  transforms:maxRange="16777216"  gain="1" >
           <data-type:parameter data-type:name="SSC-H" />
         </transforms:linear>
         <transforms:log transforms:offset="31.6227766017"  transforms:decades="5.7247198959" >
           <data-type:parameter data-type:name="FL1-H" />
         </transforms:log>
         <transforms:log transforms:offset="10"  transforms:decades="6.2247198959" >
           <data-type:parameter data-type:name="FL2-H" />
         </transforms:log>
         <transforms:log transforms:offset="1"  transforms:decades="7.2247198959" >
           <data-type:parameter data-type:name="FL3-H" />
         </transforms:log>
         <transforms:log transforms:offset="1"  transforms:decades="7.2247198959" >
           <data-type:parameter data-type:name="FL4-H" />
         </transforms:log>
         <transforms:linear transforms:minRange="0"  transforms:maxRange="16777216"  gain="1" >
           <data-type:parameter data-type:name="Width" />
         </transforms:linear>
         <transforms:linear transforms:minRange="15.5"  transforms:maxRange="93"  gain="0.1" >
           <data-type:parameter data-type:name="Time" />
         </transforms:linear>
       </Transformations>
       <Keywords>
         <Keyword name="FJ_FCS_VERSION"  value="3" />
         <Keyword name="$FIL"  value="B02 6.2FT-2200bbzv745-200uL.fcs" />
         <Keyword name="$SMNO"  value="B2" />
         <Keyword name="#SAMPLE"  value="6.2FT-2200bbzv745-200uL" />
         <Keyword name="$DATATYPE"  value="I" />
         <Keyword name="$MODE"  value="L" />
         <Keyword name="$BYTEORD"  value="4,3,2,1" />
         <Keyword name="$NEXTDATA"  value="0" />
         <Keyword name="$PAR"  value="14" />
         <Keyword name="$P1B"  value="32" />
         <Keyword name="$P2B"  value="32" />
         <Keyword name="$P3B"  value="32" />
         <Keyword name="$P4B"  value="32" />
         <Keyword name="$P5B"  value="32" />
         <Keyword name="$P6B"  value="32" />
         <Keyword name="$P7B"  value="32" />
         <Keyword name="$P8B"  value="32" />
         <Keyword name="$P9B"  value="32" />
         <Keyword name="$P10B"  value="32" />
         <Keyword name="$P11B"  value="32" />
         <Keyword name="$P12B"  value="32" />
         <Keyword name="$P13B"  value="32" />
         <Keyword name="$P14B"  value="32" />
         <Keyword name="$P1R"  value="16777216" />
         <Keyword name="$P2R"  value="16777216" />
         <Keyword name="$P3R"  value="16777216" />
         <Keyword name="$P4R"  value="16777216" />
         <Keyword name="$P5R"  value="16777216" />
         <Keyword name="$P6R"  value="16777216" />
         <Keyword name="$P7R"  value="16777216" />
         <Keyword name="$P8R"  value="16777216" />
         <Keyword name="$P9R"  value="16777216" />
         <Keyword name="$P10R"  value="16777216" />
         <Keyword name="$P11R"  value="16777216" />
         <Keyword name="$P12R"  value="16777216" />
         <Keyword name="$P13R"  value="16777216" />
         <Keyword name="$P14R"  value="16777216" />
         <Keyword name="$P1N"  value="FSC-A" />
         <Keyword name="$P2N"  value="SSC-A" />
         <Keyword name="$P3N"  value="FL1-A" />
         <Keyword name="$P4N"  value="FL2-A" />
         <Keyword name="$P5N"  value="FL3-A" />
         <Keyword name="$P6N"  value="FL4-A" />
         <Keyword name="$P7N"  value="FSC-H" />
         <Keyword name="$P8N"  value="SSC-H" />
         <Keyword name="$P9N"  value="FL1-H" />
         <Keyword name="$P10N"  value="FL2-H" />
         <Keyword name="$P11N"  value="FL3-H" />
         <Keyword name="$P12N"  value="FL4-H" />
         <Keyword name="$P13N"  value="Width" />
         <Keyword name="$P14N"  value="Time" />
         <Keyword name="$P1E"  value="0,0" />
         <Keyword name="#BDACCURIDECADES1"  value="7.224719870049579" />
         <Keyword name="$P2E"  value="0,0" />
         <Keyword name="#BDACCURIDECADES2"  value="7.224719870049579" />
         <Keyword name="$P3E"  value="0,0" />
         <Keyword name="#BDACCURIDECADES3"  value="7.224719870049579" />
         <Keyword name="$P4E"  value="0,0" />
         <Keyword name="#BDACCURIDECADES4"  value="7.224719870049579" />
         <Keyword name="$P5E"  value="0,0" />
         <Keyword name="#BDACCURIDECADES5"  value="7.224719870049579" />
         <Keyword name="$P6E"  value="0,0" />
         <Keyword name="#BDACCURIDECADES6"  value="7.224719870049579" />
         <Keyword name="$P7E"  value="0,0" />
         <Keyword name="#BDACCURIDECADES7"  value="7.224719870049579" />
         <Keyword name="$P8E"  value="0,0" />
         <Keyword name="#BDACCURIDECADES8"  value="7.224719870049579" />
         <Keyword name="$P9E"  value="0,0" />
         <Keyword name="#BDACCURIDECADES9"  value="7.224719870049579" />
         <Keyword name="$P10E"  value="0,0" />
         <Keyword name="#BDACCURIDECADES10"  value="7.224719870049579" />
         <Keyword name="$P11E"  value="0,0" />
         <Keyword name="#BDACCURIDECADES11"  value="7.224719870049579" />
         <Keyword name="$P12E"  value="0,0" />
         <Keyword name="#BDACCURIDECADES12"  value="7.224719870049579" />
         <Keyword name="$P13E"  value="0,0" />
         <Keyword name="#BDACCURIDECADES13"  value="7.224719870049579" />
         <Keyword name="$P14E"  value="0,0" />
         <Keyword name="#BDACCURIDECADES14"  value="7.224719870049579" />
         <Keyword name="$P1S"  value="FSC-A" />
         <Keyword name="$P2S"  value="SSC-A" />
         <Keyword name="$P3S"  value="FL1-A" />
         <Keyword name="$P4S"  value="FL2-A" />
         <Keyword name="$P5S"  value="FL3-A" />
         <Keyword name="$P6S"  value="FL4-A" />
         <Keyword name="$P7S"  value="FSC-H" />
         <Keyword name="$P8S"  value="SSC-H" />
         <Keyword name="$P9S"  value="FL1-H" />
         <Keyword name="$P10S"  value="FL2-H" />
         <Keyword name="$P11S"  value="FL3-H" />
         <Keyword name="$P12S"  value="FL4-H" />
         <Keyword name="$P13S"  value="Width" />
         <Keyword name="$P14S"  value="Time" />
         <Keyword name="#P1VirtualGain"  value="1.0" />
         <Keyword name="#P2VirtualGain"  value="1.0" />
         <Keyword name="#P3VirtualGain"  value="1.0" />
         <Keyword name="#P4VirtualGain"  value="1.0" />
         <Keyword name="#P5VirtualGain"  value="1.0" />
         <Keyword name="#P6VirtualGain"  value="1.0" />
         <Keyword name="#P7VirtualGain"  value="1.0" />
         <Keyword name="#P8VirtualGain"  value="1.0" />
         <Keyword name="#P9VirtualGain"  value="1.0" />
         <Keyword name="#P10VirtualGain"  value="1.0" />
         <Keyword name="#P11VirtualGain"  value="1.0" />
         <Keyword name="#P12VirtualGain"  value="1.0" />
         <Keyword name="#P13VirtualGain"  value="1.0" />
         <Keyword name="#P14VirtualGain"  value="1.0" />
         <Keyword name="$TOT"  value="62463" />
         <Keyword name="$DATE"  value="19-JUN-2019" />
         <Keyword name="$CYT"  value="BD Accuri C6" />
         <Keyword name="#BDACCURI4COLORCOMP"  value="0,0.0,0.0,0.0,0.0,0,0.0,0.0,0.0,0.0,0,0.0,0.0,0.0,0.0,0" />
         <Keyword name="#LASERCONFIGURATION"  value="3 Blue 1 Red" />
         <Keyword name="$SPILLOVER"  value="8,3,4,5,6,9,10,11,12,1.000,0.000,0.000,0.000,0.000,0.000,0.000,0.000,0.000,1.000,0.000,0.000,0.000,0.000,0.000,0.000,0.000,0.000,1.000,0.000,0.000,0.000,0.000,0.000,0.000,0.000,0.000,1.000,0.000,0.000,0.000,0.000,0.000,0.000,0.000,0.000,1.000,0.000,0.000,0.000,0.000,0.000,0.000,0.000,0.000,1.000,0.000,0.000,0.000,0.000,0.000,0.000,0.000,0.000,1.000,0.000,0.000,0.000,0.000,0.000,0.000,0.000,0.000,1.000" />
         <Keyword name="#BDACCURICAPTUREDDATE"  value="1560980997320" />
         <Keyword name="$TIMESTEP"  value="0.1" />
         <Keyword name="$PROJ"  value="20201120_143829" />
         <Keyword name="$BTIM"  value="16:50:12:82" />
         <Keyword name="$ETIM"  value="16:51:45:97" />
         <Keyword name="#ATIM"  value="93" />
         <Keyword name="#ACQUISITIONTIMEMILLI"  value="93179" />
         <Keyword name="$VOL"  value="53355" />
         <Keyword name="$BEGINSTEXT"  value="58" />
         <Keyword name="$ENDSTEXT"  value="2574" />
         <Keyword name="$BEGINDATA"  value="2575" />
         <Keyword name="$ENDDATA"  value="3500503" />
         <Keyword name="$BEGINANALYSIS"  value="0" />
         <Keyword name="$ENDANALYSIS"  value="0" />
         <Keyword name="#SPACERS"  value="000" />
       </Keywords>
       <SampleNode name="B02 6.2FT-2200bbzv745-200uL.fcs"  annotation=""  owningGroup=""  expanded="1"  sortPriority="10"  count="62463"  sampleID="13" >
         <Graph smoothing="0"  backColor="#ffffff"  foreColor="#000000"  type="Pseudocolor"  fast="1" >
           <Axis dimension="x"  name="FSC-A"  label=""  auto="auto" />
           <Axis dimension="y"  name="SSC-A"  label=""  auto="auto" />
           <GraphSettings level="5%"  smoothingHighResolution="1"  contourHighResolution="1"  histogramSmoothingCount="0"  graphResolution="256"  showOutliers="0"  drawLargeDots="0"  dotsToDraw="8000"  tint="le.chartfill.tinted.40"  lineWeight="le.lineweight.normal"  lineStyle="le.linestyle.solid" />
           <GraphEnvironment showGrid="0"  showAxes="tnlTNL"  showGates="1"  showFreqOnPlots="1"  showGateNameOnPlots="1"  showMedians="0"  showUncomped="0"  addEventParam="0"  lastYAxisName="" >
             <TextTraits font="SansSerif"  size="11"  name="Labels"  style="plain"  color="#000000"  background="#00ffffff"  just="left" />
             <TextTraits font="SansSerif"  size="11"  name="LayoutGates"  style="plain"  color="#000000"  background="#00ffffff"  just="left" />
             <TextTraits font="SansSerif"  size="9"  name="Numbers"  style="plain"  color="#000000"  background="#00ffffff"  just="left" />
             <TextTraits font="SansSerif"  size="9"  name="Legend"  style="plain"  color="#000000"  background="#00ffffff"  just="left" />
           </GraphEnvironment>
         </Graph>
         <Subpopulations>
           <Population name="Live"  annotation=""  owningGroup="All Samples"  expanded="1"  sortPriority="10"  count="47697" >
             <Graph smoothing="0"  backColor="#ffffff"  foreColor="#000000"  heatMapStatParameter="FL1-A"  type="Pseudocolor"  fast="1" >
               <Axis dimension="x"  name="FL1-H"  label=""  auto="auto" />
               <Axis dimension="y"  name="FL2-H"  label=""  auto="auto" />
               <GraphSettings level="5%"  smoothingHighResolution="1"  contourHighResolution="1"  histogramSmoothingCount="0"  graphResolution="256"  showOutliers="0"  drawLargeDots="0"  dotsToDraw="8000"  tint="le.chartfill.tinted.40"  lineWeight="le.lineweight.normal"  lineStyle="le.linestyle.solid" />
               <GraphEnvironment showGrid="0"  showAxes="tnlTNL"  showGates="1"  showFreqOnPlots="1"  showGateNameOnPlots="1"  showMedians="0"  showUncomped="0"  addEventParam="0"  lastYAxisName="" >
                 <TextTraits font="SansSerif"  size="11"  name="Labels"  style="plain"  color="#000000"  background="#00ffffff"  just="left" />
                 <TextTraits font="SansSerif"  size="11"  name="LayoutGates"  style="plain"  color="#000000"  background="#00ffffff"  just="left" />
                 <TextTraits font="SansSerif"  size="9"  name="Numbers"  style="plain"  color="#000000"  background="#00ffffff"  just="left" />
                 <TextTraits font="SansSerif"  size="9"  name="Legend"  style="plain"  color="#000000"  background="#00ffffff"  just="left" />
                 <WindowPosition x="620"  y="25"  width="390"  height="582"  displayed="1"  panelState="---" />
               </GraphEnvironment>
             </Graph>
             <Gate gating:id="ID1009611940" >
               <gating:PolygonGate eventsInside="1"  annoOffsetX="0"  annoOffsetY="0"  tint="#000000"  isTinted="0"  lineWeight="Normal"  userDefined="1"  quadId="-1"  gateResolution="256" >
                 <gating:dimension>
                   <data-type:fcs-dimension data-type:name="FSC-A" />
                 </gating:dimension>
                 <gating:dimension>
                   <data-type:fcs-dimension data-type:name="SSC-A" />
                 </gating:dimension>
                 <gating:vertex>
                   <gating:coordinate data-type:value="3170497.5118110236" />
                   <gating:coordinate data-type:value="176706.8273092369" />
                 </gating:vertex>
                 <gating:vertex>
                   <gating:coordinate data-type:value="5152058.456692914" />
                   <gating:coordinate data-type:value="96385.5421686747" />
                 </gating:vertex>
                 <gating:vertex>
                   <gating:coordinate data-type:value="8983076.283464568" />
                   <gating:coordinate data-type:value="224899.5983935743" />
                 </gating:vertex>
                 <gating:vertex>
                   <gating:coordinate data-type:value="11823313.637795275" />
                   <gating:coordinate data-type:value="514056.2248995983" />
                 </gating:vertex>
                 <gating:vertex>
                   <gating:coordinate data-type:value="15456175.37007874" />
                   <gating:coordinate data-type:value="1156626.5060240964" />
                 </gating:vertex>
                 <gating:vertex>
                   <gating:coordinate data-type:value="16645111.937007874" />
                   <gating:coordinate data-type:value="1638554.2168674697" />
                 </gating:vertex>
                 <gating:vertex>
                   <gating:coordinate data-type:value="16645111.937007874" />
                   <gating:coordinate data-type:value="3020080.3212851402" />
                 </gating:vertex>
                 <gating:vertex>
                   <gating:coordinate data-type:value="15522227.401574804" />
                   <gating:coordinate data-type:value="3485943.7751004016" />
                 </gating:vertex>
                 <gating:vertex>
                   <gating:coordinate data-type:value="13144354.267716536" />
                   <gating:coordinate data-type:value="3550200.8032128518" />
                 </gating:vertex>
                 <gating:vertex>
                   <gating:coordinate data-type:value="9973856.755905513" />
                   <gating:coordinate data-type:value="3309236.9477911643" />
                 </gating:vertex>
                 <gating:vertex>
                   <gating:coordinate data-type:value="7529931.590551181" />
                   <gating:coordinate data-type:value="2923694.7791164657" />
                 </gating:vertex>
                 <gating:vertex>
                   <gating:coordinate data-type:value="4623642.20472441" />
                   <gating:coordinate data-type:value="2345381.5261044176" />
                 </gating:vertex>
                 <gating:vertex>
                   <gating:coordinate data-type:value="3170497.5118110236" />
                   <gating:coordinate data-type:value="1606425.7028112449" />
                 </gating:vertex>
                 <gating:vertex>
                   <gating:coordinate data-type:value="2642081.2598425196" />
                   <gating:coordinate data-type:value="1108433.7349397591" />
                 </gating:vertex>
                 <gating:vertex>
                   <gating:coordinate data-type:value="2377873.1338582677" />
                   <gating:coordinate data-type:value="530120.4819277109" />
                 </gating:vertex>
               </gating:PolygonGate>
             </Gate>
             <Subpopulations>
               <Population name="Green Cells"  annotation=""  owningGroup="All Samples"  expanded="1"  sortPriority="10"  count="14655" >
                 <Graph smoothing="0"  backColor="#ffffff"  foreColor="#000000"  heatMapStatParameter="FL1-A"  type="Pseudocolor"  fast="1" >
                   <Axis dimension="x"  name="FL1-H"  label=""  auto="auto" />
                   <Axis dimension="y"  name="FL2-H"  label=""  auto="auto" />
                   <GraphSettings level="5%"  smoothingHighResolution="1"  contourHighResolution="1"  histogramSmoothingCount="0"  graphResolution="256"  showOutliers="0"  drawLargeDots="0"  dotsToDraw="8000"  tint="le.chartfill.tinted.40"  lineWeight="le.lineweight.normal"  lineStyle="le.linestyle.solid" />
                   <GraphEnvironment showGrid="0"  showAxes="tnlTNL"  showGates="1"  showFreqOnPlots="1"  showGateNameOnPlots="1"  showMedians="0"  showUncomped="0"  addEventParam="0"  lastYAxisName="" >
                     <TextTraits font="SansSerif"  size="11"  name="Labels"  style="plain"  color="#000000"  background="#00ffffff"  just="left" />
                     <TextTraits font="SansSerif"  size="11"  name="LayoutGates"  style="plain"  color="#000000"  background="#00ffffff"  just="left" />
                     <TextTraits font="SansSerif"  size="9"  name="Numbers"  style="plain"  color="#000000"  background="#00ffffff"  just="left" />
                     <TextTraits font="SansSerif"  size="9"  name="Legend"  style="plain"  color="#000000"  background="#00ffffff"  just="left" />
                     <WindowPosition x="620"  y="25"  width="390"  height="582"  displayed="1"  panelState="---" />
                   </GraphEnvironment>
                 </Graph>
                 <Gate gating:id="ID1541218628"  gating:parent_id="ID1009611940" >
                   <gating:PolygonGate eventsInside="1"  annoOffsetX="33"  annoOffsetY="48"  tint="#000000"  isTinted="0"  lineWeight="Normal"  userDefined="1"  quadId="-1"  gateResolution="256" >
                     <gating:dimension>
                       <data-type:fcs-dimension data-type:name="FL1-H" />
                     </gating:dimension>
                     <gating:dimension>
                       <data-type:fcs-dimension data-type:name="FL2-H" />
                     </gating:dimension>
                     <gating:vertex>
                       <gating:coordinate data-type:value="1023.4435882876" />
                       <gating:coordinate data-type:value="19.9520029804" />
                     </gating:vertex>
                     <gating:vertex>
                       <gating:coordinate data-type:value="1397.3124010318" />
                       <gating:coordinate data-type:value="94.3965513611" />
                     </gating:vertex>
                     <gating:vertex>
                       <gating:coordinate data-type:value="2604.6700786978" />
                       <gating:coordinate data-type:value="334.9125177635" />
                     </gating:vertex>
                     <gating:vertex>
                       <gating:coordinate data-type:value="5386.2742624244" />
                       <gating:coordinate data-type:value="1188.2467414049" />
                     </gating:vertex>
                     <gating:vertex>
                       <gating:coordinate data-type:value="12356.6498506964" />
                       <gating:coordinate data-type:value="3348.7781974891" />
                     </gating:vertex>
                     <gating:vertex>
                       <gating:coordinate data-type:value="33122.8592479538" />
                       <gating:coordinate data-type:value="10589.2179016266" />
                     </gating:vertex>
                     <gating:vertex>
                       <gating:coordinate data-type:value="65031.728003646" />
                       <gating:coordinate data-type:value="25110.017271474" />
                     </gating:vertex>
                     <gating:vertex>
                       <gating:coordinate data-type:value="1801251.6918605152" />
                       <gating:coordinate data-type:value="668009.8883085933" />
                     </gating:vertex>
                     <gating:vertex>
                       <gating:coordinate data-type:value="9984750.631536765" />
                       <gating:coordinate data-type:value="3347737.4727253006" />
                     </gating:vertex>
                     <gating:vertex>
                       <gating:coordinate data-type:value="9479795.2120152" />
                       <gating:coordinate data-type:value="21.1341787396" />
                     </gating:vertex>
                     <gating:vertex>
                       <gating:coordinate data-type:value="174322.0694397667" />
                       <gating:coordinate data-type:value="21.1341787396" />
                     </gating:vertex>
                   </gating:PolygonGate>
                 </Gate>
               </Population>
               <Population name="Non Fluorescent Cells"  annotation=""  owningGroup="All Samples"  expanded="1"  sortPriority="10"  count="33064" >
                 <Graph smoothing="0"  backColor="#ffffff"  foreColor="#000000"  heatMapStatParameter="FL1-A"  type="Pseudocolor"  fast="1" >
                   <Axis dimension="x"  name="FL1-H"  label=""  auto="auto" />
                   <Axis dimension="y"  name="FL2-H"  label=""  auto="auto" />
                   <GraphSettings level="5%"  smoothingHighResolution="1"  contourHighResolution="1"  histogramSmoothingCount="0"  graphResolution="256"  showOutliers="0"  drawLargeDots="0"  dotsToDraw="8000"  tint="le.chartfill.tinted.40"  lineWeight="le.lineweight.normal"  lineStyle="le.linestyle.solid" />
                   <GraphEnvironment showGrid="0"  showAxes="tnlTNL"  showGates="1"  showFreqOnPlots="1"  showGateNameOnPlots="1"  showMedians="0"  showUncomped="0"  addEventParam="0"  lastYAxisName="" >
                     <TextTraits font="SansSerif"  size="11"  name="Labels"  style="plain"  color="#000000"  background="#00ffffff"  just="left" />
                     <TextTraits font="SansSerif"  size="11"  name="LayoutGates"  style="plain"  color="#000000"  background="#00ffffff"  just="left" />
                     <TextTraits font="SansSerif"  size="9"  name="Numbers"  style="plain"  color="#000000"  background="#00ffffff"  just="left" />
                     <TextTraits font="SansSerif"  size="9"  name="Legend"  style="plain"  color="#000000"  background="#00ffffff"  just="left" />
                     <WindowPosition x="620"  y="25"  width="390"  height="582"  displayed="1"  panelState="---" />
                   </GraphEnvironment>
                 </Graph>
                 <Gate gating:id="ID480283074"  gating:parent_id="ID1009611940" >
                   <gating:PolygonGate eventsInside="1"  annoOffsetX="-17"  annoOffsetY="-93"  tint="#000000"  isTinted="0"  lineWeight="Normal"  userDefined="1"  quadId="-1"  gateResolution="256" >
                     <gating:dimension>
                       <data-type:fcs-dimension data-type:name="FL1-H" />
                     </gating:dimension>
                     <gating:dimension>
                       <data-type:fcs-dimension data-type:name="FL2-H" />
                     </gating:dimension>
                     <gating:vertex>
                       <gating:coordinate data-type:value="72.5458004431" />
                       <gating:coordinate data-type:value="37.5815014466" />
                     </gating:vertex>
                     <gating:vertex>
                       <gating:coordinate data-type:value="194.4640631678" />
                       <gating:coordinate data-type:value="19.9520029804" />
                     </gating:vertex>
                     <gating:vertex>
                       <gating:coordinate data-type:value="1023.4435882876" />
                       <gating:coordinate data-type:value="19.9520029804" />
                     </gating:vertex>
                     <gating:vertex>
                       <gating:coordinate data-type:value="1397.3124010318" />
                       <gating:coordinate data-type:value="94.3965513611" />
                     </gating:vertex>
                     <gating:vertex>
                       <gating:coordinate data-type:value="2604.6700786978" />
                       <gating:coordinate data-type:value="334.9125177635" />
                     </gating:vertex>
                     <gating:vertex>
                       <gating:coordinate data-type:value="5386.2742624244" />
                       <gating:coordinate data-type:value="1188.2467414049" />
                     </gating:vertex>
                     <gating:vertex>
                       <gating:coordinate data-type:value="12356.6498506964" />
                       <gating:coordinate data-type:value="3348.7781974891" />
                     </gating:vertex>
                     <gating:vertex>
                       <gating:coordinate data-type:value="33122.8592479538" />
                       <gating:coordinate data-type:value="10589.2179016266" />
                     </gating:vertex>
                     <gating:vertex>
                       <gating:coordinate data-type:value="61742.9003996221" />
                       <gating:coordinate data-type:value="23705.4463109767" />
                     </gating:vertex>
                     <gating:vertex>
                       <gating:coordinate data-type:value="45222.7973426802" />
                       <gating:coordinate data-type:value="31611.311311628" />
                     </gating:vertex>
                     <gating:vertex>
                       <gating:coordinate data-type:value="24260.414419882" />
                       <gating:coordinate data-type:value="17776.8071454819" />
                     </gating:vertex>
                     <gating:vertex>
                       <gating:coordinate data-type:value="9050.4700688781" />
                       <gating:coordinate data-type:value="6307.7432775451" />
                     </gating:vertex>
                     <gating:vertex>
                       <gating:coordinate data-type:value="3043.4594728668" />
                       <gating:coordinate data-type:value="2817.6676008212" />
                     </gating:vertex>
                     <gating:vertex>
                       <gating:coordinate data-type:value="922.5446081483" />
                       <gating:coordinate data-type:value="1258.6515270811" />
                     </gating:vertex>
                     <gating:vertex>
                       <gating:coordinate data-type:value="265.5027107786" />
                       <gating:coordinate data-type:value="668.2175552595" />
                     </gating:vertex>
                     <gating:vertex>
                       <gating:coordinate data-type:value="76.4100606173" />
                       <gating:coordinate data-type:value="446.607236257" />
                     </gating:vertex>
                     <gating:vertex>
                       <gating:coordinate data-type:value="58.9466607173" />
                       <gating:coordinate data-type:value="133.3366006419" />
                     </gating:vertex>
                   </gating:PolygonGate>
                 </Gate>
               </Population>
             </Subpopulations>
           </Population>
         </Subpopulations>
       </SampleNode>
     </Sample>
     <Sample>
       <DataSet uri="file:/Users/cliftonricana/OneDrive/Mizzou/Johnson/Johnson%20Data/Flow%20Data/20201120_143829/B05%206.5BBZc-2200bbzv745-200uL.fcs"  sampleID="14" />
       <Transformations>
         <transforms:linear transforms:minRange="0"  transforms:maxRange="16777216"  gain="1" >
           <data-type:parameter data-type:name="FSC-A" />
         </transforms:linear>
         <transforms:linear transforms:minRange="0"  transforms:maxRange="16777216"  gain="1" >
           <data-type:parameter data-type:name="SSC-A" />
         </transforms:linear>
         <transforms:log transforms:offset="1"  transforms:decades="7.2247198959" >
           <data-type:parameter data-type:name="FL1-A" />
         </transforms:log>
         <transforms:log transforms:offset="1"  transforms:decades="7.2247198959" >
           <data-type:parameter data-type:name="FL2-A" />
         </transforms:log>
         <transforms:log transforms:offset="1"  transforms:decades="7.2247198959" >
           <data-type:parameter data-type:name="FL3-A" />
         </transforms:log>
         <transforms:log transforms:offset="1"  transforms:decades="7.2247198959" >
           <data-type:parameter data-type:name="FL4-A" />
         </transforms:log>
         <transforms:linear transforms:minRange="0"  transforms:maxRange="16777216"  gain="1" >
           <data-type:parameter data-type:name="FSC-H" />
         </transforms:linear>
         <transforms:linear transforms:minRange="0"  transforms:maxRange="16777216"  gain="1" >
           <data-type:parameter data-type:name="SSC-H" />
         </transforms:linear>
         <transforms:log transforms:offset="31.6227766017"  transforms:decades="5.7247198959" >
           <data-type:parameter data-type:name="FL1-H" />
         </transforms:log>
         <transforms:log transforms:offset="10"  transforms:decades="6.2247198959" >
           <data-type:parameter data-type:name="FL2-H" />
         </transforms:log>
         <transforms:log transforms:offset="1"  transforms:decades="7.2247198959" >
           <data-type:parameter data-type:name="FL3-H" />
         </transforms:log>
         <transforms:log transforms:offset="1"  transforms:decades="7.2247198959" >
           <data-type:parameter data-type:name="FL4-H" />
         </transforms:log>
         <transforms:linear transforms:minRange="0"  transforms:maxRange="16777216"  gain="1" >
           <data-type:parameter data-type:name="Width" />
         </transforms:linear>
         <transforms:linear transforms:minRange="16.3942307692"  transforms:maxRange="93"  gain="0.0993589744" >
           <data-type:parameter data-type:name="Time" />
         </transforms:linear>
       </Transformations>
       <Keywords>
         <Keyword name="FJ_FCS_VERSION"  value="3" />
         <Keyword name="$FIL"  value="B05 6.5BBZc-2200bbzv745-200uL.fcs" />
         <Keyword name="$SMNO"  value="B5" />
         <Keyword name="#SAMPLE"  value="6.5BBZc-2200bbzv745-200uL" />
         <Keyword name="$DATATYPE"  value="I" />
         <Keyword name="$MODE"  value="L" />
         <Keyword name="$BYTEORD"  value="4,3,2,1" />
         <Keyword name="$NEXTDATA"  value="0" />
         <Keyword name="$PAR"  value="14" />
         <Keyword name="$P1B"  value="32" />
         <Keyword name="$P2B"  value="32" />
         <Keyword name="$P3B"  value="32" />
         <Keyword name="$P4B"  value="32" />
         <Keyword name="$P5B"  value="32" />
         <Keyword name="$P6B"  value="32" />
         <Keyword name="$P7B"  value="32" />
         <Keyword name="$P8B"  value="32" />
         <Keyword name="$P9B"  value="32" />
         <Keyword name="$P10B"  value="32" />
         <Keyword name="$P11B"  value="32" />
         <Keyword name="$P12B"  value="32" />
         <Keyword name="$P13B"  value="32" />
         <Keyword name="$P14B"  value="32" />
         <Keyword name="$P1R"  value="16777216" />
         <Keyword name="$P2R"  value="16777216" />
         <Keyword name="$P3R"  value="16777216" />
         <Keyword name="$P4R"  value="16777216" />
         <Keyword name="$P5R"  value="16777216" />
         <Keyword name="$P6R"  value="16777216" />
         <Keyword name="$P7R"  value="16777216" />
         <Keyword name="$P8R"  value="16777216" />
         <Keyword name="$P9R"  value="16777216" />
         <Keyword name="$P10R"  value="16777216" />
         <Keyword name="$P11R"  value="16777216" />
         <Keyword name="$P12R"  value="16777216" />
         <Keyword name="$P13R"  value="16777216" />
         <Keyword name="$P14R"  value="16777216" />
         <Keyword name="$P1N"  value="FSC-A" />
         <Keyword name="$P2N"  value="SSC-A" />
         <Keyword name="$P3N"  value="FL1-A" />
         <Keyword name="$P4N"  value="FL2-A" />
         <Keyword name="$P5N"  value="FL3-A" />
         <Keyword name="$P6N"  value="FL4-A" />
         <Keyword name="$P7N"  value="FSC-H" />
         <Keyword name="$P8N"  value="SSC-H" />
         <Keyword name="$P9N"  value="FL1-H" />
         <Keyword name="$P10N"  value="FL2-H" />
         <Keyword name="$P11N"  value="FL3-H" />
         <Keyword name="$P12N"  value="FL4-H" />
         <Keyword name="$P13N"  value="Width" />
         <Keyword name="$P14N"  value="Time" />
         <Keyword name="$P1E"  value="0,0" />
         <Keyword name="#BDACCURIDECADES1"  value="7.224719870049579" />
         <Keyword name="$P2E"  value="0,0" />
         <Keyword name="#BDACCURIDECADES2"  value="7.224719870049579" />
         <Keyword name="$P3E"  value="0,0" />
         <Keyword name="#BDACCURIDECADES3"  value="7.224719870049579" />
         <Keyword name="$P4E"  value="0,0" />
         <Keyword name="#BDACCURIDECADES4"  value="7.224719870049579" />
         <Keyword name="$P5E"  value="0,0" />
         <Keyword name="#BDACCURIDECADES5"  value="7.224719870049579" />
         <Keyword name="$P6E"  value="0,0" />
         <Keyword name="#BDACCURIDECADES6"  value="7.224719870049579" />
         <Keyword name="$P7E"  value="0,0" />
         <Keyword name="#BDACCURIDECADES7"  value="7.224719870049579" />
         <Keyword name="$P8E"  value="0,0" />
         <Keyword name="#BDACCURIDECADES8"  value="7.224719870049579" />
         <Keyword name="$P9E"  value="0,0" />
         <Keyword name="#BDACCURIDECADES9"  value="7.224719870049579" />
         <Keyword name="$P10E"  value="0,0" />
         <Keyword name="#BDACCURIDECADES10"  value="7.224719870049579" />
         <Keyword name="$P11E"  value="0,0" />
         <Keyword name="#BDACCURIDECADES11"  value="7.224719870049579" />
         <Keyword name="$P12E"  value="0,0" />
         <Keyword name="#BDACCURIDECADES12"  value="7.224719870049579" />
         <Keyword name="$P13E"  value="0,0" />
         <Keyword name="#BDACCURIDECADES13"  value="7.224719870049579" />
         <Keyword name="$P14E"  value="0,0" />
         <Keyword name="#BDACCURIDECADES14"  value="7.224719870049579" />
         <Keyword name="$P1S"  value="FSC-A" />
         <Keyword name="$P2S"  value="SSC-A" />
         <Keyword name="$P3S"  value="FL1-A" />
         <Keyword name="$P4S"  value="FL2-A" />
         <Keyword name="$P5S"  value="FL3-A" />
         <Keyword name="$P6S"  value="FL4-A" />
         <Keyword name="$P7S"  value="FSC-H" />
         <Keyword name="$P8S"  value="SSC-H" />
         <Keyword name="$P9S"  value="FL1-H" />
         <Keyword name="$P10S"  value="FL2-H" />
         <Keyword name="$P11S"  value="FL3-H" />
         <Keyword name="$P12S"  value="FL4-H" />
         <Keyword name="$P13S"  value="Width" />
         <Keyword name="$P14S"  value="Time" />
         <Keyword name="#P1VirtualGain"  value="1.0" />
         <Keyword name="#P2VirtualGain"  value="1.0" />
         <Keyword name="#P3VirtualGain"  value="1.0" />
         <Keyword name="#P4VirtualGain"  value="1.0" />
         <Keyword name="#P5VirtualGain"  value="1.0" />
         <Keyword name="#P6VirtualGain"  value="1.0" />
         <Keyword name="#P7VirtualGain"  value="1.0" />
         <Keyword name="#P8VirtualGain"  value="1.0" />
         <Keyword name="#P9VirtualGain"  value="1.0" />
         <Keyword name="#P10VirtualGain"  value="1.0" />
         <Keyword name="#P11VirtualGain"  value="1.0" />
         <Keyword name="#P12VirtualGain"  value="1.0" />
         <Keyword name="#P13VirtualGain"  value="1.0" />
         <Keyword name="#P14VirtualGain"  value="1.0" />
         <Keyword name="$TOT"  value="62668" />
         <Keyword name="$DATE"  value="19-JUN-2019" />
         <Keyword name="$CYT"  value="BD Accuri C6" />
         <Keyword name="#BDACCURI4COLORCOMP"  value="0,0.0,0.0,0.0,0.0,0,0.0,0.0,0.0,0.0,0,0.0,0.0,0.0,0.0,0" />
         <Keyword name="#LASERCONFIGURATION"  value="3 Blue 1 Red" />
         <Keyword name="$SPILLOVER"  value="8,3,4,5,6,9,10,11,12,1.000,0.000,0.000,0.000,0.000,0.000,0.000,0.000,0.000,1.000,0.000,0.000,0.000,0.000,0.000,0.000,0.000,0.000,1.000,0.000,0.000,0.000,0.000,0.000,0.000,0.000,0.000,1.000,0.000,0.000,0.000,0.000,0.000,0.000,0.000,0.000,1.000,0.000,0.000,0.000,0.000,0.000,0.000,0.000,0.000,1.000,0.000,0.000,0.000,0.000,0.000,0.000,0.000,0.000,1.000,0.000,0.000,0.000,0.000,0.000,0.000,0.000,0.000,1.000" />
         <Keyword name="#BDACCURICAPTUREDDATE"  value="1560981565748" />
         <Keyword name="$TIMESTEP"  value="0.1" />
         <Keyword name="$PROJ"  value="20201120_143829" />
         <Keyword name="$BTIM"  value="16:59:42:31" />
         <Keyword name="$ETIM"  value="17:01:15:94" />
         <Keyword name="#ATIM"  value="93" />
         <Keyword name="#ACQUISITIONTIMEMILLI"  value="93662" />
         <Keyword name="$VOL"  value="52276" />
         <Keyword name="$BEGINSTEXT"  value="58" />
         <Keyword name="$ENDSTEXT"  value="2578" />
         <Keyword name="$BEGINDATA"  value="2579" />
         <Keyword name="$ENDDATA"  value="3511987" />
         <Keyword name="$BEGINANALYSIS"  value="0" />
         <Keyword name="$ENDANALYSIS"  value="0" />
         <Keyword name="#SPACERS"  value="000" />
       </Keywords>
       <SampleNode name="B05 6.5BBZc-2200bbzv745-200uL.fcs"  annotation=""  owningGroup=""  expanded="1"  sortPriority="10"  count="62668"  sampleID="14" >
         <Graph smoothing="0"  backColor="#ffffff"  foreColor="#000000"  type="Pseudocolor"  fast="1" >
           <Axis dimension="x"  name="FSC-A"  label=""  auto="auto" />
           <Axis dimension="y"  name="SSC-A"  label=""  auto="auto" />
           <GraphSettings level="5%"  smoothingHighResolution="1"  contourHighResolution="1"  histogramSmoothingCount="0"  graphResolution="256"  showOutliers="0"  drawLargeDots="0"  dotsToDraw="8000"  tint="le.chartfill.tinted.40"  lineWeight="le.lineweight.normal"  lineStyle="le.linestyle.solid" />
           <GraphEnvironment showGrid="0"  showAxes="tnlTNL"  showGates="1"  showFreqOnPlots="1"  showGateNameOnPlots="1"  showMedians="0"  showUncomped="0"  addEventParam="0"  lastYAxisName="" >
             <TextTraits font="SansSerif"  size="11"  name="Labels"  style="plain"  color="#000000"  background="#00ffffff"  just="left" />
             <TextTraits font="SansSerif"  size="11"  name="LayoutGates"  style="plain"  color="#000000"  background="#00ffffff"  just="left" />
             <TextTraits font="SansSerif"  size="9"  name="Numbers"  style="plain"  color="#000000"  background="#00ffffff"  just="left" />
             <TextTraits font="SansSerif"  size="9"  name="Legend"  style="plain"  color="#000000"  background="#00ffffff"  just="left" />
           </GraphEnvironment>
         </Graph>
         <Subpopulations>
           <Population name="Live"  annotation=""  owningGroup="All Samples"  expanded="1"  sortPriority="10"  count="47176" >
             <Graph smoothing="0"  backColor="#ffffff"  foreColor="#000000"  heatMapStatParameter="FL1-A"  type="Pseudocolor"  fast="1" >
               <Axis dimension="x"  name="FL1-H"  label=""  auto="auto" />
               <Axis dimension="y"  name="FL2-H"  label=""  auto="auto" />
               <GraphSettings level="5%"  smoothingHighResolution="1"  contourHighResolution="1"  histogramSmoothingCount="0"  graphResolution="256"  showOutliers="0"  drawLargeDots="0"  dotsToDraw="8000"  tint="le.chartfill.tinted.40"  lineWeight="le.lineweight.normal"  lineStyle="le.linestyle.solid" />
               <GraphEnvironment showGrid="0"  showAxes="tnlTNL"  showGates="1"  showFreqOnPlots="1"  showGateNameOnPlots="1"  showMedians="0"  showUncomped="0"  addEventParam="0"  lastYAxisName="" >
                 <TextTraits font="SansSerif"  size="11"  name="Labels"  style="plain"  color="#000000"  background="#00ffffff"  just="left" />
                 <TextTraits font="SansSerif"  size="11"  name="LayoutGates"  style="plain"  color="#000000"  background="#00ffffff"  just="left" />
                 <TextTraits font="SansSerif"  size="9"  name="Numbers"  style="plain"  color="#000000"  background="#00ffffff"  just="left" />
                 <TextTraits font="SansSerif"  size="9"  name="Legend"  style="plain"  color="#000000"  background="#00ffffff"  just="left" />
                 <WindowPosition x="620"  y="25"  width="390"  height="582"  displayed="1"  panelState="---" />
               </GraphEnvironment>
             </Graph>
             <Gate gating:id="ID1817043314" >
               <gating:PolygonGate eventsInside="1"  annoOffsetX="0"  annoOffsetY="0"  tint="#000000"  isTinted="0"  lineWeight="Normal"  userDefined="1"  quadId="-1"  gateResolution="256" >
                 <gating:dimension>
                   <data-type:fcs-dimension data-type:name="FSC-A" />
                 </gating:dimension>
                 <gating:dimension>
                   <data-type:fcs-dimension data-type:name="SSC-A" />
                 </gating:dimension>
                 <gating:vertex>
                   <gating:coordinate data-type:value="3170497.5118110236" />
                   <gating:coordinate data-type:value="176706.8273092369" />
                 </gating:vertex>
                 <gating:vertex>
                   <gating:coordinate data-type:value="5152058.456692914" />
                   <gating:coordinate data-type:value="96385.5421686747" />
                 </gating:vertex>
                 <gating:vertex>
                   <gating:coordinate data-type:value="8983076.283464568" />
                   <gating:coordinate data-type:value="224899.5983935743" />
                 </gating:vertex>
                 <gating:vertex>
                   <gating:coordinate data-type:value="11823313.637795275" />
                   <gating:coordinate data-type:value="514056.2248995983" />
                 </gating:vertex>
                 <gating:vertex>
                   <gating:coordinate data-type:value="15456175.37007874" />
                   <gating:coordinate data-type:value="1156626.5060240964" />
                 </gating:vertex>
                 <gating:vertex>
                   <gating:coordinate data-type:value="16645111.937007874" />
                   <gating:coordinate data-type:value="1638554.2168674697" />
                 </gating:vertex>
                 <gating:vertex>
                   <gating:coordinate data-type:value="16645111.937007874" />
                   <gating:coordinate data-type:value="3020080.3212851402" />
                 </gating:vertex>
                 <gating:vertex>
                   <gating:coordinate data-type:value="15522227.401574804" />
                   <gating:coordinate data-type:value="3485943.7751004016" />
                 </gating:vertex>
                 <gating:vertex>
                   <gating:coordinate data-type:value="13144354.267716536" />
                   <gating:coordinate data-type:value="3550200.8032128518" />
                 </gating:vertex>
                 <gating:vertex>
                   <gating:coordinate data-type:value="9973856.755905513" />
                   <gating:coordinate data-type:value="3309236.9477911643" />
                 </gating:vertex>
                 <gating:vertex>
                   <gating:coordinate data-type:value="7529931.590551181" />
                   <gating:coordinate data-type:value="2923694.7791164657" />
                 </gating:vertex>
                 <gating:vertex>
                   <gating:coordinate data-type:value="4623642.20472441" />
                   <gating:coordinate data-type:value="2345381.5261044176" />
                 </gating:vertex>
                 <gating:vertex>
                   <gating:coordinate data-type:value="3170497.5118110236" />
                   <gating:coordinate data-type:value="1606425.7028112449" />
                 </gating:vertex>
                 <gating:vertex>
                   <gating:coordinate data-type:value="2642081.2598425196" />
                   <gating:coordinate data-type:value="1108433.7349397591" />
                 </gating:vertex>
                 <gating:vertex>
                   <gating:coordinate data-type:value="2377873.1338582677" />
                   <gating:coordinate data-type:value="530120.4819277109" />
                 </gating:vertex>
               </gating:PolygonGate>
             </Gate>
             <Subpopulations>
               <Population name="Green Cells"  annotation=""  owningGroup="All Samples"  expanded="1"  sortPriority="10"  count="64" >
                 <Graph smoothing="0"  backColor="#ffffff"  foreColor="#000000"  heatMapStatParameter="FL1-A"  type="Pseudocolor"  fast="1" >
                   <Axis dimension="x"  name="FL1-H"  label=""  auto="auto" />
                   <Axis dimension="y"  name="FL2-H"  label=""  auto="auto" />
                   <GraphSettings level="5%"  smoothingHighResolution="1"  contourHighResolution="1"  histogramSmoothingCount="0"  graphResolution="256"  showOutliers="0"  drawLargeDots="0"  dotsToDraw="8000"  tint="le.chartfill.tinted.40"  lineWeight="le.lineweight.normal"  lineStyle="le.linestyle.solid" />
                   <GraphEnvironment showGrid="0"  showAxes="tnlTNL"  showGates="1"  showFreqOnPlots="1"  showGateNameOnPlots="1"  showMedians="0"  showUncomped="0"  addEventParam="0"  lastYAxisName="" >
                     <TextTraits font="SansSerif"  size="11"  name="Labels"  style="plain"  color="#000000"  background="#00ffffff"  just="left" />
                     <TextTraits font="SansSerif"  size="11"  name="LayoutGates"  style="plain"  color="#000000"  background="#00ffffff"  just="left" />
                     <TextTraits font="SansSerif"  size="9"  name="Numbers"  style="plain"  color="#000000"  background="#00ffffff"  just="left" />
                     <TextTraits font="SansSerif"  size="9"  name="Legend"  style="plain"  color="#000000"  background="#00ffffff"  just="left" />
                     <WindowPosition x="620"  y="25"  width="390"  height="582"  displayed="1"  panelState="---" />
                   </GraphEnvironment>
                 </Graph>
                 <Gate gating:id="ID1365440018"  gating:parent_id="ID1817043314" >
                   <gating:PolygonGate eventsInside="1"  annoOffsetX="33"  annoOffsetY="48"  tint="#000000"  isTinted="0"  lineWeight="Normal"  userDefined="1"  quadId="-1"  gateResolution="256" >
                     <gating:dimension>
                       <data-type:fcs-dimension data-type:name="FL1-H" />
                     </gating:dimension>
                     <gating:dimension>
                       <data-type:fcs-dimension data-type:name="FL2-H" />
                     </gating:dimension>
                     <gating:vertex>
                       <gating:coordinate data-type:value="1023.4435882876" />
                       <gating:coordinate data-type:value="19.9520029804" />
                     </gating:vertex>
                     <gating:vertex>
                       <gating:coordinate data-type:value="1397.3124010318" />
                       <gating:coordinate data-type:value="94.3965513611" />
                     </gating:vertex>
                     <gating:vertex>
                       <gating:coordinate data-type:value="2604.6700786978" />
                       <gating:coordinate data-type:value="334.9125177635" />
                     </gating:vertex>
                     <gating:vertex>
                       <gating:coordinate data-type:value="5386.2742624244" />
                       <gating:coordinate data-type:value="1188.2467414049" />
                     </gating:vertex>
                     <gating:vertex>
                       <gating:coordinate data-type:value="12356.6498506964" />
                       <gating:coordinate data-type:value="3348.7781974891" />
                     </gating:vertex>
                     <gating:vertex>
                       <gating:coordinate data-type:value="33122.8592479538" />
                       <gating:coordinate data-type:value="10589.2179016266" />
                     </gating:vertex>
                     <gating:vertex>
                       <gating:coordinate data-type:value="65031.728003646" />
                       <gating:coordinate data-type:value="25110.017271474" />
                     </gating:vertex>
                     <gating:vertex>
                       <gating:coordinate data-type:value="1801251.6918605152" />
                       <gating:coordinate data-type:value="668009.8883085933" />
                     </gating:vertex>
                     <gating:vertex>
                       <gating:coordinate data-type:value="9984750.631536765" />
                       <gating:coordinate data-type:value="3347737.4727253006" />
                     </gating:vertex>
                     <gating:vertex>
                       <gating:coordinate data-type:value="9479795.2120152" />
                       <gating:coordinate data-type:value="21.1341787396" />
                     </gating:vertex>
                     <gating:vertex>
                       <gating:coordinate data-type:value="174322.0694397667" />
                       <gating:coordinate data-type:value="21.1341787396" />
                     </gating:vertex>
                   </gating:PolygonGate>
                 </Gate>
               </Population>
               <Population name="Non Fluorescent Cells"  annotation=""  owningGroup="All Samples"  expanded="1"  sortPriority="10"  count="47110" >
                 <Graph smoothing="0"  backColor="#ffffff"  foreColor="#000000"  heatMapStatParameter="FL1-A"  type="Pseudocolor"  fast="1" >
                   <Axis dimension="x"  name="FL1-H"  label=""  auto="auto" />
                   <Axis dimension="y"  name="FL2-H"  label=""  auto="auto" />
                   <GraphSettings level="5%"  smoothingHighResolution="1"  contourHighResolution="1"  histogramSmoothingCount="0"  graphResolution="256"  showOutliers="0"  drawLargeDots="0"  dotsToDraw="8000"  tint="le.chartfill.tinted.40"  lineWeight="le.lineweight.normal"  lineStyle="le.linestyle.solid" />
                   <GraphEnvironment showGrid="0"  showAxes="tnlTNL"  showGates="1"  showFreqOnPlots="1"  showGateNameOnPlots="1"  showMedians="0"  showUncomped="0"  addEventParam="0"  lastYAxisName="" >
                     <TextTraits font="SansSerif"  size="11"  name="Labels"  style="plain"  color="#000000"  background="#00ffffff"  just="left" />
                     <TextTraits font="SansSerif"  size="11"  name="LayoutGates"  style="plain"  color="#000000"  background="#00ffffff"  just="left" />
                     <TextTraits font="SansSerif"  size="9"  name="Numbers"  style="plain"  color="#000000"  background="#00ffffff"  just="left" />
                     <TextTraits font="SansSerif"  size="9"  name="Legend"  style="plain"  color="#000000"  background="#00ffffff"  just="left" />
                     <WindowPosition x="620"  y="25"  width="390"  height="582"  displayed="1"  panelState="---" />
                   </GraphEnvironment>
                 </Graph>
                 <Gate gating:id="ID207677865"  gating:parent_id="ID1817043314" >
                   <gating:PolygonGate eventsInside="1"  annoOffsetX="-17"  annoOffsetY="-93"  tint="#000000"  isTinted="0"  lineWeight="Normal"  userDefined="1"  quadId="-1"  gateResolution="256" >
                     <gating:dimension>
                       <data-type:fcs-dimension data-type:name="FL1-H" />
                     </gating:dimension>
                     <gating:dimension>
                       <data-type:fcs-dimension data-type:name="FL2-H" />
                     </gating:dimension>
                     <gating:vertex>
                       <gating:coordinate data-type:value="72.5458004431" />
                       <gating:coordinate data-type:value="37.5815014466" />
                     </gating:vertex>
                     <gating:vertex>
                       <gating:coordinate data-type:value="194.4640631678" />
                       <gating:coordinate data-type:value="19.9520029804" />
                     </gating:vertex>
                     <gating:vertex>
                       <gating:coordinate data-type:value="1023.4435882876" />
                       <gating:coordinate data-type:value="19.9520029804" />
                     </gating:vertex>
                     <gating:vertex>
                       <gating:coordinate data-type:value="1397.3124010318" />
                       <gating:coordinate data-type:value="94.3965513611" />
                     </gating:vertex>
                     <gating:vertex>
                       <gating:coordinate data-type:value="2604.6700786978" />
                       <gating:coordinate data-type:value="334.9125177635" />
                     </gating:vertex>
                     <gating:vertex>
                       <gating:coordinate data-type:value="5386.2742624244" />
                       <gating:coordinate data-type:value="1188.2467414049" />
                     </gating:vertex>
                     <gating:vertex>
                       <gating:coordinate data-type:value="12356.6498506964" />
                       <gating:coordinate data-type:value="3348.7781974891" />
                     </gating:vertex>
                     <gating:vertex>
                       <gating:coordinate data-type:value="33122.8592479538" />
                       <gating:coordinate data-type:value="10589.2179016266" />
                     </gating:vertex>
                     <gating:vertex>
                       <gating:coordinate data-type:value="61742.9003996221" />
                       <gating:coordinate data-type:value="23705.4463109767" />
                     </gating:vertex>
                     <gating:vertex>
                       <gating:coordinate data-type:value="45222.7973426802" />
                       <gating:coordinate data-type:value="31611.311311628" />
                     </gating:vertex>
                     <gating:vertex>
                       <gating:coordinate data-type:value="24260.414419882" />
                       <gating:coordinate data-type:value="17776.8071454819" />
                     </gating:vertex>
                     <gating:vertex>
                       <gating:coordinate data-type:value="9050.4700688781" />
                       <gating:coordinate data-type:value="6307.7432775451" />
                     </gating:vertex>
                     <gating:vertex>
                       <gating:coordinate data-type:value="3043.4594728668" />
                       <gating:coordinate data-type:value="2817.6676008212" />
                     </gating:vertex>
                     <gating:vertex>
                       <gating:coordinate data-type:value="922.5446081483" />
                       <gating:coordinate data-type:value="1258.6515270811" />
                     </gating:vertex>
                     <gating:vertex>
                       <gating:coordinate data-type:value="265.5027107786" />
                       <gating:coordinate data-type:value="668.2175552595" />
                     </gating:vertex>
                     <gating:vertex>
                       <gating:coordinate data-type:value="76.4100606173" />
                       <gating:coordinate data-type:value="446.607236257" />
                     </gating:vertex>
                     <gating:vertex>
                       <gating:coordinate data-type:value="58.9466607173" />
                       <gating:coordinate data-type:value="133.3366006419" />
                     </gating:vertex>
                   </gating:PolygonGate>
                 </Gate>
               </Population>
             </Subpopulations>
           </Population>
         </Subpopulations>
       </SampleNode>
     </Sample>
     <Sample>
       <DataSet uri="file:/Users/cliftonricana/OneDrive/Mizzou/Johnson/Johnson%20Data/Flow%20Data/20201120_143829/A03%205.3FT-2202ftv745-200uL.fcs"  sampleID="15" />
       <Transformations>
         <transforms:linear transforms:minRange="0"  transforms:maxRange="16777216"  gain="1" >
           <data-type:parameter data-type:name="FSC-A" />
         </transforms:linear>
         <transforms:linear transforms:minRange="0"  transforms:maxRange="16777216"  gain="1" >
           <data-type:parameter data-type:name="SSC-A" />
         </transforms:linear>
         <transforms:log transforms:offset="1"  transforms:decades="7.2247198959" >
           <data-type:parameter data-type:name="FL1-A" />
         </transforms:log>
         <transforms:log transforms:offset="1"  transforms:decades="7.2247198959" >
           <data-type:parameter data-type:name="FL2-A" />
         </transforms:log>
         <transforms:log transforms:offset="1"  transforms:decades="7.2247198959" >
           <data-type:parameter data-type:name="FL3-A" />
         </transforms:log>
         <transforms:log transforms:offset="1"  transforms:decades="7.2247198959" >
           <data-type:parameter data-type:name="FL4-A" />
         </transforms:log>
         <transforms:linear transforms:minRange="0"  transforms:maxRange="16777216"  gain="1" >
           <data-type:parameter data-type:name="FSC-H" />
         </transforms:linear>
         <transforms:linear transforms:minRange="0"  transforms:maxRange="16777216"  gain="1" >
           <data-type:parameter data-type:name="SSC-H" />
         </transforms:linear>
         <transforms:log transforms:offset="31.6227766017"  transforms:decades="5.7247198959" >
           <data-type:parameter data-type:name="FL1-H" />
         </transforms:log>
         <transforms:log transforms:offset="10"  transforms:decades="6.2247198959" >
           <data-type:parameter data-type:name="FL2-H" />
         </transforms:log>
         <transforms:log transforms:offset="1"  transforms:decades="7.2247198959" >
           <data-type:parameter data-type:name="FL3-H" />
         </transforms:log>
         <transforms:log transforms:offset="1"  transforms:decades="7.2247198959" >
           <data-type:parameter data-type:name="FL4-H" />
         </transforms:log>
         <transforms:linear transforms:minRange="0"  transforms:maxRange="16777216"  gain="1" >
           <data-type:parameter data-type:name="Width" />
         </transforms:linear>
         <transforms:linear transforms:minRange="16.7262357414"  transforms:maxRange="53"  gain="0.1007604563" >
           <data-type:parameter data-type:name="Time" />
         </transforms:linear>
       </Transformations>
       <Keywords>
         <Keyword name="FJ_FCS_VERSION"  value="3" />
         <Keyword name="$FIL"  value="A03 5.3FT-2202ftv745-200uL.fcs" />
         <Keyword name="$SMNO"  value="A3" />
         <Keyword name="#SAMPLE"  value="5.3FT-2202ftv745-200uL" />
         <Keyword name="$DATATYPE"  value="I" />
         <Keyword name="$MODE"  value="L" />
         <Keyword name="$BYTEORD"  value="4,3,2,1" />
         <Keyword name="$NEXTDATA"  value="0" />
         <Keyword name="$PAR"  value="14" />
         <Keyword name="$P1B"  value="32" />
         <Keyword name="$P2B"  value="32" />
         <Keyword name="$P3B"  value="32" />
         <Keyword name="$P4B"  value="32" />
         <Keyword name="$P5B"  value="32" />
         <Keyword name="$P6B"  value="32" />
         <Keyword name="$P7B"  value="32" />
         <Keyword name="$P8B"  value="32" />
         <Keyword name="$P9B"  value="32" />
         <Keyword name="$P10B"  value="32" />
         <Keyword name="$P11B"  value="32" />
         <Keyword name="$P12B"  value="32" />
         <Keyword name="$P13B"  value="32" />
         <Keyword name="$P14B"  value="32" />
         <Keyword name="$P1R"  value="16777216" />
         <Keyword name="$P2R"  value="16777216" />
         <Keyword name="$P3R"  value="16777216" />
         <Keyword name="$P4R"  value="16777216" />
         <Keyword name="$P5R"  value="16777216" />
         <Keyword name="$P6R"  value="16777216" />
         <Keyword name="$P7R"  value="16777216" />
         <Keyword name="$P8R"  value="16777216" />
         <Keyword name="$P9R"  value="16777216" />
         <Keyword name="$P10R"  value="16777216" />
         <Keyword name="$P11R"  value="16777216" />
         <Keyword name="$P12R"  value="16777216" />
         <Keyword name="$P13R"  value="16777216" />
         <Keyword name="$P14R"  value="16777216" />
         <Keyword name="$P1N"  value="FSC-A" />
         <Keyword name="$P2N"  value="SSC-A" />
         <Keyword name="$P3N"  value="FL1-A" />
         <Keyword name="$P4N"  value="FL2-A" />
         <Keyword name="$P5N"  value="FL3-A" />
         <Keyword name="$P6N"  value="FL4-A" />
         <Keyword name="$P7N"  value="FSC-H" />
         <Keyword name="$P8N"  value="SSC-H" />
         <Keyword name="$P9N"  value="FL1-H" />
         <Keyword name="$P10N"  value="FL2-H" />
         <Keyword name="$P11N"  value="FL3-H" />
         <Keyword name="$P12N"  value="FL4-H" />
         <Keyword name="$P13N"  value="Width" />
         <Keyword name="$P14N"  value="Time" />
         <Keyword name="$P1E"  value="0,0" />
         <Keyword name="#BDACCURIDECADES1"  value="7.224719870049579" />
         <Keyword name="$P2E"  value="0,0" />
         <Keyword name="#BDACCURIDECADES2"  value="7.224719870049579" />
         <Keyword name="$P3E"  value="0,0" />
         <Keyword name="#BDACCURIDECADES3"  value="7.224719870049579" />
         <Keyword name="$P4E"  value="0,0" />
         <Keyword name="#BDACCURIDECADES4"  value="7.224719870049579" />
         <Keyword name="$P5E"  value="0,0" />
         <Keyword name="#BDACCURIDECADES5"  value="7.224719870049579" />
         <Keyword name="$P6E"  value="0,0" />
         <Keyword name="#BDACCURIDECADES6"  value="7.224719870049579" />
         <Keyword name="$P7E"  value="0,0" />
         <Keyword name="#BDACCURIDECADES7"  value="7.224719870049579" />
         <Keyword name="$P8E"  value="0,0" />
         <Keyword name="#BDACCURIDECADES8"  value="7.224719870049579" />
         <Keyword name="$P9E"  value="0,0" />
         <Keyword name="#BDACCURIDECADES9"  value="7.224719870049579" />
         <Keyword name="$P10E"  value="0,0" />
         <Keyword name="#BDACCURIDECADES10"  value="7.224719870049579" />
         <Keyword name="$P11E"  value="0,0" />
         <Keyword name="#BDACCURIDECADES11"  value="7.224719870049579" />
         <Keyword name="$P12E"  value="0,0" />
         <Keyword name="#BDACCURIDECADES12"  value="7.224719870049579" />
         <Keyword name="$P13E"  value="0,0" />
         <Keyword name="#BDACCURIDECADES13"  value="7.224719870049579" />
         <Keyword name="$P14E"  value="0,0" />
         <Keyword name="#BDACCURIDECADES14"  value="7.224719870049579" />
         <Keyword name="$P1S"  value="FSC-A" />
         <Keyword name="$P2S"  value="SSC-A" />
         <Keyword name="$P3S"  value="FL1-A" />
         <Keyword name="$P4S"  value="FL2-A" />
         <Keyword name="$P5S"  value="FL3-A" />
         <Keyword name="$P6S"  value="FL4-A" />
         <Keyword name="$P7S"  value="FSC-H" />
         <Keyword name="$P8S"  value="SSC-H" />
         <Keyword name="$P9S"  value="FL1-H" />
         <Keyword name="$P10S"  value="FL2-H" />
         <Keyword name="$P11S"  value="FL3-H" />
         <Keyword name="$P12S"  value="FL4-H" />
         <Keyword name="$P13S"  value="Width" />
         <Keyword name="$P14S"  value="Time" />
         <Keyword name="#P1VirtualGain"  value="1.0" />
         <Keyword name="#P2VirtualGain"  value="1.0" />
         <Keyword name="#P3VirtualGain"  value="1.0" />
         <Keyword name="#P4VirtualGain"  value="1.0" />
         <Keyword name="#P5VirtualGain"  value="1.0" />
         <Keyword name="#P6VirtualGain"  value="1.0" />
         <Keyword name="#P7VirtualGain"  value="1.0" />
         <Keyword name="#P8VirtualGain"  value="1.0" />
         <Keyword name="#P9VirtualGain"  value="1.0" />
         <Keyword name="#P10VirtualGain"  value="1.0" />
         <Keyword name="#P11VirtualGain"  value="1.0" />
         <Keyword name="#P12VirtualGain"  value="1.0" />
         <Keyword name="#P13VirtualGain"  value="1.0" />
         <Keyword name="#P14VirtualGain"  value="1.0" />
         <Keyword name="$TOT"  value="65333" />
         <Keyword name="$DATE"  value="19-JUN-2019" />
         <Keyword name="$CYT"  value="BD Accuri C6" />
         <Keyword name="#BDACCURI4COLORCOMP"  value="0,0.0,0.0,0.0,0.0,0,0.0,0.0,0.0,0.0,0,0.0,0.0,0.0,0.0,0" />
         <Keyword name="#LASERCONFIGURATION"  value="3 Blue 1 Red" />
         <Keyword name="$SPILLOVER"  value="8,3,4,5,6,9,10,11,12,1.000,0.000,0.000,0.000,0.000,0.000,0.000,0.000,0.000,1.000,0.000,0.000,0.000,0.000,0.000,0.000,0.000,0.000,1.000,0.000,0.000,0.000,0.000,0.000,0.000,0.000,0.000,1.000,0.000,0.000,0.000,0.000,0.000,0.000,0.000,0.000,1.000,0.000,0.000,0.000,0.000,0.000,0.000,0.000,0.000,1.000,0.000,0.000,0.000,0.000,0.000,0.000,0.000,0.000,1.000,0.000,0.000,0.000,0.000,0.000,0.000,0.000,0.000,1.000" />
         <Keyword name="#BDACCURICAPTUREDDATE"  value="1560980045075" />
         <Keyword name="$TIMESTEP"  value="0.1" />
         <Keyword name="$PROJ"  value="20201120_143829" />
         <Keyword name="$BTIM"  value="16:34:21:76" />
         <Keyword name="$ETIM"  value="16:35:14:52" />
         <Keyword name="#ATIM"  value="52" />
         <Keyword name="#ACQUISITIONTIMEMILLI"  value="52791" />
         <Keyword name="$VOL"  value="30482" />
         <Keyword name="$BEGINSTEXT"  value="58" />
         <Keyword name="$ENDSTEXT"  value="2572" />
         <Keyword name="$BEGINDATA"  value="2573" />
         <Keyword name="$ENDDATA"  value="3661221" />
         <Keyword name="$BEGINANALYSIS"  value="0" />
         <Keyword name="$ENDANALYSIS"  value="0" />
         <Keyword name="#SPACERS"  value="000" />
       </Keywords>
       <SampleNode name="A03 5.3FT-2202ftv745-200uL.fcs"  annotation=""  owningGroup=""  expanded="1"  sortPriority="10"  count="65333"  sampleID="15" >
         <Graph smoothing="0"  backColor="#ffffff"  foreColor="#000000"  type="Pseudocolor"  fast="1" >
           <Axis dimension="x"  name="FSC-A"  label=""  auto="auto" />
           <Axis dimension="y"  name="SSC-A"  label=""  auto="auto" />
           <GraphSettings level="5%"  smoothingHighResolution="1"  contourHighResolution="1"  histogramSmoothingCount="0"  graphResolution="256"  showOutliers="0"  drawLargeDots="0"  dotsToDraw="8000"  tint="le.chartfill.tinted.40"  lineWeight="le.lineweight.normal"  lineStyle="le.linestyle.solid" />
           <GraphEnvironment showGrid="0"  showAxes="tnlTNL"  showGates="1"  showFreqOnPlots="1"  showGateNameOnPlots="1"  showMedians="0"  showUncomped="0"  addEventParam="0"  lastYAxisName="" >
             <TextTraits font="SansSerif"  size="11"  name="Labels"  style="plain"  color="#000000"  background="#00ffffff"  just="left" />
             <TextTraits font="SansSerif"  size="11"  name="LayoutGates"  style="plain"  color="#000000"  background="#00ffffff"  just="left" />
             <TextTraits font="SansSerif"  size="9"  name="Numbers"  style="plain"  color="#000000"  background="#00ffffff"  just="left" />
             <TextTraits font="SansSerif"  size="9"  name="Legend"  style="plain"  color="#000000"  background="#00ffffff"  just="left" />
           </GraphEnvironment>
         </Graph>
         <Subpopulations>
           <Population name="Live"  annotation=""  owningGroup="All Samples"  expanded="1"  sortPriority="10"  count="48766" >
             <Graph smoothing="0"  backColor="#ffffff"  foreColor="#000000"  heatMapStatParameter="FL1-A"  type="Pseudocolor"  fast="1" >
               <Axis dimension="x"  name="FL1-H"  label=""  auto="auto" />
               <Axis dimension="y"  name="FL2-H"  label=""  auto="auto" />
               <GraphSettings level="5%"  smoothingHighResolution="1"  contourHighResolution="1"  histogramSmoothingCount="0"  graphResolution="256"  showOutliers="0"  drawLargeDots="0"  dotsToDraw="8000"  tint="le.chartfill.tinted.40"  lineWeight="le.lineweight.normal"  lineStyle="le.linestyle.solid" />
               <GraphEnvironment showGrid="0"  showAxes="tnlTNL"  showGates="1"  showFreqOnPlots="1"  showGateNameOnPlots="1"  showMedians="0"  showUncomped="0"  addEventParam="0"  lastYAxisName="" >
                 <TextTraits font="SansSerif"  size="11"  name="Labels"  style="plain"  color="#000000"  background="#00ffffff"  just="left" />
                 <TextTraits font="SansSerif"  size="11"  name="LayoutGates"  style="plain"  color="#000000"  background="#00ffffff"  just="left" />
                 <TextTraits font="SansSerif"  size="9"  name="Numbers"  style="plain"  color="#000000"  background="#00ffffff"  just="left" />
                 <TextTraits font="SansSerif"  size="9"  name="Legend"  style="plain"  color="#000000"  background="#00ffffff"  just="left" />
                 <WindowPosition x="620"  y="25"  width="390"  height="582"  displayed="1"  panelState="---" />
               </GraphEnvironment>
             </Graph>
             <Gate gating:id="ID11876478" >
               <gating:PolygonGate eventsInside="1"  annoOffsetX="0"  annoOffsetY="0"  tint="#000000"  isTinted="0"  lineWeight="Normal"  userDefined="1"  quadId="-1"  gateResolution="256" >
                 <gating:dimension>
                   <data-type:fcs-dimension data-type:name="FSC-A" />
                 </gating:dimension>
                 <gating:dimension>
                   <data-type:fcs-dimension data-type:name="SSC-A" />
                 </gating:dimension>
                 <gating:vertex>
                   <gating:coordinate data-type:value="3170497.5118110236" />
                   <gating:coordinate data-type:value="176706.8273092369" />
                 </gating:vertex>
                 <gating:vertex>
                   <gating:coordinate data-type:value="5152058.456692914" />
                   <gating:coordinate data-type:value="96385.5421686747" />
                 </gating:vertex>
                 <gating:vertex>
                   <gating:coordinate data-type:value="8983076.283464568" />
                   <gating:coordinate data-type:value="224899.5983935743" />
                 </gating:vertex>
                 <gating:vertex>
                   <gating:coordinate data-type:value="11823313.637795275" />
                   <gating:coordinate data-type:value="514056.2248995983" />
                 </gating:vertex>
                 <gating:vertex>
                   <gating:coordinate data-type:value="15456175.37007874" />
                   <gating:coordinate data-type:value="1156626.5060240964" />
                 </gating:vertex>
                 <gating:vertex>
                   <gating:coordinate data-type:value="16645111.937007874" />
                   <gating:coordinate data-type:value="1638554.2168674697" />
                 </gating:vertex>
                 <gating:vertex>
                   <gating:coordinate data-type:value="16645111.937007874" />
                   <gating:coordinate data-type:value="3020080.3212851402" />
                 </gating:vertex>
                 <gating:vertex>
                   <gating:coordinate data-type:value="15522227.401574804" />
                   <gating:coordinate data-type:value="3485943.7751004016" />
                 </gating:vertex>
                 <gating:vertex>
                   <gating:coordinate data-type:value="13144354.267716536" />
                   <gating:coordinate data-type:value="3550200.8032128518" />
                 </gating:vertex>
                 <gating:vertex>
                   <gating:coordinate data-type:value="9973856.755905513" />
                   <gating:coordinate data-type:value="3309236.9477911643" />
                 </gating:vertex>
                 <gating:vertex>
                   <gating:coordinate data-type:value="7529931.590551181" />
                   <gating:coordinate data-type:value="2923694.7791164657" />
                 </gating:vertex>
                 <gating:vertex>
                   <gating:coordinate data-type:value="4623642.20472441" />
                   <gating:coordinate data-type:value="2345381.5261044176" />
                 </gating:vertex>
                 <gating:vertex>
                   <gating:coordinate data-type:value="3170497.5118110236" />
                   <gating:coordinate data-type:value="1606425.7028112449" />
                 </gating:vertex>
                 <gating:vertex>
                   <gating:coordinate data-type:value="2642081.2598425196" />
                   <gating:coordinate data-type:value="1108433.7349397591" />
                 </gating:vertex>
                 <gating:vertex>
                   <gating:coordinate data-type:value="2377873.1338582677" />
                   <gating:coordinate data-type:value="530120.4819277109" />
                 </gating:vertex>
               </gating:PolygonGate>
             </Gate>
             <Subpopulations>
               <Population name="Green Cells"  annotation=""  owningGroup="All Samples"  expanded="1"  sortPriority="10"  count="17882" >
                 <Graph smoothing="0"  backColor="#ffffff"  foreColor="#000000"  heatMapStatParameter="FL1-A"  type="Pseudocolor"  fast="1" >
                   <Axis dimension="x"  name="FL1-H"  label=""  auto="auto" />
                   <Axis dimension="y"  name="FL2-H"  label=""  auto="auto" />
                   <GraphSettings level="5%"  smoothingHighResolution="1"  contourHighResolution="1"  histogramSmoothingCount="0"  graphResolution="256"  showOutliers="0"  drawLargeDots="0"  dotsToDraw="8000"  tint="le.chartfill.tinted.40"  lineWeight="le.lineweight.normal"  lineStyle="le.linestyle.solid" />
                   <GraphEnvironment showGrid="0"  showAxes="tnlTNL"  showGates="1"  showFreqOnPlots="1"  showGateNameOnPlots="1"  showMedians="0"  showUncomped="0"  addEventParam="0"  lastYAxisName="" >
                     <TextTraits font="SansSerif"  size="11"  name="Labels"  style="plain"  color="#000000"  background="#00ffffff"  just="left" />
                     <TextTraits font="SansSerif"  size="11"  name="LayoutGates"  style="plain"  color="#000000"  background="#00ffffff"  just="left" />
                     <TextTraits font="SansSerif"  size="9"  name="Numbers"  style="plain"  color="#000000"  background="#00ffffff"  just="left" />
                     <TextTraits font="SansSerif"  size="9"  name="Legend"  style="plain"  color="#000000"  background="#00ffffff"  just="left" />
                     <WindowPosition x="620"  y="25"  width="390"  height="582"  displayed="1"  panelState="---" />
                   </GraphEnvironment>
                 </Graph>
                 <Gate gating:id="ID687964268"  gating:parent_id="ID11876478" >
                   <gating:PolygonGate eventsInside="1"  annoOffsetX="33"  annoOffsetY="48"  tint="#000000"  isTinted="0"  lineWeight="Normal"  userDefined="1"  quadId="-1"  gateResolution="256" >
                     <gating:dimension>
                       <data-type:fcs-dimension data-type:name="FL1-H" />
                     </gating:dimension>
                     <gating:dimension>
                       <data-type:fcs-dimension data-type:name="FL2-H" />
                     </gating:dimension>
                     <gating:vertex>
                       <gating:coordinate data-type:value="1023.4435882876" />
                       <gating:coordinate data-type:value="19.9520029804" />
                     </gating:vertex>
                     <gating:vertex>
                       <gating:coordinate data-type:value="1397.3124010318" />
                       <gating:coordinate data-type:value="94.3965513611" />
                     </gating:vertex>
                     <gating:vertex>
                       <gating:coordinate data-type:value="2604.6700786978" />
                       <gating:coordinate data-type:value="334.9125177635" />
                     </gating:vertex>
                     <gating:vertex>
                       <gating:coordinate data-type:value="5386.2742624244" />
                       <gating:coordinate data-type:value="1188.2467414049" />
                     </gating:vertex>
                     <gating:vertex>
                       <gating:coordinate data-type:value="12356.6498506964" />
                       <gating:coordinate data-type:value="3348.7781974891" />
                     </gating:vertex>
                     <gating:vertex>
                       <gating:coordinate data-type:value="33122.8592479538" />
                       <gating:coordinate data-type:value="10589.2179016266" />
                     </gating:vertex>
                     <gating:vertex>
                       <gating:coordinate data-type:value="65031.728003646" />
                       <gating:coordinate data-type:value="25110.017271474" />
                     </gating:vertex>
                     <gating:vertex>
                       <gating:coordinate data-type:value="1801251.6918605152" />
                       <gating:coordinate data-type:value="668009.8883085933" />
                     </gating:vertex>
                     <gating:vertex>
                       <gating:coordinate data-type:value="9984750.631536765" />
                       <gating:coordinate data-type:value="3347737.4727253006" />
                     </gating:vertex>
                     <gating:vertex>
                       <gating:coordinate data-type:value="9479795.2120152" />
                       <gating:coordinate data-type:value="21.1341787396" />
                     </gating:vertex>
                     <gating:vertex>
                       <gating:coordinate data-type:value="174322.0694397667" />
                       <gating:coordinate data-type:value="21.1341787396" />
                     </gating:vertex>
                   </gating:PolygonGate>
                 </Gate>
               </Population>
               <Population name="Non Fluorescent Cells"  annotation=""  owningGroup="All Samples"  expanded="1"  sortPriority="10"  count="30910" >
                 <Graph smoothing="0"  backColor="#ffffff"  foreColor="#000000"  heatMapStatParameter="FL1-A"  type="Pseudocolor"  fast="1" >
                   <Axis dimension="x"  name="FL1-H"  label=""  auto="auto" />
                   <Axis dimension="y"  name="FL2-H"  label=""  auto="auto" />
                   <GraphSettings level="5%"  smoothingHighResolution="1"  contourHighResolution="1"  histogramSmoothingCount="0"  graphResolution="256"  showOutliers="0"  drawLargeDots="0"  dotsToDraw="8000"  tint="le.chartfill.tinted.40"  lineWeight="le.lineweight.normal"  lineStyle="le.linestyle.solid" />
                   <GraphEnvironment showGrid="0"  showAxes="tnlTNL"  showGates="1"  showFreqOnPlots="1"  showGateNameOnPlots="1"  showMedians="0"  showUncomped="0"  addEventParam="0"  lastYAxisName="" >
                     <TextTraits font="SansSerif"  size="11"  name="Labels"  style="plain"  color="#000000"  background="#00ffffff"  just="left" />
                     <TextTraits font="SansSerif"  size="11"  name="LayoutGates"  style="plain"  color="#000000"  background="#00ffffff"  just="left" />
                     <TextTraits font="SansSerif"  size="9"  name="Numbers"  style="plain"  color="#000000"  background="#00ffffff"  just="left" />
                     <TextTraits font="SansSerif"  size="9"  name="Legend"  style="plain"  color="#000000"  background="#00ffffff"  just="left" />
                     <WindowPosition x="620"  y="25"  width="390"  height="582"  displayed="1"  panelState="---" />
                   </GraphEnvironment>
                 </Graph>
                 <Gate gating:id="ID742928937"  gating:parent_id="ID11876478" >
                   <gating:PolygonGate eventsInside="1"  annoOffsetX="-17"  annoOffsetY="-93"  tint="#000000"  isTinted="0"  lineWeight="Normal"  userDefined="1"  quadId="-1"  gateResolution="256" >
                     <gating:dimension>
                       <data-type:fcs-dimension data-type:name="FL1-H" />
                     </gating:dimension>
                     <gating:dimension>
                       <data-type:fcs-dimension data-type:name="FL2-H" />
                     </gating:dimension>
                     <gating:vertex>
                       <gating:coordinate data-type:value="72.5458004431" />
                       <gating:coordinate data-type:value="37.5815014466" />
                     </gating:vertex>
                     <gating:vertex>
                       <gating:coordinate data-type:value="194.4640631678" />
                       <gating:coordinate data-type:value="19.9520029804" />
                     </gating:vertex>
                     <gating:vertex>
                       <gating:coordinate data-type:value="1023.4435882876" />
                       <gating:coordinate data-type:value="19.9520029804" />
                     </gating:vertex>
                     <gating:vertex>
                       <gating:coordinate data-type:value="1397.3124010318" />
                       <gating:coordinate data-type:value="94.3965513611" />
                     </gating:vertex>
                     <gating:vertex>
                       <gating:coordinate data-type:value="2604.6700786978" />
                       <gating:coordinate data-type:value="334.9125177635" />
                     </gating:vertex>
                     <gating:vertex>
                       <gating:coordinate data-type:value="5386.2742624244" />
                       <gating:coordinate data-type:value="1188.2467414049" />
                     </gating:vertex>
                     <gating:vertex>
                       <gating:coordinate data-type:value="12356.6498506964" />
                       <gating:coordinate data-type:value="3348.7781974891" />
                     </gating:vertex>
                     <gating:vertex>
                       <gating:coordinate data-type:value="33122.8592479538" />
                       <gating:coordinate data-type:value="10589.2179016266" />
                     </gating:vertex>
                     <gating:vertex>
                       <gating:coordinate data-type:value="61742.9003996221" />
                       <gating:coordinate data-type:value="23705.4463109767" />
                     </gating:vertex>
                     <gating:vertex>
                       <gating:coordinate data-type:value="45222.7973426802" />
                       <gating:coordinate data-type:value="31611.311311628" />
                     </gating:vertex>
                     <gating:vertex>
                       <gating:coordinate data-type:value="24260.414419882" />
                       <gating:coordinate data-type:value="17776.8071454819" />
                     </gating:vertex>
                     <gating:vertex>
                       <gating:coordinate data-type:value="9050.4700688781" />
                       <gating:coordinate data-type:value="6307.7432775451" />
                     </gating:vertex>
                     <gating:vertex>
                       <gating:coordinate data-type:value="3043.4594728668" />
                       <gating:coordinate data-type:value="2817.6676008212" />
                     </gating:vertex>
                     <gating:vertex>
                       <gating:coordinate data-type:value="922.5446081483" />
                       <gating:coordinate data-type:value="1258.6515270811" />
                     </gating:vertex>
                     <gating:vertex>
                       <gating:coordinate data-type:value="265.5027107786" />
                       <gating:coordinate data-type:value="668.2175552595" />
                     </gating:vertex>
                     <gating:vertex>
                       <gating:coordinate data-type:value="76.4100606173" />
                       <gating:coordinate data-type:value="446.607236257" />
                     </gating:vertex>
                     <gating:vertex>
                       <gating:coordinate data-type:value="58.9466607173" />
                       <gating:coordinate data-type:value="133.3366006419" />
                     </gating:vertex>
                   </gating:PolygonGate>
                 </Gate>
               </Population>
             </Subpopulations>
           </Population>
         </Subpopulations>
       </SampleNode>
     </Sample>
     <Sample>
       <DataSet uri="file:/Users/cliftonricana/OneDrive/Mizzou/Johnson/Johnson%20Data/Flow%20Data/20201120_143829/D02%208.2FT-2200bbzv745-100uL.fcs"  sampleID="16" />
       <Transformations>
         <transforms:linear transforms:minRange="0"  transforms:maxRange="16777216"  gain="1" >
           <data-type:parameter data-type:name="FSC-A" />
         </transforms:linear>
         <transforms:linear transforms:minRange="0"  transforms:maxRange="16777216"  gain="1" >
           <data-type:parameter data-type:name="SSC-A" />
         </transforms:linear>
         <transforms:log transforms:offset="1"  transforms:decades="7.2247198959" >
           <data-type:parameter data-type:name="FL1-A" />
         </transforms:log>
         <transforms:log transforms:offset="1"  transforms:decades="7.2247198959" >
           <data-type:parameter data-type:name="FL2-A" />
         </transforms:log>
         <transforms:log transforms:offset="1"  transforms:decades="7.2247198959" >
           <data-type:parameter data-type:name="FL3-A" />
         </transforms:log>
         <transforms:log transforms:offset="1"  transforms:decades="7.2247198959" >
           <data-type:parameter data-type:name="FL4-A" />
         </transforms:log>
         <transforms:linear transforms:minRange="0"  transforms:maxRange="16777216"  gain="1" >
           <data-type:parameter data-type:name="FSC-H" />
         </transforms:linear>
         <transforms:linear transforms:minRange="0"  transforms:maxRange="16777216"  gain="1" >
           <data-type:parameter data-type:name="SSC-H" />
         </transforms:linear>
         <transforms:log transforms:offset="31.6227766017"  transforms:decades="5.7247198959" >
           <data-type:parameter data-type:name="FL1-H" />
         </transforms:log>
         <transforms:log transforms:offset="10"  transforms:decades="6.2247198959" >
           <data-type:parameter data-type:name="FL2-H" />
         </transforms:log>
         <transforms:log transforms:offset="1"  transforms:decades="7.2247198959" >
           <data-type:parameter data-type:name="FL3-H" />
         </transforms:log>
         <transforms:log transforms:offset="1"  transforms:decades="7.2247198959" >
           <data-type:parameter data-type:name="FL4-H" />
         </transforms:log>
         <transforms:linear transforms:minRange="0"  transforms:maxRange="16777216"  gain="1" >
           <data-type:parameter data-type:name="Width" />
         </transforms:linear>
         <transforms:linear transforms:minRange="15.5357142857"  transforms:maxRange="87"  gain="0.1002304147" >
           <data-type:parameter data-type:name="Time" />
         </transforms:linear>
       </Transformations>
       <Keywords>
         <Keyword name="FJ_FCS_VERSION"  value="3" />
         <Keyword name="$FIL"  value="D02 8.2FT-2200bbzv745-100uL.fcs" />
         <Keyword name="$SMNO"  value="D2" />
         <Keyword name="#SAMPLE"  value="8.2FT-2200bbzv745-100uL" />
         <Keyword name="$DATATYPE"  value="I" />
         <Keyword name="$MODE"  value="L" />
         <Keyword name="$BYTEORD"  value="4,3,2,1" />
         <Keyword name="$NEXTDATA"  value="0" />
         <Keyword name="$PAR"  value="14" />
         <Keyword name="$P1B"  value="32" />
         <Keyword name="$P2B"  value="32" />
         <Keyword name="$P3B"  value="32" />
         <Keyword name="$P4B"  value="32" />
         <Keyword name="$P5B"  value="32" />
         <Keyword name="$P6B"  value="32" />
         <Keyword name="$P7B"  value="32" />
         <Keyword name="$P8B"  value="32" />
         <Keyword name="$P9B"  value="32" />
         <Keyword name="$P10B"  value="32" />
         <Keyword name="$P11B"  value="32" />
         <Keyword name="$P12B"  value="32" />
         <Keyword name="$P13B"  value="32" />
         <Keyword name="$P14B"  value="32" />
         <Keyword name="$P1R"  value="16777216" />
         <Keyword name="$P2R"  value="16777216" />
         <Keyword name="$P3R"  value="16777216" />
         <Keyword name="$P4R"  value="16777216" />
         <Keyword name="$P5R"  value="16777216" />
         <Keyword name="$P6R"  value="16777216" />
         <Keyword name="$P7R"  value="16777216" />
         <Keyword name="$P8R"  value="16777216" />
         <Keyword name="$P9R"  value="16777216" />
         <Keyword name="$P10R"  value="16777216" />
         <Keyword name="$P11R"  value="16777216" />
         <Keyword name="$P12R"  value="16777216" />
         <Keyword name="$P13R"  value="16777216" />
         <Keyword name="$P14R"  value="16777216" />
         <Keyword name="$P1N"  value="FSC-A" />
         <Keyword name="$P2N"  value="SSC-A" />
         <Keyword name="$P3N"  value="FL1-A" />
         <Keyword name="$P4N"  value="FL2-A" />
         <Keyword name="$P5N"  value="FL3-A" />
         <Keyword name="$P6N"  value="FL4-A" />
         <Keyword name="$P7N"  value="FSC-H" />
         <Keyword name="$P8N"  value="SSC-H" />
         <Keyword name="$P9N"  value="FL1-H" />
         <Keyword name="$P10N"  value="FL2-H" />
         <Keyword name="$P11N"  value="FL3-H" />
         <Keyword name="$P12N"  value="FL4-H" />
         <Keyword name="$P13N"  value="Width" />
         <Keyword name="$P14N"  value="Time" />
         <Keyword name="$P1E"  value="0,0" />
         <Keyword name="#BDACCURIDECADES1"  value="7.224719870049579" />
         <Keyword name="$P2E"  value="0,0" />
         <Keyword name="#BDACCURIDECADES2"  value="7.224719870049579" />
         <Keyword name="$P3E"  value="0,0" />
         <Keyword name="#BDACCURIDECADES3"  value="7.224719870049579" />
         <Keyword name="$P4E"  value="0,0" />
         <Keyword name="#BDACCURIDECADES4"  value="7.224719870049579" />
         <Keyword name="$P5E"  value="0,0" />
         <Keyword name="#BDACCURIDECADES5"  value="7.224719870049579" />
         <Keyword name="$P6E"  value="0,0" />
         <Keyword name="#BDACCURIDECADES6"  value="7.224719870049579" />
         <Keyword name="$P7E"  value="0,0" />
         <Keyword name="#BDACCURIDECADES7"  value="7.224719870049579" />
         <Keyword name="$P8E"  value="0,0" />
         <Keyword name="#BDACCURIDECADES8"  value="7.224719870049579" />
         <Keyword name="$P9E"  value="0,0" />
         <Keyword name="#BDACCURIDECADES9"  value="7.224719870049579" />
         <Keyword name="$P10E"  value="0,0" />
         <Keyword name="#BDACCURIDECADES10"  value="7.224719870049579" />
         <Keyword name="$P11E"  value="0,0" />
         <Keyword name="#BDACCURIDECADES11"  value="7.224719870049579" />
         <Keyword name="$P12E"  value="0,0" />
         <Keyword name="#BDACCURIDECADES12"  value="7.224719870049579" />
         <Keyword name="$P13E"  value="0,0" />
         <Keyword name="#BDACCURIDECADES13"  value="7.224719870049579" />
         <Keyword name="$P14E"  value="0,0" />
         <Keyword name="#BDACCURIDECADES14"  value="7.224719870049579" />
         <Keyword name="$P1S"  value="FSC-A" />
         <Keyword name="$P2S"  value="SSC-A" />
         <Keyword name="$P3S"  value="FL1-A" />
         <Keyword name="$P4S"  value="FL2-A" />
         <Keyword name="$P5S"  value="FL3-A" />
         <Keyword name="$P6S"  value="FL4-A" />
         <Keyword name="$P7S"  value="FSC-H" />
         <Keyword name="$P8S"  value="SSC-H" />
         <Keyword name="$P9S"  value="FL1-H" />
         <Keyword name="$P10S"  value="FL2-H" />
         <Keyword name="$P11S"  value="FL3-H" />
         <Keyword name="$P12S"  value="FL4-H" />
         <Keyword name="$P13S"  value="Width" />
         <Keyword name="$P14S"  value="Time" />
         <Keyword name="#P1VirtualGain"  value="1.0" />
         <Keyword name="#P2VirtualGain"  value="1.0" />
         <Keyword name="#P3VirtualGain"  value="1.0" />
         <Keyword name="#P4VirtualGain"  value="1.0" />
         <Keyword name="#P5VirtualGain"  value="1.0" />
         <Keyword name="#P6VirtualGain"  value="1.0" />
         <Keyword name="#P7VirtualGain"  value="1.0" />
         <Keyword name="#P8VirtualGain"  value="1.0" />
         <Keyword name="#P9VirtualGain"  value="1.0" />
         <Keyword name="#P10VirtualGain"  value="1.0" />
         <Keyword name="#P11VirtualGain"  value="1.0" />
         <Keyword name="#P12VirtualGain"  value="1.0" />
         <Keyword name="#P13VirtualGain"  value="1.0" />
         <Keyword name="#P14VirtualGain"  value="1.0" />
         <Keyword name="$TOT"  value="60037" />
         <Keyword name="$DATE"  value="20-JUN-2019" />
         <Keyword name="$CYT"  value="BD Accuri C6" />
         <Keyword name="#BDACCURI4COLORCOMP"  value="0,0.0,0.0,0.0,0.0,0,0.0,0.0,0.0,0.0,0,0.0,0.0,0.0,0.0,0" />
         <Keyword name="#LASERCONFIGURATION"  value="3 Blue 1 Red" />
         <Keyword name="$SPILLOVER"  value="8,3,4,5,6,9,10,11,12,1.000,0.000,0.000,0.000,0.000,0.000,0.000,0.000,0.000,1.000,0.000,0.000,0.000,0.000,0.000,0.000,0.000,0.000,1.000,0.000,0.000,0.000,0.000,0.000,0.000,0.000,0.000,1.000,0.000,0.000,0.000,0.000,0.000,0.000,0.000,0.000,1.000,0.000,0.000,0.000,0.000,0.000,0.000,0.000,0.000,1.000,0.000,0.000,0.000,0.000,0.000,0.000,0.000,0.000,1.000,0.000,0.000,0.000,0.000,0.000,0.000,0.000,0.000,1.000" />
         <Keyword name="#BDACCURICAPTUREDDATE"  value="1561044627903" />
         <Keyword name="$TIMESTEP"  value="0.1" />
         <Keyword name="$PROJ"  value="20201120_143829" />
         <Keyword name="$BTIM"  value="10:30:43:40" />
         <Keyword name="$ETIM"  value="10:32:10:31" />
         <Keyword name="#ATIM"  value="86" />
         <Keyword name="#ACQUISITIONTIMEMILLI"  value="86939" />
         <Keyword name="$VOL"  value="49763" />
         <Keyword name="$BEGINSTEXT"  value="58" />
         <Keyword name="$ENDSTEXT"  value="2574" />
         <Keyword name="$BEGINDATA"  value="2575" />
         <Keyword name="$ENDDATA"  value="3364647" />
         <Keyword name="$BEGINANALYSIS"  value="0" />
         <Keyword name="$ENDANALYSIS"  value="0" />
         <Keyword name="#SPACERS"  value="000" />
       </Keywords>
       <SampleNode name="D02 8.2FT-2200bbzv745-100uL.fcs"  annotation=""  owningGroup=""  expanded="1"  sortPriority="10"  count="60037"  sampleID="16" >
         <Graph smoothing="0"  backColor="#ffffff"  foreColor="#000000"  type="Pseudocolor"  fast="1" >
           <Axis dimension="x"  name="FSC-A"  label=""  auto="auto" />
           <Axis dimension="y"  name="SSC-A"  label=""  auto="auto" />
           <GraphSettings level="5%"  smoothingHighResolution="1"  contourHighResolution="1"  histogramSmoothingCount="0"  graphResolution="256"  showOutliers="0"  drawLargeDots="0"  dotsToDraw="8000"  tint="le.chartfill.tinted.40"  lineWeight="le.lineweight.normal"  lineStyle="le.linestyle.solid" />
           <GraphEnvironment showGrid="0"  showAxes="tnlTNL"  showGates="1"  showFreqOnPlots="1"  showGateNameOnPlots="1"  showMedians="0"  showUncomped="0"  addEventParam="0"  lastYAxisName="" >
             <TextTraits font="SansSerif"  size="11"  name="Labels"  style="plain"  color="#000000"  background="#00ffffff"  just="left" />
             <TextTraits font="SansSerif"  size="11"  name="LayoutGates"  style="plain"  color="#000000"  background="#00ffffff"  just="left" />
             <TextTraits font="SansSerif"  size="9"  name="Numbers"  style="plain"  color="#000000"  background="#00ffffff"  just="left" />
             <TextTraits font="SansSerif"  size="9"  name="Legend"  style="plain"  color="#000000"  background="#00ffffff"  just="left" />
           </GraphEnvironment>
         </Graph>
         <Subpopulations>
           <Population name="Live"  annotation=""  owningGroup="All Samples"  expanded="1"  sortPriority="10"  count="47555" >
             <Graph smoothing="0"  backColor="#ffffff"  foreColor="#000000"  heatMapStatParameter="FL1-A"  type="Pseudocolor"  fast="1" >
               <Axis dimension="x"  name="FL1-H"  label=""  auto="auto" />
               <Axis dimension="y"  name="FL2-H"  label=""  auto="auto" />
               <GraphSettings level="5%"  smoothingHighResolution="1"  contourHighResolution="1"  histogramSmoothingCount="0"  graphResolution="256"  showOutliers="0"  drawLargeDots="0"  dotsToDraw="8000"  tint="le.chartfill.tinted.40"  lineWeight="le.lineweight.normal"  lineStyle="le.linestyle.solid" />
               <GraphEnvironment showGrid="0"  showAxes="tnlTNL"  showGates="1"  showFreqOnPlots="1"  showGateNameOnPlots="1"  showMedians="0"  showUncomped="0"  addEventParam="0"  lastYAxisName="" >
                 <TextTraits font="SansSerif"  size="11"  name="Labels"  style="plain"  color="#000000"  background="#00ffffff"  just="left" />
                 <TextTraits font="SansSerif"  size="11"  name="LayoutGates"  style="plain"  color="#000000"  background="#00ffffff"  just="left" />
                 <TextTraits font="SansSerif"  size="9"  name="Numbers"  style="plain"  color="#000000"  background="#00ffffff"  just="left" />
                 <TextTraits font="SansSerif"  size="9"  name="Legend"  style="plain"  color="#000000"  background="#00ffffff"  just="left" />
                 <WindowPosition x="620"  y="25"  width="390"  height="582"  displayed="1"  panelState="---" />
               </GraphEnvironment>
             </Graph>
             <Gate gating:id="ID582480164" >
               <gating:PolygonGate eventsInside="1"  annoOffsetX="0"  annoOffsetY="0"  tint="#000000"  isTinted="0"  lineWeight="Normal"  userDefined="1"  quadId="-1"  gateResolution="256" >
                 <gating:dimension>
                   <data-type:fcs-dimension data-type:name="FSC-A" />
                 </gating:dimension>
                 <gating:dimension>
                   <data-type:fcs-dimension data-type:name="SSC-A" />
                 </gating:dimension>
                 <gating:vertex>
                   <gating:coordinate data-type:value="3170497.5118110236" />
                   <gating:coordinate data-type:value="176706.8273092369" />
                 </gating:vertex>
                 <gating:vertex>
                   <gating:coordinate data-type:value="5152058.456692914" />
                   <gating:coordinate data-type:value="96385.5421686747" />
                 </gating:vertex>
                 <gating:vertex>
                   <gating:coordinate data-type:value="8983076.283464568" />
                   <gating:coordinate data-type:value="224899.5983935743" />
                 </gating:vertex>
                 <gating:vertex>
                   <gating:coordinate data-type:value="11823313.637795275" />
                   <gating:coordinate data-type:value="514056.2248995983" />
                 </gating:vertex>
                 <gating:vertex>
                   <gating:coordinate data-type:value="15456175.37007874" />
                   <gating:coordinate data-type:value="1156626.5060240964" />
                 </gating:vertex>
                 <gating:vertex>
                   <gating:coordinate data-type:value="16645111.937007874" />
                   <gating:coordinate data-type:value="1638554.2168674697" />
                 </gating:vertex>
                 <gating:vertex>
                   <gating:coordinate data-type:value="16645111.937007874" />
                   <gating:coordinate data-type:value="3020080.3212851402" />
                 </gating:vertex>
                 <gating:vertex>
                   <gating:coordinate data-type:value="15522227.401574804" />
                   <gating:coordinate data-type:value="3485943.7751004016" />
                 </gating:vertex>
                 <gating:vertex>
                   <gating:coordinate data-type:value="13144354.267716536" />
                   <gating:coordinate data-type:value="3550200.8032128518" />
                 </gating:vertex>
                 <gating:vertex>
                   <gating:coordinate data-type:value="9973856.755905513" />
                   <gating:coordinate data-type:value="3309236.9477911643" />
                 </gating:vertex>
                 <gating:vertex>
                   <gating:coordinate data-type:value="7529931.590551181" />
                   <gating:coordinate data-type:value="2923694.7791164657" />
                 </gating:vertex>
                 <gating:vertex>
                   <gating:coordinate data-type:value="4623642.20472441" />
                   <gating:coordinate data-type:value="2345381.5261044176" />
                 </gating:vertex>
                 <gating:vertex>
                   <gating:coordinate data-type:value="3170497.5118110236" />
                   <gating:coordinate data-type:value="1606425.7028112449" />
                 </gating:vertex>
                 <gating:vertex>
                   <gating:coordinate data-type:value="2642081.2598425196" />
                   <gating:coordinate data-type:value="1108433.7349397591" />
                 </gating:vertex>
                 <gating:vertex>
                   <gating:coordinate data-type:value="2377873.1338582677" />
                   <gating:coordinate data-type:value="530120.4819277109" />
                 </gating:vertex>
               </gating:PolygonGate>
             </Gate>
             <Subpopulations>
               <Population name="Green Cells"  annotation=""  owningGroup="All Samples"  expanded="1"  sortPriority="10"  count="9516" >
                 <Graph smoothing="0"  backColor="#ffffff"  foreColor="#000000"  heatMapStatParameter="FL1-A"  type="Pseudocolor"  fast="1" >
                   <Axis dimension="x"  name="FL1-H"  label=""  auto="auto" />
                   <Axis dimension="y"  name="FL2-H"  label=""  auto="auto" />
                   <GraphSettings level="5%"  smoothingHighResolution="1"  contourHighResolution="1"  histogramSmoothingCount="0"  graphResolution="256"  showOutliers="0"  drawLargeDots="0"  dotsToDraw="8000"  tint="le.chartfill.tinted.40"  lineWeight="le.lineweight.normal"  lineStyle="le.linestyle.solid" />
                   <GraphEnvironment showGrid="0"  showAxes="tnlTNL"  showGates="1"  showFreqOnPlots="1"  showGateNameOnPlots="1"  showMedians="0"  showUncomped="0"  addEventParam="0"  lastYAxisName="" >
                     <TextTraits font="SansSerif"  size="11"  name="Labels"  style="plain"  color="#000000"  background="#00ffffff"  just="left" />
                     <TextTraits font="SansSerif"  size="11"  name="LayoutGates"  style="plain"  color="#000000"  background="#00ffffff"  just="left" />
                     <TextTraits font="SansSerif"  size="9"  name="Numbers"  style="plain"  color="#000000"  background="#00ffffff"  just="left" />
                     <TextTraits font="SansSerif"  size="9"  name="Legend"  style="plain"  color="#000000"  background="#00ffffff"  just="left" />
                     <WindowPosition x="620"  y="25"  width="390"  height="582"  displayed="1"  panelState="---" />
                   </GraphEnvironment>
                 </Graph>
                 <Gate gating:id="ID1207438693"  gating:parent_id="ID582480164" >
                   <gating:PolygonGate eventsInside="1"  annoOffsetX="33"  annoOffsetY="48"  tint="#000000"  isTinted="0"  lineWeight="Normal"  userDefined="1"  quadId="-1"  gateResolution="256" >
                     <gating:dimension>
                       <data-type:fcs-dimension data-type:name="FL1-H" />
                     </gating:dimension>
                     <gating:dimension>
                       <data-type:fcs-dimension data-type:name="FL2-H" />
                     </gating:dimension>
                     <gating:vertex>
                       <gating:coordinate data-type:value="1023.4435882876" />
                       <gating:coordinate data-type:value="19.9520029804" />
                     </gating:vertex>
                     <gating:vertex>
                       <gating:coordinate data-type:value="1397.3124010318" />
                       <gating:coordinate data-type:value="94.3965513611" />
                     </gating:vertex>
                     <gating:vertex>
                       <gating:coordinate data-type:value="2604.6700786978" />
                       <gating:coordinate data-type:value="334.9125177635" />
                     </gating:vertex>
                     <gating:vertex>
                       <gating:coordinate data-type:value="5386.2742624244" />
                       <gating:coordinate data-type:value="1188.2467414049" />
                     </gating:vertex>
                     <gating:vertex>
                       <gating:coordinate data-type:value="12356.6498506964" />
                       <gating:coordinate data-type:value="3348.7781974891" />
                     </gating:vertex>
                     <gating:vertex>
                       <gating:coordinate data-type:value="33122.8592479538" />
                       <gating:coordinate data-type:value="10589.2179016266" />
                     </gating:vertex>
                     <gating:vertex>
                       <gating:coordinate data-type:value="65031.728003646" />
                       <gating:coordinate data-type:value="25110.017271474" />
                     </gating:vertex>
                     <gating:vertex>
                       <gating:coordinate data-type:value="1801251.6918605152" />
                       <gating:coordinate data-type:value="668009.8883085933" />
                     </gating:vertex>
                     <gating:vertex>
                       <gating:coordinate data-type:value="9984750.631536765" />
                       <gating:coordinate data-type:value="3347737.4727253006" />
                     </gating:vertex>
                     <gating:vertex>
                       <gating:coordinate data-type:value="9479795.2120152" />
                       <gating:coordinate data-type:value="21.1341787396" />
                     </gating:vertex>
                     <gating:vertex>
                       <gating:coordinate data-type:value="174322.0694397667" />
                       <gating:coordinate data-type:value="21.1341787396" />
                     </gating:vertex>
                   </gating:PolygonGate>
                 </Gate>
               </Population>
               <Population name="Non Fluorescent Cells"  annotation=""  owningGroup="All Samples"  expanded="1"  sortPriority="10"  count="38055" >
                 <Graph smoothing="0"  backColor="#ffffff"  foreColor="#000000"  heatMapStatParameter="FL1-A"  type="Pseudocolor"  fast="1" >
                   <Axis dimension="x"  name="FL1-H"  label=""  auto="auto" />
                   <Axis dimension="y"  name="FL2-H"  label=""  auto="auto" />
                   <GraphSettings level="5%"  smoothingHighResolution="1"  contourHighResolution="1"  histogramSmoothingCount="0"  graphResolution="256"  showOutliers="0"  drawLargeDots="0"  dotsToDraw="8000"  tint="le.chartfill.tinted.40"  lineWeight="le.lineweight.normal"  lineStyle="le.linestyle.solid" />
                   <GraphEnvironment showGrid="0"  showAxes="tnlTNL"  showGates="1"  showFreqOnPlots="1"  showGateNameOnPlots="1"  showMedians="0"  showUncomped="0"  addEventParam="0"  lastYAxisName="" >
                     <TextTraits font="SansSerif"  size="11"  name="Labels"  style="plain"  color="#000000"  background="#00ffffff"  just="left" />
                     <TextTraits font="SansSerif"  size="11"  name="LayoutGates"  style="plain"  color="#000000"  background="#00ffffff"  just="left" />
                     <TextTraits font="SansSerif"  size="9"  name="Numbers"  style="plain"  color="#000000"  background="#00ffffff"  just="left" />
                     <TextTraits font="SansSerif"  size="9"  name="Legend"  style="plain"  color="#000000"  background="#00ffffff"  just="left" />
                     <WindowPosition x="620"  y="25"  width="390"  height="582"  displayed="1"  panelState="---" />
                   </GraphEnvironment>
                 </Graph>
                 <Gate gating:id="ID1426273771"  gating:parent_id="ID582480164" >
                   <gating:PolygonGate eventsInside="1"  annoOffsetX="-17"  annoOffsetY="-93"  tint="#000000"  isTinted="0"  lineWeight="Normal"  userDefined="1"  quadId="-1"  gateResolution="256" >
                     <gating:dimension>
                       <data-type:fcs-dimension data-type:name="FL1-H" />
                     </gating:dimension>
                     <gating:dimension>
                       <data-type:fcs-dimension data-type:name="FL2-H" />
                     </gating:dimension>
                     <gating:vertex>
                       <gating:coordinate data-type:value="72.5458004431" />
                       <gating:coordinate data-type:value="37.5815014466" />
                     </gating:vertex>
                     <gating:vertex>
                       <gating:coordinate data-type:value="194.4640631678" />
                       <gating:coordinate data-type:value="19.9520029804" />
                     </gating:vertex>
                     <gating:vertex>
                       <gating:coordinate data-type:value="1023.4435882876" />
                       <gating:coordinate data-type:value="19.9520029804" />
                     </gating:vertex>
                     <gating:vertex>
                       <gating:coordinate data-type:value="1397.3124010318" />
                       <gating:coordinate data-type:value="94.3965513611" />
                     </gating:vertex>
                     <gating:vertex>
                       <gating:coordinate data-type:value="2604.6700786978" />
                       <gating:coordinate data-type:value="334.9125177635" />
                     </gating:vertex>
                     <gating:vertex>
                       <gating:coordinate data-type:value="5386.2742624244" />
                       <gating:coordinate data-type:value="1188.2467414049" />
                     </gating:vertex>
                     <gating:vertex>
                       <gating:coordinate data-type:value="12356.6498506964" />
                       <gating:coordinate data-type:value="3348.7781974891" />
                     </gating:vertex>
                     <gating:vertex>
                       <gating:coordinate data-type:value="33122.8592479538" />
                       <gating:coordinate data-type:value="10589.2179016266" />
                     </gating:vertex>
                     <gating:vertex>
                       <gating:coordinate data-type:value="61742.9003996221" />
                       <gating:coordinate data-type:value="23705.4463109767" />
                     </gating:vertex>
                     <gating:vertex>
                       <gating:coordinate data-type:value="45222.7973426802" />
                       <gating:coordinate data-type:value="31611.311311628" />
                     </gating:vertex>
                     <gating:vertex>
                       <gating:coordinate data-type:value="24260.414419882" />
                       <gating:coordinate data-type:value="17776.8071454819" />
                     </gating:vertex>
                     <gating:vertex>
                       <gating:coordinate data-type:value="9050.4700688781" />
                       <gating:coordinate data-type:value="6307.7432775451" />
                     </gating:vertex>
                     <gating:vertex>
                       <gating:coordinate data-type:value="3043.4594728668" />
                       <gating:coordinate data-type:value="2817.6676008212" />
                     </gating:vertex>
                     <gating:vertex>
                       <gating:coordinate data-type:value="922.5446081483" />
                       <gating:coordinate data-type:value="1258.6515270811" />
                     </gating:vertex>
                     <gating:vertex>
                       <gating:coordinate data-type:value="265.5027107786" />
                       <gating:coordinate data-type:value="668.2175552595" />
                     </gating:vertex>
                     <gating:vertex>
                       <gating:coordinate data-type:value="76.4100606173" />
                       <gating:coordinate data-type:value="446.607236257" />
                     </gating:vertex>
                     <gating:vertex>
                       <gating:coordinate data-type:value="58.9466607173" />
                       <gating:coordinate data-type:value="133.3366006419" />
                     </gating:vertex>
                   </gating:PolygonGate>
                 </Gate>
               </Population>
             </Subpopulations>
           </Population>
         </Subpopulations>
       </SampleNode>
     </Sample>
     <Sample>
       <DataSet uri="file:/Users/cliftonricana/OneDrive/Mizzou/Johnson/Johnson%20Data/Flow%20Data/20201120_143829/B01%206.1FT-1700bbzv745-200uL.fcs"  sampleID="17" />
       <Transformations>
         <transforms:linear transforms:minRange="0"  transforms:maxRange="16777216"  gain="1" >
           <data-type:parameter data-type:name="FSC-A" />
         </transforms:linear>
         <transforms:linear transforms:minRange="0"  transforms:maxRange="16777216"  gain="1" >
           <data-type:parameter data-type:name="SSC-A" />
         </transforms:linear>
         <transforms:log transforms:offset="1"  transforms:decades="7.2247198959" >
           <data-type:parameter data-type:name="FL1-A" />
         </transforms:log>
         <transforms:log transforms:offset="1"  transforms:decades="7.2247198959" >
           <data-type:parameter data-type:name="FL2-A" />
         </transforms:log>
         <transforms:log transforms:offset="1"  transforms:decades="7.2247198959" >
           <data-type:parameter data-type:name="FL3-A" />
         </transforms:log>
         <transforms:log transforms:offset="1"  transforms:decades="7.2247198959" >
           <data-type:parameter data-type:name="FL4-A" />
         </transforms:log>
         <transforms:linear transforms:minRange="0"  transforms:maxRange="16777216"  gain="1" >
           <data-type:parameter data-type:name="FSC-H" />
         </transforms:linear>
         <transforms:linear transforms:minRange="0"  transforms:maxRange="16777216"  gain="1" >
           <data-type:parameter data-type:name="SSC-H" />
         </transforms:linear>
         <transforms:log transforms:offset="31.6227766017"  transforms:decades="5.7247198959" >
           <data-type:parameter data-type:name="FL1-H" />
         </transforms:log>
         <transforms:log transforms:offset="10"  transforms:decades="6.2247198959" >
           <data-type:parameter data-type:name="FL2-H" />
         </transforms:log>
         <transforms:log transforms:offset="1"  transforms:decades="7.2247198959" >
           <data-type:parameter data-type:name="FL3-H" />
         </transforms:log>
         <transforms:log transforms:offset="1"  transforms:decades="7.2247198959" >
           <data-type:parameter data-type:name="FL4-H" />
         </transforms:log>
         <transforms:linear transforms:minRange="0"  transforms:maxRange="16777216"  gain="1" >
           <data-type:parameter data-type:name="Width" />
         </transforms:linear>
         <transforms:linear transforms:minRange="15.9178852643"  transforms:maxRange="89"  gain="0.1001124859" >
           <data-type:parameter data-type:name="Time" />
         </transforms:linear>
       </Transformations>
       <Keywords>
         <Keyword name="FJ_FCS_VERSION"  value="3" />
         <Keyword name="$FIL"  value="B01 6.1FT-1700bbzv745-200uL.fcs" />
         <Keyword name="$SMNO"  value="B1" />
         <Keyword name="#SAMPLE"  value="6.1FT-1700bbzv745-200uL" />
         <Keyword name="$DATATYPE"  value="I" />
         <Keyword name="$MODE"  value="L" />
         <Keyword name="$BYTEORD"  value="4,3,2,1" />
         <Keyword name="$NEXTDATA"  value="0" />
         <Keyword name="$PAR"  value="14" />
         <Keyword name="$P1B"  value="32" />
         <Keyword name="$P2B"  value="32" />
         <Keyword name="$P3B"  value="32" />
         <Keyword name="$P4B"  value="32" />
         <Keyword name="$P5B"  value="32" />
         <Keyword name="$P6B"  value="32" />
         <Keyword name="$P7B"  value="32" />
         <Keyword name="$P8B"  value="32" />
         <Keyword name="$P9B"  value="32" />
         <Keyword name="$P10B"  value="32" />
         <Keyword name="$P11B"  value="32" />
         <Keyword name="$P12B"  value="32" />
         <Keyword name="$P13B"  value="32" />
         <Keyword name="$P14B"  value="32" />
         <Keyword name="$P1R"  value="16777216" />
         <Keyword name="$P2R"  value="16777216" />
         <Keyword name="$P3R"  value="16777216" />
         <Keyword name="$P4R"  value="16777216" />
         <Keyword name="$P5R"  value="16777216" />
         <Keyword name="$P6R"  value="16777216" />
         <Keyword name="$P7R"  value="16777216" />
         <Keyword name="$P8R"  value="16777216" />
         <Keyword name="$P9R"  value="16777216" />
         <Keyword name="$P10R"  value="16777216" />
         <Keyword name="$P11R"  value="16777216" />
         <Keyword name="$P12R"  value="16777216" />
         <Keyword name="$P13R"  value="16777216" />
         <Keyword name="$P14R"  value="16777216" />
         <Keyword name="$P1N"  value="FSC-A" />
         <Keyword name="$P2N"  value="SSC-A" />
         <Keyword name="$P3N"  value="FL1-A" />
         <Keyword name="$P4N"  value="FL2-A" />
         <Keyword name="$P5N"  value="FL3-A" />
         <Keyword name="$P6N"  value="FL4-A" />
         <Keyword name="$P7N"  value="FSC-H" />
         <Keyword name="$P8N"  value="SSC-H" />
         <Keyword name="$P9N"  value="FL1-H" />
         <Keyword name="$P10N"  value="FL2-H" />
         <Keyword name="$P11N"  value="FL3-H" />
         <Keyword name="$P12N"  value="FL4-H" />
         <Keyword name="$P13N"  value="Width" />
         <Keyword name="$P14N"  value="Time" />
         <Keyword name="$P1E"  value="0,0" />
         <Keyword name="#BDACCURIDECADES1"  value="7.224719870049579" />
         <Keyword name="$P2E"  value="0,0" />
         <Keyword name="#BDACCURIDECADES2"  value="7.224719870049579" />
         <Keyword name="$P3E"  value="0,0" />
         <Keyword name="#BDACCURIDECADES3"  value="7.224719870049579" />
         <Keyword name="$P4E"  value="0,0" />
         <Keyword name="#BDACCURIDECADES4"  value="7.224719870049579" />
         <Keyword name="$P5E"  value="0,0" />
         <Keyword name="#BDACCURIDECADES5"  value="7.224719870049579" />
         <Keyword name="$P6E"  value="0,0" />
         <Keyword name="#BDACCURIDECADES6"  value="7.224719870049579" />
         <Keyword name="$P7E"  value="0,0" />
         <Keyword name="#BDACCURIDECADES7"  value="7.224719870049579" />
         <Keyword name="$P8E"  value="0,0" />
         <Keyword name="#BDACCURIDECADES8"  value="7.224719870049579" />
         <Keyword name="$P9E"  value="0,0" />
         <Keyword name="#BDACCURIDECADES9"  value="7.224719870049579" />
         <Keyword name="$P10E"  value="0,0" />
         <Keyword name="#BDACCURIDECADES10"  value="7.224719870049579" />
         <Keyword name="$P11E"  value="0,0" />
         <Keyword name="#BDACCURIDECADES11"  value="7.224719870049579" />
         <Keyword name="$P12E"  value="0,0" />
         <Keyword name="#BDACCURIDECADES12"  value="7.224719870049579" />
         <Keyword name="$P13E"  value="0,0" />
         <Keyword name="#BDACCURIDECADES13"  value="7.224719870049579" />
         <Keyword name="$P14E"  value="0,0" />
         <Keyword name="#BDACCURIDECADES14"  value="7.224719870049579" />
         <Keyword name="$P1S"  value="FSC-A" />
         <Keyword name="$P2S"  value="SSC-A" />
         <Keyword name="$P3S"  value="FL1-A" />
         <Keyword name="$P4S"  value="FL2-A" />
         <Keyword name="$P5S"  value="FL3-A" />
         <Keyword name="$P6S"  value="FL4-A" />
         <Keyword name="$P7S"  value="FSC-H" />
         <Keyword name="$P8S"  value="SSC-H" />
         <Keyword name="$P9S"  value="FL1-H" />
         <Keyword name="$P10S"  value="FL2-H" />
         <Keyword name="$P11S"  value="FL3-H" />
         <Keyword name="$P12S"  value="FL4-H" />
         <Keyword name="$P13S"  value="Width" />
         <Keyword name="$P14S"  value="Time" />
         <Keyword name="#P1VirtualGain"  value="1.0" />
         <Keyword name="#P2VirtualGain"  value="1.0" />
         <Keyword name="#P3VirtualGain"  value="1.0" />
         <Keyword name="#P4VirtualGain"  value="1.0" />
         <Keyword name="#P5VirtualGain"  value="1.0" />
         <Keyword name="#P6VirtualGain"  value="1.0" />
         <Keyword name="#P7VirtualGain"  value="1.0" />
         <Keyword name="#P8VirtualGain"  value="1.0" />
         <Keyword name="#P9VirtualGain"  value="1.0" />
         <Keyword name="#P10VirtualGain"  value="1.0" />
         <Keyword name="#P11VirtualGain"  value="1.0" />
         <Keyword name="#P12VirtualGain"  value="1.0" />
         <Keyword name="#P13VirtualGain"  value="1.0" />
         <Keyword name="#P14VirtualGain"  value="1.0" />
         <Keyword name="$TOT"  value="59696" />
         <Keyword name="$DATE"  value="19-JUN-2019" />
         <Keyword name="$CYT"  value="BD Accuri C6" />
         <Keyword name="#BDACCURI4COLORCOMP"  value="0,0.0,0.0,0.0,0.0,0,0.0,0.0,0.0,0.0,0,0.0,0.0,0.0,0.0,0" />
         <Keyword name="#LASERCONFIGURATION"  value="3 Blue 1 Red" />
         <Keyword name="$SPILLOVER"  value="8,3,4,5,6,9,10,11,12,1.000,0.000,0.000,0.000,0.000,0.000,0.000,0.000,0.000,1.000,0.000,0.000,0.000,0.000,0.000,0.000,0.000,0.000,1.000,0.000,0.000,0.000,0.000,0.000,0.000,0.000,0.000,1.000,0.000,0.000,0.000,0.000,0.000,0.000,0.000,0.000,1.000,0.000,0.000,0.000,0.000,0.000,0.000,0.000,0.000,1.000,0.000,0.000,0.000,0.000,0.000,0.000,0.000,0.000,1.000,0.000,0.000,0.000,0.000,0.000,0.000,0.000,0.000,1.000" />
         <Keyword name="#BDACCURICAPTUREDDATE"  value="1560980823974" />
         <Keyword name="$TIMESTEP"  value="0.1" />
         <Keyword name="$PROJ"  value="20201120_143829" />
         <Keyword name="$BTIM"  value="16:47:19:94" />
         <Keyword name="$ETIM"  value="16:48:48:90" />
         <Keyword name="#ATIM"  value="88" />
         <Keyword name="#ACQUISITIONTIMEMILLI"  value="88982" />
         <Keyword name="$VOL"  value="51092" />
         <Keyword name="$BEGINSTEXT"  value="58" />
         <Keyword name="$ENDSTEXT"  value="2574" />
         <Keyword name="$BEGINDATA"  value="2575" />
         <Keyword name="$ENDDATA"  value="3345551" />
         <Keyword name="$BEGINANALYSIS"  value="0" />
         <Keyword name="$ENDANALYSIS"  value="0" />
         <Keyword name="#SPACERS"  value="000" />
       </Keywords>
       <SampleNode name="B01 6.1FT-1700bbzv745-200uL.fcs"  annotation=""  owningGroup=""  expanded="1"  sortPriority="10"  count="59696"  sampleID="17" >
         <Graph smoothing="0"  backColor="#ffffff"  foreColor="#000000"  type="Pseudocolor"  fast="1" >
           <Axis dimension="x"  name="FSC-A"  label=""  auto="auto" />
           <Axis dimension="y"  name="SSC-A"  label=""  auto="auto" />
           <GraphSettings level="5%"  smoothingHighResolution="1"  contourHighResolution="1"  histogramSmoothingCount="0"  graphResolution="256"  showOutliers="0"  drawLargeDots="0"  dotsToDraw="8000"  tint="le.chartfill.tinted.40"  lineWeight="le.lineweight.normal"  lineStyle="le.linestyle.solid" />
           <GraphEnvironment showGrid="0"  showAxes="tnlTNL"  showGates="1"  showFreqOnPlots="1"  showGateNameOnPlots="1"  showMedians="0"  showUncomped="0"  addEventParam="0"  lastYAxisName="" >
             <TextTraits font="SansSerif"  size="11"  name="Labels"  style="plain"  color="#000000"  background="#00ffffff"  just="left" />
             <TextTraits font="SansSerif"  size="11"  name="LayoutGates"  style="plain"  color="#000000"  background="#00ffffff"  just="left" />
             <TextTraits font="SansSerif"  size="9"  name="Numbers"  style="plain"  color="#000000"  background="#00ffffff"  just="left" />
             <TextTraits font="SansSerif"  size="9"  name="Legend"  style="plain"  color="#000000"  background="#00ffffff"  just="left" />
           </GraphEnvironment>
         </Graph>
         <Subpopulations>
           <Population name="Live"  annotation=""  owningGroup="All Samples"  expanded="1"  sortPriority="10"  count="47639" >
             <Graph smoothing="0"  backColor="#ffffff"  foreColor="#000000"  heatMapStatParameter="FL1-A"  type="Pseudocolor"  fast="1" >
               <Axis dimension="x"  name="FL1-H"  label=""  auto="auto" />
               <Axis dimension="y"  name="FL2-H"  label=""  auto="auto" />
               <GraphSettings level="5%"  smoothingHighResolution="1"  contourHighResolution="1"  histogramSmoothingCount="0"  graphResolution="256"  showOutliers="0"  drawLargeDots="0"  dotsToDraw="8000"  tint="le.chartfill.tinted.40"  lineWeight="le.lineweight.normal"  lineStyle="le.linestyle.solid" />
               <GraphEnvironment showGrid="0"  showAxes="tnlTNL"  showGates="1"  showFreqOnPlots="1"  showGateNameOnPlots="1"  showMedians="0"  showUncomped="0"  addEventParam="0"  lastYAxisName="" >
                 <TextTraits font="SansSerif"  size="11"  name="Labels"  style="plain"  color="#000000"  background="#00ffffff"  just="left" />
                 <TextTraits font="SansSerif"  size="11"  name="LayoutGates"  style="plain"  color="#000000"  background="#00ffffff"  just="left" />
                 <TextTraits font="SansSerif"  size="9"  name="Numbers"  style="plain"  color="#000000"  background="#00ffffff"  just="left" />
                 <TextTraits font="SansSerif"  size="9"  name="Legend"  style="plain"  color="#000000"  background="#00ffffff"  just="left" />
                 <WindowPosition x="620"  y="25"  width="390"  height="582"  displayed="1"  panelState="---" />
               </GraphEnvironment>
             </Graph>
             <Gate gating:id="ID21629960" >
               <gating:PolygonGate eventsInside="1"  annoOffsetX="0"  annoOffsetY="0"  tint="#000000"  isTinted="0"  lineWeight="Normal"  userDefined="1"  quadId="-1"  gateResolution="256" >
                 <gating:dimension>
                   <data-type:fcs-dimension data-type:name="FSC-A" />
                 </gating:dimension>
                 <gating:dimension>
                   <data-type:fcs-dimension data-type:name="SSC-A" />
                 </gating:dimension>
                 <gating:vertex>
                   <gating:coordinate data-type:value="3170497.5118110236" />
                   <gating:coordinate data-type:value="176706.8273092369" />
                 </gating:vertex>
                 <gating:vertex>
                   <gating:coordinate data-type:value="5152058.456692914" />
                   <gating:coordinate data-type:value="96385.5421686747" />
                 </gating:vertex>
                 <gating:vertex>
                   <gating:coordinate data-type:value="8983076.283464568" />
                   <gating:coordinate data-type:value="224899.5983935743" />
                 </gating:vertex>
                 <gating:vertex>
                   <gating:coordinate data-type:value="11823313.637795275" />
                   <gating:coordinate data-type:value="514056.2248995983" />
                 </gating:vertex>
                 <gating:vertex>
                   <gating:coordinate data-type:value="15456175.37007874" />
                   <gating:coordinate data-type:value="1156626.5060240964" />
                 </gating:vertex>
                 <gating:vertex>
                   <gating:coordinate data-type:value="16645111.937007874" />
                   <gating:coordinate data-type:value="1638554.2168674697" />
                 </gating:vertex>
                 <gating:vertex>
                   <gating:coordinate data-type:value="16645111.937007874" />
                   <gating:coordinate data-type:value="3020080.3212851402" />
                 </gating:vertex>
                 <gating:vertex>
                   <gating:coordinate data-type:value="15522227.401574804" />
                   <gating:coordinate data-type:value="3485943.7751004016" />
                 </gating:vertex>
                 <gating:vertex>
                   <gating:coordinate data-type:value="13144354.267716536" />
                   <gating:coordinate data-type:value="3550200.8032128518" />
                 </gating:vertex>
                 <gating:vertex>
                   <gating:coordinate data-type:value="9973856.755905513" />
                   <gating:coordinate data-type:value="3309236.9477911643" />
                 </gating:vertex>
                 <gating:vertex>
                   <gating:coordinate data-type:value="7529931.590551181" />
                   <gating:coordinate data-type:value="2923694.7791164657" />
                 </gating:vertex>
                 <gating:vertex>
                   <gating:coordinate data-type:value="4623642.20472441" />
                   <gating:coordinate data-type:value="2345381.5261044176" />
                 </gating:vertex>
                 <gating:vertex>
                   <gating:coordinate data-type:value="3170497.5118110236" />
                   <gating:coordinate data-type:value="1606425.7028112449" />
                 </gating:vertex>
                 <gating:vertex>
                   <gating:coordinate data-type:value="2642081.2598425196" />
                   <gating:coordinate data-type:value="1108433.7349397591" />
                 </gating:vertex>
                 <gating:vertex>
                   <gating:coordinate data-type:value="2377873.1338582677" />
                   <gating:coordinate data-type:value="530120.4819277109" />
                 </gating:vertex>
               </gating:PolygonGate>
             </Gate>
             <Subpopulations>
               <Population name="Green Cells"  annotation=""  owningGroup="All Samples"  expanded="1"  sortPriority="10"  count="20634" >
                 <Graph smoothing="0"  backColor="#ffffff"  foreColor="#000000"  heatMapStatParameter="FL1-A"  type="Pseudocolor"  fast="1" >
                   <Axis dimension="x"  name="FL1-H"  label=""  auto="auto" />
                   <Axis dimension="y"  name="FL2-H"  label=""  auto="auto" />
                   <GraphSettings level="5%"  smoothingHighResolution="1"  contourHighResolution="1"  histogramSmoothingCount="0"  graphResolution="256"  showOutliers="0"  drawLargeDots="0"  dotsToDraw="8000"  tint="le.chartfill.tinted.40"  lineWeight="le.lineweight.normal"  lineStyle="le.linestyle.solid" />
                   <GraphEnvironment showGrid="0"  showAxes="tnlTNL"  showGates="1"  showFreqOnPlots="1"  showGateNameOnPlots="1"  showMedians="0"  showUncomped="0"  addEventParam="0"  lastYAxisName="" >
                     <TextTraits font="SansSerif"  size="11"  name="Labels"  style="plain"  color="#000000"  background="#00ffffff"  just="left" />
                     <TextTraits font="SansSerif"  size="11"  name="LayoutGates"  style="plain"  color="#000000"  background="#00ffffff"  just="left" />
                     <TextTraits font="SansSerif"  size="9"  name="Numbers"  style="plain"  color="#000000"  background="#00ffffff"  just="left" />
                     <TextTraits font="SansSerif"  size="9"  name="Legend"  style="plain"  color="#000000"  background="#00ffffff"  just="left" />
                     <WindowPosition x="620"  y="25"  width="390"  height="582"  displayed="1"  panelState="---" />
                   </GraphEnvironment>
                 </Graph>
                 <Gate gating:id="ID2008390231"  gating:parent_id="ID21629960" >
                   <gating:PolygonGate eventsInside="1"  annoOffsetX="33"  annoOffsetY="48"  tint="#000000"  isTinted="0"  lineWeight="Normal"  userDefined="1"  quadId="-1"  gateResolution="256" >
                     <gating:dimension>
                       <data-type:fcs-dimension data-type:name="FL1-H" />
                     </gating:dimension>
                     <gating:dimension>
                       <data-type:fcs-dimension data-type:name="FL2-H" />
                     </gating:dimension>
                     <gating:vertex>
                       <gating:coordinate data-type:value="1023.4435882876" />
                       <gating:coordinate data-type:value="19.9520029804" />
                     </gating:vertex>
                     <gating:vertex>
                       <gating:coordinate data-type:value="1397.3124010318" />
                       <gating:coordinate data-type:value="94.3965513611" />
                     </gating:vertex>
                     <gating:vertex>
                       <gating:coordinate data-type:value="2604.6700786978" />
                       <gating:coordinate data-type:value="334.9125177635" />
                     </gating:vertex>
                     <gating:vertex>
                       <gating:coordinate data-type:value="5386.2742624244" />
                       <gating:coordinate data-type:value="1188.2467414049" />
                     </gating:vertex>
                     <gating:vertex>
                       <gating:coordinate data-type:value="12356.6498506964" />
                       <gating:coordinate data-type:value="3348.7781974891" />
                     </gating:vertex>
                     <gating:vertex>
                       <gating:coordinate data-type:value="33122.8592479538" />
                       <gating:coordinate data-type:value="10589.2179016266" />
                     </gating:vertex>
                     <gating:vertex>
                       <gating:coordinate data-type:value="65031.728003646" />
                       <gating:coordinate data-type:value="25110.017271474" />
                     </gating:vertex>
                     <gating:vertex>
                       <gating:coordinate data-type:value="1801251.6918605152" />
                       <gating:coordinate data-type:value="668009.8883085933" />
                     </gating:vertex>
                     <gating:vertex>
                       <gating:coordinate data-type:value="9984750.631536765" />
                       <gating:coordinate data-type:value="3347737.4727253006" />
                     </gating:vertex>
                     <gating:vertex>
                       <gating:coordinate data-type:value="9479795.2120152" />
                       <gating:coordinate data-type:value="21.1341787396" />
                     </gating:vertex>
                     <gating:vertex>
                       <gating:coordinate data-type:value="174322.0694397667" />
                       <gating:coordinate data-type:value="21.1341787396" />
                     </gating:vertex>
                   </gating:PolygonGate>
                 </Gate>
               </Population>
               <Population name="Non Fluorescent Cells"  annotation=""  owningGroup="All Samples"  expanded="1"  sortPriority="10"  count="27031" >
                 <Graph smoothing="0"  backColor="#ffffff"  foreColor="#000000"  heatMapStatParameter="FL1-A"  type="Pseudocolor"  fast="1" >
                   <Axis dimension="x"  name="FL1-H"  label=""  auto="auto" />
                   <Axis dimension="y"  name="FL2-H"  label=""  auto="auto" />
                   <GraphSettings level="5%"  smoothingHighResolution="1"  contourHighResolution="1"  histogramSmoothingCount="0"  graphResolution="256"  showOutliers="0"  drawLargeDots="0"  dotsToDraw="8000"  tint="le.chartfill.tinted.40"  lineWeight="le.lineweight.normal"  lineStyle="le.linestyle.solid" />
                   <GraphEnvironment showGrid="0"  showAxes="tnlTNL"  showGates="1"  showFreqOnPlots="1"  showGateNameOnPlots="1"  showMedians="0"  showUncomped="0"  addEventParam="0"  lastYAxisName="" >
                     <TextTraits font="SansSerif"  size="11"  name="Labels"  style="plain"  color="#000000"  background="#00ffffff"  just="left" />
                     <TextTraits font="SansSerif"  size="11"  name="LayoutGates"  style="plain"  color="#000000"  background="#00ffffff"  just="left" />
                     <TextTraits font="SansSerif"  size="9"  name="Numbers"  style="plain"  color="#000000"  background="#00ffffff"  just="left" />
                     <TextTraits font="SansSerif"  size="9"  name="Legend"  style="plain"  color="#000000"  background="#00ffffff"  just="left" />
                     <WindowPosition x="620"  y="25"  width="390"  height="582"  displayed="1"  panelState="---" />
                   </GraphEnvironment>
                 </Graph>
                 <Gate gating:id="ID1734521055"  gating:parent_id="ID21629960" >
                   <gating:PolygonGate eventsInside="1"  annoOffsetX="-17"  annoOffsetY="-93"  tint="#000000"  isTinted="0"  lineWeight="Normal"  userDefined="1"  quadId="-1"  gateResolution="256" >
                     <gating:dimension>
                       <data-type:fcs-dimension data-type:name="FL1-H" />
                     </gating:dimension>
                     <gating:dimension>
                       <data-type:fcs-dimension data-type:name="FL2-H" />
                     </gating:dimension>
                     <gating:vertex>
                       <gating:coordinate data-type:value="72.5458004431" />
                       <gating:coordinate data-type:value="37.5815014466" />
                     </gating:vertex>
                     <gating:vertex>
                       <gating:coordinate data-type:value="194.4640631678" />
                       <gating:coordinate data-type:value="19.9520029804" />
                     </gating:vertex>
                     <gating:vertex>
                       <gating:coordinate data-type:value="1023.4435882876" />
                       <gating:coordinate data-type:value="19.9520029804" />
                     </gating:vertex>
                     <gating:vertex>
                       <gating:coordinate data-type:value="1397.3124010318" />
                       <gating:coordinate data-type:value="94.3965513611" />
                     </gating:vertex>
                     <gating:vertex>
                       <gating:coordinate data-type:value="2604.6700786978" />
                       <gating:coordinate data-type:value="334.9125177635" />
                     </gating:vertex>
                     <gating:vertex>
                       <gating:coordinate data-type:value="5386.2742624244" />
                       <gating:coordinate data-type:value="1188.2467414049" />
                     </gating:vertex>
                     <gating:vertex>
                       <gating:coordinate data-type:value="12356.6498506964" />
                       <gating:coordinate data-type:value="3348.7781974891" />
                     </gating:vertex>
                     <gating:vertex>
                       <gating:coordinate data-type:value="33122.8592479538" />
                       <gating:coordinate data-type:value="10589.2179016266" />
                     </gating:vertex>
                     <gating:vertex>
                       <gating:coordinate data-type:value="61742.9003996221" />
                       <gating:coordinate data-type:value="23705.4463109767" />
                     </gating:vertex>
                     <gating:vertex>
                       <gating:coordinate data-type:value="45222.7973426802" />
                       <gating:coordinate data-type:value="31611.311311628" />
                     </gating:vertex>
                     <gating:vertex>
                       <gating:coordinate data-type:value="24260.414419882" />
                       <gating:coordinate data-type:value="17776.8071454819" />
                     </gating:vertex>
                     <gating:vertex>
                       <gating:coordinate data-type:value="9050.4700688781" />
                       <gating:coordinate data-type:value="6307.7432775451" />
                     </gating:vertex>
                     <gating:vertex>
                       <gating:coordinate data-type:value="3043.4594728668" />
                       <gating:coordinate data-type:value="2817.6676008212" />
                     </gating:vertex>
                     <gating:vertex>
                       <gating:coordinate data-type:value="922.5446081483" />
                       <gating:coordinate data-type:value="1258.6515270811" />
                     </gating:vertex>
                     <gating:vertex>
                       <gating:coordinate data-type:value="265.5027107786" />
                       <gating:coordinate data-type:value="668.2175552595" />
                     </gating:vertex>
                     <gating:vertex>
                       <gating:coordinate data-type:value="76.4100606173" />
                       <gating:coordinate data-type:value="446.607236257" />
                     </gating:vertex>
                     <gating:vertex>
                       <gating:coordinate data-type:value="58.9466607173" />
                       <gating:coordinate data-type:value="133.3366006419" />
                     </gating:vertex>
                   </gating:PolygonGate>
                 </Gate>
               </Population>
             </Subpopulations>
           </Population>
         </Subpopulations>
       </SampleNode>
     </Sample>
     <Sample>
       <DataSet uri="file:/Users/cliftonricana/OneDrive/Mizzou/Johnson/Johnson%20Data/Flow%20Data/20201120_143829/C01%207.1FT-1700ftv745-100uL.fcs"  sampleID="18" />
       <Transformations>
         <transforms:linear transforms:minRange="0"  transforms:maxRange="16777216"  gain="1" >
           <data-type:parameter data-type:name="FSC-A" />
         </transforms:linear>
         <transforms:linear transforms:minRange="0"  transforms:maxRange="16777216"  gain="1" >
           <data-type:parameter data-type:name="SSC-A" />
         </transforms:linear>
         <transforms:log transforms:offset="1"  transforms:decades="7.2247198959" >
           <data-type:parameter data-type:name="FL1-A" />
         </transforms:log>
         <transforms:log transforms:offset="1"  transforms:decades="7.2247198959" >
           <data-type:parameter data-type:name="FL2-A" />
         </transforms:log>
         <transforms:log transforms:offset="1"  transforms:decades="7.2247198959" >
           <data-type:parameter data-type:name="FL3-A" />
         </transforms:log>
         <transforms:log transforms:offset="1"  transforms:decades="7.2247198959" >
           <data-type:parameter data-type:name="FL4-A" />
         </transforms:log>
         <transforms:linear transforms:minRange="0"  transforms:maxRange="16777216"  gain="1" >
           <data-type:parameter data-type:name="FSC-H" />
         </transforms:linear>
         <transforms:linear transforms:minRange="0"  transforms:maxRange="16777216"  gain="1" >
           <data-type:parameter data-type:name="SSC-H" />
         </transforms:linear>
         <transforms:log transforms:offset="31.6227766017"  transforms:decades="5.7247198959" >
           <data-type:parameter data-type:name="FL1-H" />
         </transforms:log>
         <transforms:log transforms:offset="10"  transforms:decades="6.2247198959" >
           <data-type:parameter data-type:name="FL2-H" />
         </transforms:log>
         <transforms:log transforms:offset="1"  transforms:decades="7.2247198959" >
           <data-type:parameter data-type:name="FL3-H" />
         </transforms:log>
         <transforms:log transforms:offset="1"  transforms:decades="7.2247198959" >
           <data-type:parameter data-type:name="FL4-H" />
         </transforms:log>
         <transforms:linear transforms:minRange="0"  transforms:maxRange="16777216"  gain="1" >
           <data-type:parameter data-type:name="Width" />
         </transforms:linear>
         <transforms:linear transforms:minRange="15.3386454183"  transforms:maxRange="50"  gain="0.0996015936" >
           <data-type:parameter data-type:name="Time" />
         </transforms:linear>
       </Transformations>
       <Keywords>
         <Keyword name="FJ_FCS_VERSION"  value="3" />
         <Keyword name="$FIL"  value="C01 7.1FT-1700ftv745-100uL.fcs" />
         <Keyword name="$SMNO"  value="C1" />
         <Keyword name="#SAMPLE"  value="7.1FT-1700ftv745-100uL" />
         <Keyword name="$DATATYPE"  value="I" />
         <Keyword name="$MODE"  value="L" />
         <Keyword name="$BYTEORD"  value="4,3,2,1" />
         <Keyword name="$NEXTDATA"  value="0" />
         <Keyword name="$PAR"  value="14" />
         <Keyword name="$P1B"  value="32" />
         <Keyword name="$P2B"  value="32" />
         <Keyword name="$P3B"  value="32" />
         <Keyword name="$P4B"  value="32" />
         <Keyword name="$P5B"  value="32" />
         <Keyword name="$P6B"  value="32" />
         <Keyword name="$P7B"  value="32" />
         <Keyword name="$P8B"  value="32" />
         <Keyword name="$P9B"  value="32" />
         <Keyword name="$P10B"  value="32" />
         <Keyword name="$P11B"  value="32" />
         <Keyword name="$P12B"  value="32" />
         <Keyword name="$P13B"  value="32" />
         <Keyword name="$P14B"  value="32" />
         <Keyword name="$P1R"  value="16777216" />
         <Keyword name="$P2R"  value="16777216" />
         <Keyword name="$P3R"  value="16777216" />
         <Keyword name="$P4R"  value="16777216" />
         <Keyword name="$P5R"  value="16777216" />
         <Keyword name="$P6R"  value="16777216" />
         <Keyword name="$P7R"  value="16777216" />
         <Keyword name="$P8R"  value="16777216" />
         <Keyword name="$P9R"  value="16777216" />
         <Keyword name="$P10R"  value="16777216" />
         <Keyword name="$P11R"  value="16777216" />
         <Keyword name="$P12R"  value="16777216" />
         <Keyword name="$P13R"  value="16777216" />
         <Keyword name="$P14R"  value="16777216" />
         <Keyword name="$P1N"  value="FSC-A" />
         <Keyword name="$P2N"  value="SSC-A" />
         <Keyword name="$P3N"  value="FL1-A" />
         <Keyword name="$P4N"  value="FL2-A" />
         <Keyword name="$P5N"  value="FL3-A" />
         <Keyword name="$P6N"  value="FL4-A" />
         <Keyword name="$P7N"  value="FSC-H" />
         <Keyword name="$P8N"  value="SSC-H" />
         <Keyword name="$P9N"  value="FL1-H" />
         <Keyword name="$P10N"  value="FL2-H" />
         <Keyword name="$P11N"  value="FL3-H" />
         <Keyword name="$P12N"  value="FL4-H" />
         <Keyword name="$P13N"  value="Width" />
         <Keyword name="$P14N"  value="Time" />
         <Keyword name="$P1E"  value="0,0" />
         <Keyword name="#BDACCURIDECADES1"  value="7.224719870049579" />
         <Keyword name="$P2E"  value="0,0" />
         <Keyword name="#BDACCURIDECADES2"  value="7.224719870049579" />
         <Keyword name="$P3E"  value="0,0" />
         <Keyword name="#BDACCURIDECADES3"  value="7.224719870049579" />
         <Keyword name="$P4E"  value="0,0" />
         <Keyword name="#BDACCURIDECADES4"  value="7.224719870049579" />
         <Keyword name="$P5E"  value="0,0" />
         <Keyword name="#BDACCURIDECADES5"  value="7.224719870049579" />
         <Keyword name="$P6E"  value="0,0" />
         <Keyword name="#BDACCURIDECADES6"  value="7.224719870049579" />
         <Keyword name="$P7E"  value="0,0" />
         <Keyword name="#BDACCURIDECADES7"  value="7.224719870049579" />
         <Keyword name="$P8E"  value="0,0" />
         <Keyword name="#BDACCURIDECADES8"  value="7.224719870049579" />
         <Keyword name="$P9E"  value="0,0" />
         <Keyword name="#BDACCURIDECADES9"  value="7.224719870049579" />
         <Keyword name="$P10E"  value="0,0" />
         <Keyword name="#BDACCURIDECADES10"  value="7.224719870049579" />
         <Keyword name="$P11E"  value="0,0" />
         <Keyword name="#BDACCURIDECADES11"  value="7.224719870049579" />
         <Keyword name="$P12E"  value="0,0" />
         <Keyword name="#BDACCURIDECADES12"  value="7.224719870049579" />
         <Keyword name="$P13E"  value="0,0" />
         <Keyword name="#BDACCURIDECADES13"  value="7.224719870049579" />
         <Keyword name="$P14E"  value="0,0" />
         <Keyword name="#BDACCURIDECADES14"  value="7.224719870049579" />
         <Keyword name="$P1S"  value="FSC-A" />
         <Keyword name="$P2S"  value="SSC-A" />
         <Keyword name="$P3S"  value="FL1-A" />
         <Keyword name="$P4S"  value="FL2-A" />
         <Keyword name="$P5S"  value="FL3-A" />
         <Keyword name="$P6S"  value="FL4-A" />
         <Keyword name="$P7S"  value="FSC-H" />
         <Keyword name="$P8S"  value="SSC-H" />
         <Keyword name="$P9S"  value="FL1-H" />
         <Keyword name="$P10S"  value="FL2-H" />
         <Keyword name="$P11S"  value="FL3-H" />
         <Keyword name="$P12S"  value="FL4-H" />
         <Keyword name="$P13S"  value="Width" />
         <Keyword name="$P14S"  value="Time" />
         <Keyword name="#P1VirtualGain"  value="1.0" />
         <Keyword name="#P2VirtualGain"  value="1.0" />
         <Keyword name="#P3VirtualGain"  value="1.0" />
         <Keyword name="#P4VirtualGain"  value="1.0" />
         <Keyword name="#P5VirtualGain"  value="1.0" />
         <Keyword name="#P6VirtualGain"  value="1.0" />
         <Keyword name="#P7VirtualGain"  value="1.0" />
         <Keyword name="#P8VirtualGain"  value="1.0" />
         <Keyword name="#P9VirtualGain"  value="1.0" />
         <Keyword name="#P10VirtualGain"  value="1.0" />
         <Keyword name="#P11VirtualGain"  value="1.0" />
         <Keyword name="#P12VirtualGain"  value="1.0" />
         <Keyword name="#P13VirtualGain"  value="1.0" />
         <Keyword name="#P14VirtualGain"  value="1.0" />
         <Keyword name="$TOT"  value="57924" />
         <Keyword name="$DATE"  value="19-JUN-2019" />
         <Keyword name="$CYT"  value="BD Accuri C6" />
         <Keyword name="#BDACCURI4COLORCOMP"  value="0,0.0,0.0,0.0,0.0,0,0.0,0.0,0.0,0.0,0,0.0,0.0,0.0,0.0,0" />
         <Keyword name="#LASERCONFIGURATION"  value="3 Blue 1 Red" />
         <Keyword name="$SPILLOVER"  value="8,3,4,5,6,9,10,11,12,1.000,0.000,0.000,0.000,0.000,0.000,0.000,0.000,0.000,1.000,0.000,0.000,0.000,0.000,0.000,0.000,0.000,0.000,1.000,0.000,0.000,0.000,0.000,0.000,0.000,0.000,0.000,1.000,0.000,0.000,0.000,0.000,0.000,0.000,0.000,0.000,1.000,0.000,0.000,0.000,0.000,0.000,0.000,0.000,0.000,1.000,0.000,0.000,0.000,0.000,0.000,0.000,0.000,0.000,1.000,0.000,0.000,0.000,0.000,0.000,0.000,0.000,0.000,1.000" />
         <Keyword name="#BDACCURICAPTUREDDATE"  value="1560982072899" />
         <Keyword name="$TIMESTEP"  value="0.1" />
         <Keyword name="$PROJ"  value="20201120_143829" />
         <Keyword name="$BTIM"  value="17:08:08:35" />
         <Keyword name="$ETIM"  value="17:08:58:84" />
         <Keyword name="#ATIM"  value="50" />
         <Keyword name="#ACQUISITIONTIMEMILLI"  value="50544" />
         <Keyword name="$VOL"  value="28807" />
         <Keyword name="$BEGINSTEXT"  value="58" />
         <Keyword name="$ENDSTEXT"  value="2572" />
         <Keyword name="$BEGINDATA"  value="2573" />
         <Keyword name="$ENDDATA"  value="3246317" />
         <Keyword name="$BEGINANALYSIS"  value="0" />
         <Keyword name="$ENDANALYSIS"  value="0" />
         <Keyword name="#SPACERS"  value="000" />
       </Keywords>
       <SampleNode name="C01 7.1FT-1700ftv745-100uL.fcs"  annotation=""  owningGroup=""  expanded="1"  sortPriority="10"  count="57924"  sampleID="18" >
         <Graph smoothing="0"  backColor="#ffffff"  foreColor="#000000"  type="Pseudocolor"  fast="1" >
           <Axis dimension="x"  name="FSC-A"  label=""  auto="auto" />
           <Axis dimension="y"  name="SSC-A"  label=""  auto="auto" />
           <GraphSettings level="5%"  smoothingHighResolution="1"  contourHighResolution="1"  histogramSmoothingCount="0"  graphResolution="256"  showOutliers="0"  drawLargeDots="0"  dotsToDraw="8000"  tint="le.chartfill.tinted.40"  lineWeight="le.lineweight.normal"  lineStyle="le.linestyle.solid" />
           <GraphEnvironment showGrid="0"  showAxes="tnlTNL"  showGates="1"  showFreqOnPlots="1"  showGateNameOnPlots="1"  showMedians="0"  showUncomped="0"  addEventParam="0"  lastYAxisName="" >
             <TextTraits font="SansSerif"  size="11"  name="Labels"  style="plain"  color="#000000"  background="#00ffffff"  just="left" />
             <TextTraits font="SansSerif"  size="11"  name="LayoutGates"  style="plain"  color="#000000"  background="#00ffffff"  just="left" />
             <TextTraits font="SansSerif"  size="9"  name="Numbers"  style="plain"  color="#000000"  background="#00ffffff"  just="left" />
             <TextTraits font="SansSerif"  size="9"  name="Legend"  style="plain"  color="#000000"  background="#00ffffff"  just="left" />
           </GraphEnvironment>
         </Graph>
         <Subpopulations>
           <Population name="Live"  annotation=""  owningGroup="All Samples"  expanded="1"  sortPriority="10"  count="42423" >
             <Graph smoothing="0"  backColor="#ffffff"  foreColor="#000000"  heatMapStatParameter="FL1-A"  type="Pseudocolor"  fast="1" >
               <Axis dimension="x"  name="FL1-H"  label=""  auto="auto" />
               <Axis dimension="y"  name="FL2-H"  label=""  auto="auto" />
               <GraphSettings level="5%"  smoothingHighResolution="1"  contourHighResolution="1"  histogramSmoothingCount="0"  graphResolution="256"  showOutliers="0"  drawLargeDots="0"  dotsToDraw="8000"  tint="le.chartfill.tinted.40"  lineWeight="le.lineweight.normal"  lineStyle="le.linestyle.solid" />
               <GraphEnvironment showGrid="0"  showAxes="tnlTNL"  showGates="1"  showFreqOnPlots="1"  showGateNameOnPlots="1"  showMedians="0"  showUncomped="0"  addEventParam="0"  lastYAxisName="" >
                 <TextTraits font="SansSerif"  size="11"  name="Labels"  style="plain"  color="#000000"  background="#00ffffff"  just="left" />
                 <TextTraits font="SansSerif"  size="11"  name="LayoutGates"  style="plain"  color="#000000"  background="#00ffffff"  just="left" />
                 <TextTraits font="SansSerif"  size="9"  name="Numbers"  style="plain"  color="#000000"  background="#00ffffff"  just="left" />
                 <TextTraits font="SansSerif"  size="9"  name="Legend"  style="plain"  color="#000000"  background="#00ffffff"  just="left" />
                 <WindowPosition x="620"  y="25"  width="390"  height="582"  displayed="1"  panelState="---" />
               </GraphEnvironment>
             </Graph>
             <Gate gating:id="ID928995862" >
               <gating:PolygonGate eventsInside="1"  annoOffsetX="0"  annoOffsetY="0"  tint="#000000"  isTinted="0"  lineWeight="Normal"  userDefined="1"  quadId="-1"  gateResolution="256" >
                 <gating:dimension>
                   <data-type:fcs-dimension data-type:name="FSC-A" />
                 </gating:dimension>
                 <gating:dimension>
                   <data-type:fcs-dimension data-type:name="SSC-A" />
                 </gating:dimension>
                 <gating:vertex>
                   <gating:coordinate data-type:value="3170497.5118110236" />
                   <gating:coordinate data-type:value="176706.8273092369" />
                 </gating:vertex>
                 <gating:vertex>
                   <gating:coordinate data-type:value="5152058.456692914" />
                   <gating:coordinate data-type:value="96385.5421686747" />
                 </gating:vertex>
                 <gating:vertex>
                   <gating:coordinate data-type:value="8983076.283464568" />
                   <gating:coordinate data-type:value="224899.5983935743" />
                 </gating:vertex>
                 <gating:vertex>
                   <gating:coordinate data-type:value="11823313.637795275" />
                   <gating:coordinate data-type:value="514056.2248995983" />
                 </gating:vertex>
                 <gating:vertex>
                   <gating:coordinate data-type:value="15456175.37007874" />
                   <gating:coordinate data-type:value="1156626.5060240964" />
                 </gating:vertex>
                 <gating:vertex>
                   <gating:coordinate data-type:value="16645111.937007874" />
                   <gating:coordinate data-type:value="1638554.2168674697" />
                 </gating:vertex>
                 <gating:vertex>
                   <gating:coordinate data-type:value="16645111.937007874" />
                   <gating:coordinate data-type:value="3020080.3212851402" />
                 </gating:vertex>
                 <gating:vertex>
                   <gating:coordinate data-type:value="15522227.401574804" />
                   <gating:coordinate data-type:value="3485943.7751004016" />
                 </gating:vertex>
                 <gating:vertex>
                   <gating:coordinate data-type:value="13144354.267716536" />
                   <gating:coordinate data-type:value="3550200.8032128518" />
                 </gating:vertex>
                 <gating:vertex>
                   <gating:coordinate data-type:value="9973856.755905513" />
                   <gating:coordinate data-type:value="3309236.9477911643" />
                 </gating:vertex>
                 <gating:vertex>
                   <gating:coordinate data-type:value="7529931.590551181" />
                   <gating:coordinate data-type:value="2923694.7791164657" />
                 </gating:vertex>
                 <gating:vertex>
                   <gating:coordinate data-type:value="4623642.20472441" />
                   <gating:coordinate data-type:value="2345381.5261044176" />
                 </gating:vertex>
                 <gating:vertex>
                   <gating:coordinate data-type:value="3170497.5118110236" />
                   <gating:coordinate data-type:value="1606425.7028112449" />
                 </gating:vertex>
                 <gating:vertex>
                   <gating:coordinate data-type:value="2642081.2598425196" />
                   <gating:coordinate data-type:value="1108433.7349397591" />
                 </gating:vertex>
                 <gating:vertex>
                   <gating:coordinate data-type:value="2377873.1338582677" />
                   <gating:coordinate data-type:value="530120.4819277109" />
                 </gating:vertex>
               </gating:PolygonGate>
             </Gate>
             <Subpopulations>
               <Population name="Green Cells"  annotation=""  owningGroup="All Samples"  expanded="1"  sortPriority="10"  count="16510" >
                 <Graph smoothing="0"  backColor="#ffffff"  foreColor="#000000"  heatMapStatParameter="FL1-A"  type="Pseudocolor"  fast="1" >
                   <Axis dimension="x"  name="FL1-H"  label=""  auto="auto" />
                   <Axis dimension="y"  name="FL2-H"  label=""  auto="auto" />
                   <GraphSettings level="5%"  smoothingHighResolution="1"  contourHighResolution="1"  histogramSmoothingCount="0"  graphResolution="256"  showOutliers="0"  drawLargeDots="0"  dotsToDraw="8000"  tint="le.chartfill.tinted.40"  lineWeight="le.lineweight.normal"  lineStyle="le.linestyle.solid" />
                   <GraphEnvironment showGrid="0"  showAxes="tnlTNL"  showGates="1"  showFreqOnPlots="1"  showGateNameOnPlots="1"  showMedians="0"  showUncomped="0"  addEventParam="0"  lastYAxisName="" >
                     <TextTraits font="SansSerif"  size="11"  name="Labels"  style="plain"  color="#000000"  background="#00ffffff"  just="left" />
                     <TextTraits font="SansSerif"  size="11"  name="LayoutGates"  style="plain"  color="#000000"  background="#00ffffff"  just="left" />
                     <TextTraits font="SansSerif"  size="9"  name="Numbers"  style="plain"  color="#000000"  background="#00ffffff"  just="left" />
                     <TextTraits font="SansSerif"  size="9"  name="Legend"  style="plain"  color="#000000"  background="#00ffffff"  just="left" />
                     <WindowPosition x="620"  y="25"  width="390"  height="582"  displayed="1"  panelState="---" />
                   </GraphEnvironment>
                 </Graph>
                 <Gate gating:id="ID1273020746"  gating:parent_id="ID928995862" >
                   <gating:PolygonGate eventsInside="1"  annoOffsetX="33"  annoOffsetY="48"  tint="#000000"  isTinted="0"  lineWeight="Normal"  userDefined="1"  quadId="-1"  gateResolution="256" >
                     <gating:dimension>
                       <data-type:fcs-dimension data-type:name="FL1-H" />
                     </gating:dimension>
                     <gating:dimension>
                       <data-type:fcs-dimension data-type:name="FL2-H" />
                     </gating:dimension>
                     <gating:vertex>
                       <gating:coordinate data-type:value="1023.4435882876" />
                       <gating:coordinate data-type:value="19.9520029804" />
                     </gating:vertex>
                     <gating:vertex>
                       <gating:coordinate data-type:value="1397.3124010318" />
                       <gating:coordinate data-type:value="94.3965513611" />
                     </gating:vertex>
                     <gating:vertex>
                       <gating:coordinate data-type:value="2604.6700786978" />
                       <gating:coordinate data-type:value="334.9125177635" />
                     </gating:vertex>
                     <gating:vertex>
                       <gating:coordinate data-type:value="5386.2742624244" />
                       <gating:coordinate data-type:value="1188.2467414049" />
                     </gating:vertex>
                     <gating:vertex>
                       <gating:coordinate data-type:value="12356.6498506964" />
                       <gating:coordinate data-type:value="3348.7781974891" />
                     </gating:vertex>
                     <gating:vertex>
                       <gating:coordinate data-type:value="33122.8592479538" />
                       <gating:coordinate data-type:value="10589.2179016266" />
                     </gating:vertex>
                     <gating:vertex>
                       <gating:coordinate data-type:value="65031.728003646" />
                       <gating:coordinate data-type:value="25110.017271474" />
                     </gating:vertex>
                     <gating:vertex>
                       <gating:coordinate data-type:value="1801251.6918605152" />
                       <gating:coordinate data-type:value="668009.8883085933" />
                     </gating:vertex>
                     <gating:vertex>
                       <gating:coordinate data-type:value="9984750.631536765" />
                       <gating:coordinate data-type:value="3347737.4727253006" />
                     </gating:vertex>
                     <gating:vertex>
                       <gating:coordinate data-type:value="9479795.2120152" />
                       <gating:coordinate data-type:value="21.1341787396" />
                     </gating:vertex>
                     <gating:vertex>
                       <gating:coordinate data-type:value="174322.0694397667" />
                       <gating:coordinate data-type:value="21.1341787396" />
                     </gating:vertex>
                   </gating:PolygonGate>
                 </Gate>
               </Population>
               <Population name="Non Fluorescent Cells"  annotation=""  owningGroup="All Samples"  expanded="1"  sortPriority="10"  count="25870" >
                 <Graph smoothing="0"  backColor="#ffffff"  foreColor="#000000"  heatMapStatParameter="FL1-A"  type="Pseudocolor"  fast="1" >
                   <Axis dimension="x"  name="FL1-H"  label=""  auto="auto" />
                   <Axis dimension="y"  name="FL2-H"  label=""  auto="auto" />
                   <GraphSettings level="5%"  smoothingHighResolution="1"  contourHighResolution="1"  histogramSmoothingCount="0"  graphResolution="256"  showOutliers="0"  drawLargeDots="0"  dotsToDraw="8000"  tint="le.chartfill.tinted.40"  lineWeight="le.lineweight.normal"  lineStyle="le.linestyle.solid" />
                   <GraphEnvironment showGrid="0"  showAxes="tnlTNL"  showGates="1"  showFreqOnPlots="1"  showGateNameOnPlots="1"  showMedians="0"  showUncomped="0"  addEventParam="0"  lastYAxisName="" >
                     <TextTraits font="SansSerif"  size="11"  name="Labels"  style="plain"  color="#000000"  background="#00ffffff"  just="left" />
                     <TextTraits font="SansSerif"  size="11"  name="LayoutGates"  style="plain"  color="#000000"  background="#00ffffff"  just="left" />
                     <TextTraits font="SansSerif"  size="9"  name="Numbers"  style="plain"  color="#000000"  background="#00ffffff"  just="left" />
                     <TextTraits font="SansSerif"  size="9"  name="Legend"  style="plain"  color="#000000"  background="#00ffffff"  just="left" />
                     <WindowPosition x="620"  y="25"  width="390"  height="582"  displayed="1"  panelState="---" />
                   </GraphEnvironment>
                 </Graph>
                 <Gate gating:id="ID847577591"  gating:parent_id="ID928995862" >
                   <gating:PolygonGate eventsInside="1"  annoOffsetX="-17"  annoOffsetY="-93"  tint="#000000"  isTinted="0"  lineWeight="Normal"  userDefined="1"  quadId="-1"  gateResolution="256" >
                     <gating:dimension>
                       <data-type:fcs-dimension data-type:name="FL1-H" />
                     </gating:dimension>
                     <gating:dimension>
                       <data-type:fcs-dimension data-type:name="FL2-H" />
                     </gating:dimension>
                     <gating:vertex>
                       <gating:coordinate data-type:value="72.5458004431" />
                       <gating:coordinate data-type:value="37.5815014466" />
                     </gating:vertex>
                     <gating:vertex>
                       <gating:coordinate data-type:value="194.4640631678" />
                       <gating:coordinate data-type:value="19.9520029804" />
                     </gating:vertex>
                     <gating:vertex>
                       <gating:coordinate data-type:value="1023.4435882876" />
                       <gating:coordinate data-type:value="19.9520029804" />
                     </gating:vertex>
                     <gating:vertex>
                       <gating:coordinate data-type:value="1397.3124010318" />
                       <gating:coordinate data-type:value="94.3965513611" />
                     </gating:vertex>
                     <gating:vertex>
                       <gating:coordinate data-type:value="2604.6700786978" />
                       <gating:coordinate data-type:value="334.9125177635" />
                     </gating:vertex>
                     <gating:vertex>
                       <gating:coordinate data-type:value="5386.2742624244" />
                       <gating:coordinate data-type:value="1188.2467414049" />
                     </gating:vertex>
                     <gating:vertex>
                       <gating:coordinate data-type:value="12356.6498506964" />
                       <gating:coordinate data-type:value="3348.7781974891" />
                     </gating:vertex>
                     <gating:vertex>
                       <gating:coordinate data-type:value="33122.8592479538" />
                       <gating:coordinate data-type:value="10589.2179016266" />
                     </gating:vertex>
                     <gating:vertex>
                       <gating:coordinate data-type:value="61742.9003996221" />
                       <gating:coordinate data-type:value="23705.4463109767" />
                     </gating:vertex>
                     <gating:vertex>
                       <gating:coordinate data-type:value="45222.7973426802" />
                       <gating:coordinate data-type:value="31611.311311628" />
                     </gating:vertex>
                     <gating:vertex>
                       <gating:coordinate data-type:value="24260.414419882" />
                       <gating:coordinate data-type:value="17776.8071454819" />
                     </gating:vertex>
                     <gating:vertex>
                       <gating:coordinate data-type:value="9050.4700688781" />
                       <gating:coordinate data-type:value="6307.7432775451" />
                     </gating:vertex>
                     <gating:vertex>
                       <gating:coordinate data-type:value="3043.4594728668" />
                       <gating:coordinate data-type:value="2817.6676008212" />
                     </gating:vertex>
                     <gating:vertex>
                       <gating:coordinate data-type:value="922.5446081483" />
                       <gating:coordinate data-type:value="1258.6515270811" />
                     </gating:vertex>
                     <gating:vertex>
                       <gating:coordinate data-type:value="265.5027107786" />
                       <gating:coordinate data-type:value="668.2175552595" />
                     </gating:vertex>
                     <gating:vertex>
                       <gating:coordinate data-type:value="76.4100606173" />
                       <gating:coordinate data-type:value="446.607236257" />
                     </gating:vertex>
                     <gating:vertex>
                       <gating:coordinate data-type:value="58.9466607173" />
                       <gating:coordinate data-type:value="133.3366006419" />
                     </gating:vertex>
                   </gating:PolygonGate>
                 </Gate>
               </Population>
             </Subpopulations>
           </Population>
         </Subpopulations>
       </SampleNode>
     </Sample>
     <Sample>
       <DataSet uri="file:/Users/cliftonricana/OneDrive/Mizzou/Johnson/Johnson%20Data/Flow%20Data/20201120_143829/D05%208.5BBZc-2200bbzv745-100uL.fcs"  sampleID="19" />
       <Transformations>
         <transforms:linear transforms:minRange="0"  transforms:maxRange="16777216"  gain="1" >
           <data-type:parameter data-type:name="FSC-A" />
         </transforms:linear>
         <transforms:linear transforms:minRange="0"  transforms:maxRange="16777216"  gain="1" >
           <data-type:parameter data-type:name="SSC-A" />
         </transforms:linear>
         <transforms:log transforms:offset="1"  transforms:decades="7.2247198959" >
           <data-type:parameter data-type:name="FL1-A" />
         </transforms:log>
         <transforms:log transforms:offset="1"  transforms:decades="7.2247198959" >
           <data-type:parameter data-type:name="FL2-A" />
         </transforms:log>
         <transforms:log transforms:offset="1"  transforms:decades="7.2247198959" >
           <data-type:parameter data-type:name="FL3-A" />
         </transforms:log>
         <transforms:log transforms:offset="1"  transforms:decades="7.2247198959" >
           <data-type:parameter data-type:name="FL4-A" />
         </transforms:log>
         <transforms:linear transforms:minRange="0"  transforms:maxRange="16777216"  gain="1" >
           <data-type:parameter data-type:name="FSC-H" />
         </transforms:linear>
         <transforms:linear transforms:minRange="0"  transforms:maxRange="16777216"  gain="1" >
           <data-type:parameter data-type:name="SSC-H" />
         </transforms:linear>
         <transforms:log transforms:offset="31.6227766017"  transforms:decades="5.7247198959" >
           <data-type:parameter data-type:name="FL1-H" />
         </transforms:log>
         <transforms:log transforms:offset="10"  transforms:decades="6.2247198959" >
           <data-type:parameter data-type:name="FL2-H" />
         </transforms:log>
         <transforms:log transforms:offset="1"  transforms:decades="7.2247198959" >
           <data-type:parameter data-type:name="FL3-H" />
         </transforms:log>
         <transforms:log transforms:offset="1"  transforms:decades="7.2247198959" >
           <data-type:parameter data-type:name="FL4-H" />
         </transforms:log>
         <transforms:linear transforms:minRange="0"  transforms:maxRange="16777216"  gain="1" >
           <data-type:parameter data-type:name="Width" />
         </transforms:linear>
         <transforms:linear transforms:minRange="15.6171617162"  transforms:maxRange="91"  gain="0.100110011" >
           <data-type:parameter data-type:name="Time" />
         </transforms:linear>
       </Transformations>
       <Keywords>
         <Keyword name="FJ_FCS_VERSION"  value="3" />
         <Keyword name="$FIL"  value="D05 8.5BBZc-2200bbzv745-100uL.fcs" />
         <Keyword name="$SMNO"  value="D5" />
         <Keyword name="#SAMPLE"  value="8.5BBZc-2200bbzv745-100uL" />
         <Keyword name="$DATATYPE"  value="I" />
         <Keyword name="$MODE"  value="L" />
         <Keyword name="$BYTEORD"  value="4,3,2,1" />
         <Keyword name="$NEXTDATA"  value="0" />
         <Keyword name="$PAR"  value="14" />
         <Keyword name="$P1B"  value="32" />
         <Keyword name="$P2B"  value="32" />
         <Keyword name="$P3B"  value="32" />
         <Keyword name="$P4B"  value="32" />
         <Keyword name="$P5B"  value="32" />
         <Keyword name="$P6B"  value="32" />
         <Keyword name="$P7B"  value="32" />
         <Keyword name="$P8B"  value="32" />
         <Keyword name="$P9B"  value="32" />
         <Keyword name="$P10B"  value="32" />
         <Keyword name="$P11B"  value="32" />
         <Keyword name="$P12B"  value="32" />
         <Keyword name="$P13B"  value="32" />
         <Keyword name="$P14B"  value="32" />
         <Keyword name="$P1R"  value="16777216" />
         <Keyword name="$P2R"  value="16777216" />
         <Keyword name="$P3R"  value="16777216" />
         <Keyword name="$P4R"  value="16777216" />
         <Keyword name="$P5R"  value="16777216" />
         <Keyword name="$P6R"  value="16777216" />
         <Keyword name="$P7R"  value="16777216" />
         <Keyword name="$P8R"  value="16777216" />
         <Keyword name="$P9R"  value="16777216" />
         <Keyword name="$P10R"  value="16777216" />
         <Keyword name="$P11R"  value="16777216" />
         <Keyword name="$P12R"  value="16777216" />
         <Keyword name="$P13R"  value="16777216" />
         <Keyword name="$P14R"  value="16777216" />
         <Keyword name="$P1N"  value="FSC-A" />
         <Keyword name="$P2N"  value="SSC-A" />
         <Keyword name="$P3N"  value="FL1-A" />
         <Keyword name="$P4N"  value="FL2-A" />
         <Keyword name="$P5N"  value="FL3-A" />
         <Keyword name="$P6N"  value="FL4-A" />
         <Keyword name="$P7N"  value="FSC-H" />
         <Keyword name="$P8N"  value="SSC-H" />
         <Keyword name="$P9N"  value="FL1-H" />
         <Keyword name="$P10N"  value="FL2-H" />
         <Keyword name="$P11N"  value="FL3-H" />
         <Keyword name="$P12N"  value="FL4-H" />
         <Keyword name="$P13N"  value="Width" />
         <Keyword name="$P14N"  value="Time" />
         <Keyword name="$P1E"  value="0,0" />
         <Keyword name="#BDACCURIDECADES1"  value="7.224719870049579" />
         <Keyword name="$P2E"  value="0,0" />
         <Keyword name="#BDACCURIDECADES2"  value="7.224719870049579" />
         <Keyword name="$P3E"  value="0,0" />
         <Keyword name="#BDACCURIDECADES3"  value="7.224719870049579" />
         <Keyword name="$P4E"  value="0,0" />
         <Keyword name="#BDACCURIDECADES4"  value="7.224719870049579" />
         <Keyword name="$P5E"  value="0,0" />
         <Keyword name="#BDACCURIDECADES5"  value="7.224719870049579" />
         <Keyword name="$P6E"  value="0,0" />
         <Keyword name="#BDACCURIDECADES6"  value="7.224719870049579" />
         <Keyword name="$P7E"  value="0,0" />
         <Keyword name="#BDACCURIDECADES7"  value="7.224719870049579" />
         <Keyword name="$P8E"  value="0,0" />
         <Keyword name="#BDACCURIDECADES8"  value="7.224719870049579" />
         <Keyword name="$P9E"  value="0,0" />
         <Keyword name="#BDACCURIDECADES9"  value="7.224719870049579" />
         <Keyword name="$P10E"  value="0,0" />
         <Keyword name="#BDACCURIDECADES10"  value="7.224719870049579" />
         <Keyword name="$P11E"  value="0,0" />
         <Keyword name="#BDACCURIDECADES11"  value="7.224719870049579" />
         <Keyword name="$P12E"  value="0,0" />
         <Keyword name="#BDACCURIDECADES12"  value="7.224719870049579" />
         <Keyword name="$P13E"  value="0,0" />
         <Keyword name="#BDACCURIDECADES13"  value="7.224719870049579" />
         <Keyword name="$P14E"  value="0,0" />
         <Keyword name="#BDACCURIDECADES14"  value="7.224719870049579" />
         <Keyword name="$P1S"  value="FSC-A" />
         <Keyword name="$P2S"  value="SSC-A" />
         <Keyword name="$P3S"  value="FL1-A" />
         <Keyword name="$P4S"  value="FL2-A" />
         <Keyword name="$P5S"  value="FL3-A" />
         <Keyword name="$P6S"  value="FL4-A" />
         <Keyword name="$P7S"  value="FSC-H" />
         <Keyword name="$P8S"  value="SSC-H" />
         <Keyword name="$P9S"  value="FL1-H" />
         <Keyword name="$P10S"  value="FL2-H" />
         <Keyword name="$P11S"  value="FL3-H" />
         <Keyword name="$P12S"  value="FL4-H" />
         <Keyword name="$P13S"  value="Width" />
         <Keyword name="$P14S"  value="Time" />
         <Keyword name="#P1VirtualGain"  value="1.0" />
         <Keyword name="#P2VirtualGain"  value="1.0" />
         <Keyword name="#P3VirtualGain"  value="1.0" />
         <Keyword name="#P4VirtualGain"  value="1.0" />
         <Keyword name="#P5VirtualGain"  value="1.0" />
         <Keyword name="#P6VirtualGain"  value="1.0" />
         <Keyword name="#P7VirtualGain"  value="1.0" />
         <Keyword name="#P8VirtualGain"  value="1.0" />
         <Keyword name="#P9VirtualGain"  value="1.0" />
         <Keyword name="#P10VirtualGain"  value="1.0" />
         <Keyword name="#P11VirtualGain"  value="1.0" />
         <Keyword name="#P12VirtualGain"  value="1.0" />
         <Keyword name="#P13VirtualGain"  value="1.0" />
         <Keyword name="#P14VirtualGain"  value="1.0" />
         <Keyword name="$TOT"  value="58950" />
         <Keyword name="$DATE"  value="20-JUN-2019" />
         <Keyword name="$CYT"  value="BD Accuri C6" />
         <Keyword name="#BDACCURI4COLORCOMP"  value="0,0.0,0.0,0.0,0.0,0,0.0,0.0,0.0,0.0,0,0.0,0.0,0.0,0.0,0" />
         <Keyword name="#LASERCONFIGURATION"  value="3 Blue 1 Red" />
         <Keyword name="$SPILLOVER"  value="8,3,4,5,6,9,10,11,12,1.000,0.000,0.000,0.000,0.000,0.000,0.000,0.000,0.000,1.000,0.000,0.000,0.000,0.000,0.000,0.000,0.000,0.000,1.000,0.000,0.000,0.000,0.000,0.000,0.000,0.000,0.000,1.000,0.000,0.000,0.000,0.000,0.000,0.000,0.000,0.000,1.000,0.000,0.000,0.000,0.000,0.000,0.000,0.000,0.000,1.000,0.000,0.000,0.000,0.000,0.000,0.000,0.000,0.000,1.000,0.000,0.000,0.000,0.000,0.000,0.000,0.000,0.000,1.000" />
         <Keyword name="#BDACCURICAPTUREDDATE"  value="1561045178480" />
         <Keyword name="$TIMESTEP"  value="0.1" />
         <Keyword name="$PROJ"  value="20201120_143829" />
         <Keyword name="$BTIM"  value="10:39:54:80" />
         <Keyword name="$ETIM"  value="10:41:25:10" />
         <Keyword name="#ATIM"  value="91" />
         <Keyword name="#ACQUISITIONTIMEMILLI"  value="91057" />
         <Keyword name="$VOL"  value="51919" />
         <Keyword name="$BEGINSTEXT"  value="58" />
         <Keyword name="$ENDSTEXT"  value="2578" />
         <Keyword name="$BEGINDATA"  value="2579" />
         <Keyword name="$ENDDATA"  value="3303779" />
         <Keyword name="$BEGINANALYSIS"  value="0" />
         <Keyword name="$ENDANALYSIS"  value="0" />
         <Keyword name="#SPACERS"  value="000" />
       </Keywords>
       <SampleNode name="D05 8.5BBZc-2200bbzv745-100uL.fcs"  annotation=""  owningGroup=""  expanded="1"  sortPriority="10"  count="58950"  sampleID="19" >
         <Graph smoothing="0"  backColor="#ffffff"  foreColor="#000000"  type="Pseudocolor"  fast="1" >
           <Axis dimension="x"  name="FSC-A"  label=""  auto="auto" />
           <Axis dimension="y"  name="SSC-A"  label=""  auto="auto" />
           <GraphSettings level="5%"  smoothingHighResolution="1"  contourHighResolution="1"  histogramSmoothingCount="0"  graphResolution="256"  showOutliers="0"  drawLargeDots="0"  dotsToDraw="8000"  tint="le.chartfill.tinted.40"  lineWeight="le.lineweight.normal"  lineStyle="le.linestyle.solid" />
           <GraphEnvironment showGrid="0"  showAxes="tnlTNL"  showGates="1"  showFreqOnPlots="1"  showGateNameOnPlots="1"  showMedians="0"  showUncomped="0"  addEventParam="0"  lastYAxisName="" >
             <TextTraits font="SansSerif"  size="11"  name="Labels"  style="plain"  color="#000000"  background="#00ffffff"  just="left" />
             <TextTraits font="SansSerif"  size="11"  name="LayoutGates"  style="plain"  color="#000000"  background="#00ffffff"  just="left" />
             <TextTraits font="SansSerif"  size="9"  name="Numbers"  style="plain"  color="#000000"  background="#00ffffff"  just="left" />
             <TextTraits font="SansSerif"  size="9"  name="Legend"  style="plain"  color="#000000"  background="#00ffffff"  just="left" />
           </GraphEnvironment>
         </Graph>
         <Subpopulations>
           <Population name="Live"  annotation=""  owningGroup="All Samples"  expanded="1"  sortPriority="10"  count="47669" >
             <Graph smoothing="0"  backColor="#ffffff"  foreColor="#000000"  heatMapStatParameter="FL1-A"  type="Pseudocolor"  fast="1" >
               <Axis dimension="x"  name="FL1-H"  label=""  auto="auto" />
               <Axis dimension="y"  name="FL2-H"  label=""  auto="auto" />
               <GraphSettings level="5%"  smoothingHighResolution="1"  contourHighResolution="1"  histogramSmoothingCount="0"  graphResolution="256"  showOutliers="0"  drawLargeDots="0"  dotsToDraw="8000"  tint="le.chartfill.tinted.40"  lineWeight="le.lineweight.normal"  lineStyle="le.linestyle.solid" />
               <GraphEnvironment showGrid="0"  showAxes="tnlTNL"  showGates="1"  showFreqOnPlots="1"  showGateNameOnPlots="1"  showMedians="0"  showUncomped="0"  addEventParam="0"  lastYAxisName="" >
                 <TextTraits font="SansSerif"  size="11"  name="Labels"  style="plain"  color="#000000"  background="#00ffffff"  just="left" />
                 <TextTraits font="SansSerif"  size="11"  name="LayoutGates"  style="plain"  color="#000000"  background="#00ffffff"  just="left" />
                 <TextTraits font="SansSerif"  size="9"  name="Numbers"  style="plain"  color="#000000"  background="#00ffffff"  just="left" />
                 <TextTraits font="SansSerif"  size="9"  name="Legend"  style="plain"  color="#000000"  background="#00ffffff"  just="left" />
                 <WindowPosition x="620"  y="25"  width="390"  height="582"  displayed="1"  panelState="---" />
               </GraphEnvironment>
             </Graph>
             <Gate gating:id="ID1915915037" >
               <gating:PolygonGate eventsInside="1"  annoOffsetX="0"  annoOffsetY="0"  tint="#000000"  isTinted="0"  lineWeight="Normal"  userDefined="1"  quadId="-1"  gateResolution="256" >
                 <gating:dimension>
                   <data-type:fcs-dimension data-type:name="FSC-A" />
                 </gating:dimension>
                 <gating:dimension>
                   <data-type:fcs-dimension data-type:name="SSC-A" />
                 </gating:dimension>
                 <gating:vertex>
                   <gating:coordinate data-type:value="3170497.5118110236" />
                   <gating:coordinate data-type:value="176706.8273092369" />
                 </gating:vertex>
                 <gating:vertex>
                   <gating:coordinate data-type:value="5152058.456692914" />
                   <gating:coordinate data-type:value="96385.5421686747" />
                 </gating:vertex>
                 <gating:vertex>
                   <gating:coordinate data-type:value="8983076.283464568" />
                   <gating:coordinate data-type:value="224899.5983935743" />
                 </gating:vertex>
                 <gating:vertex>
                   <gating:coordinate data-type:value="11823313.637795275" />
                   <gating:coordinate data-type:value="514056.2248995983" />
                 </gating:vertex>
                 <gating:vertex>
                   <gating:coordinate data-type:value="15456175.37007874" />
                   <gating:coordinate data-type:value="1156626.5060240964" />
                 </gating:vertex>
                 <gating:vertex>
                   <gating:coordinate data-type:value="16645111.937007874" />
                   <gating:coordinate data-type:value="1638554.2168674697" />
                 </gating:vertex>
                 <gating:vertex>
                   <gating:coordinate data-type:value="16645111.937007874" />
                   <gating:coordinate data-type:value="3020080.3212851402" />
                 </gating:vertex>
                 <gating:vertex>
                   <gating:coordinate data-type:value="15522227.401574804" />
                   <gating:coordinate data-type:value="3485943.7751004016" />
                 </gating:vertex>
                 <gating:vertex>
                   <gating:coordinate data-type:value="13144354.267716536" />
                   <gating:coordinate data-type:value="3550200.8032128518" />
                 </gating:vertex>
                 <gating:vertex>
                   <gating:coordinate data-type:value="9973856.755905513" />
                   <gating:coordinate data-type:value="3309236.9477911643" />
                 </gating:vertex>
                 <gating:vertex>
                   <gating:coordinate data-type:value="7529931.590551181" />
                   <gating:coordinate data-type:value="2923694.7791164657" />
                 </gating:vertex>
                 <gating:vertex>
                   <gating:coordinate data-type:value="4623642.20472441" />
                   <gating:coordinate data-type:value="2345381.5261044176" />
                 </gating:vertex>
                 <gating:vertex>
                   <gating:coordinate data-type:value="3170497.5118110236" />
                   <gating:coordinate data-type:value="1606425.7028112449" />
                 </gating:vertex>
                 <gating:vertex>
                   <gating:coordinate data-type:value="2642081.2598425196" />
                   <gating:coordinate data-type:value="1108433.7349397591" />
                 </gating:vertex>
                 <gating:vertex>
                   <gating:coordinate data-type:value="2377873.1338582677" />
                   <gating:coordinate data-type:value="530120.4819277109" />
                 </gating:vertex>
               </gating:PolygonGate>
             </Gate>
             <Subpopulations>
               <Population name="Green Cells"  annotation=""  owningGroup="All Samples"  expanded="1"  sortPriority="10"  count="33" >
                 <Graph smoothing="0"  backColor="#ffffff"  foreColor="#000000"  heatMapStatParameter="FL1-A"  type="Pseudocolor"  fast="1" >
                   <Axis dimension="x"  name="FL1-H"  label=""  auto="auto" />
                   <Axis dimension="y"  name="FL2-H"  label=""  auto="auto" />
                   <GraphSettings level="5%"  smoothingHighResolution="1"  contourHighResolution="1"  histogramSmoothingCount="0"  graphResolution="256"  showOutliers="0"  drawLargeDots="0"  dotsToDraw="8000"  tint="le.chartfill.tinted.40"  lineWeight="le.lineweight.normal"  lineStyle="le.linestyle.solid" />
                   <GraphEnvironment showGrid="0"  showAxes="tnlTNL"  showGates="1"  showFreqOnPlots="1"  showGateNameOnPlots="1"  showMedians="0"  showUncomped="0"  addEventParam="0"  lastYAxisName="" >
                     <TextTraits font="SansSerif"  size="11"  name="Labels"  style="plain"  color="#000000"  background="#00ffffff"  just="left" />
                     <TextTraits font="SansSerif"  size="11"  name="LayoutGates"  style="plain"  color="#000000"  background="#00ffffff"  just="left" />
                     <TextTraits font="SansSerif"  size="9"  name="Numbers"  style="plain"  color="#000000"  background="#00ffffff"  just="left" />
                     <TextTraits font="SansSerif"  size="9"  name="Legend"  style="plain"  color="#000000"  background="#00ffffff"  just="left" />
                     <WindowPosition x="620"  y="25"  width="390"  height="582"  displayed="1"  panelState="---" />
                   </GraphEnvironment>
                 </Graph>
                 <Gate gating:id="ID793459627"  gating:parent_id="ID1915915037" >
                   <gating:PolygonGate eventsInside="1"  annoOffsetX="33"  annoOffsetY="48"  tint="#000000"  isTinted="0"  lineWeight="Normal"  userDefined="1"  quadId="-1"  gateResolution="256" >
                     <gating:dimension>
                       <data-type:fcs-dimension data-type:name="FL1-H" />
                     </gating:dimension>
                     <gating:dimension>
                       <data-type:fcs-dimension data-type:name="FL2-H" />
                     </gating:dimension>
                     <gating:vertex>
                       <gating:coordinate data-type:value="1023.4435882876" />
                       <gating:coordinate data-type:value="19.9520029804" />
                     </gating:vertex>
                     <gating:vertex>
                       <gating:coordinate data-type:value="1397.3124010318" />
                       <gating:coordinate data-type:value="94.3965513611" />
                     </gating:vertex>
                     <gating:vertex>
                       <gating:coordinate data-type:value="2604.6700786978" />
                       <gating:coordinate data-type:value="334.9125177635" />
                     </gating:vertex>
                     <gating:vertex>
                       <gating:coordinate data-type:value="5386.2742624244" />
                       <gating:coordinate data-type:value="1188.2467414049" />
                     </gating:vertex>
                     <gating:vertex>
                       <gating:coordinate data-type:value="12356.6498506964" />
                       <gating:coordinate data-type:value="3348.7781974891" />
                     </gating:vertex>
                     <gating:vertex>
                       <gating:coordinate data-type:value="33122.8592479538" />
                       <gating:coordinate data-type:value="10589.2179016266" />
                     </gating:vertex>
                     <gating:vertex>
                       <gating:coordinate data-type:value="65031.728003646" />
                       <gating:coordinate data-type:value="25110.017271474" />
                     </gating:vertex>
                     <gating:vertex>
                       <gating:coordinate data-type:value="1801251.6918605152" />
                       <gating:coordinate data-type:value="668009.8883085933" />
                     </gating:vertex>
                     <gating:vertex>
                       <gating:coordinate data-type:value="9984750.631536765" />
                       <gating:coordinate data-type:value="3347737.4727253006" />
                     </gating:vertex>
                     <gating:vertex>
                       <gating:coordinate data-type:value="9479795.2120152" />
                       <gating:coordinate data-type:value="21.1341787396" />
                     </gating:vertex>
                     <gating:vertex>
                       <gating:coordinate data-type:value="174322.0694397667" />
                       <gating:coordinate data-type:value="21.1341787396" />
                     </gating:vertex>
                   </gating:PolygonGate>
                 </Gate>
               </Population>
               <Population name="Non Fluorescent Cells"  annotation=""  owningGroup="All Samples"  expanded="1"  sortPriority="10"  count="47635" >
                 <Graph smoothing="0"  backColor="#ffffff"  foreColor="#000000"  heatMapStatParameter="FL1-A"  type="Pseudocolor"  fast="1" >
                   <Axis dimension="x"  name="FL1-H"  label=""  auto="auto" />
                   <Axis dimension="y"  name="FL2-H"  label=""  auto="auto" />
                   <GraphSettings level="5%"  smoothingHighResolution="1"  contourHighResolution="1"  histogramSmoothingCount="0"  graphResolution="256"  showOutliers="0"  drawLargeDots="0"  dotsToDraw="8000"  tint="le.chartfill.tinted.40"  lineWeight="le.lineweight.normal"  lineStyle="le.linestyle.solid" />
                   <GraphEnvironment showGrid="0"  showAxes="tnlTNL"  showGates="1"  showFreqOnPlots="1"  showGateNameOnPlots="1"  showMedians="0"  showUncomped="0"  addEventParam="0"  lastYAxisName="" >
                     <TextTraits font="SansSerif"  size="11"  name="Labels"  style="plain"  color="#000000"  background="#00ffffff"  just="left" />
                     <TextTraits font="SansSerif"  size="11"  name="LayoutGates"  style="plain"  color="#000000"  background="#00ffffff"  just="left" />
                     <TextTraits font="SansSerif"  size="9"  name="Numbers"  style="plain"  color="#000000"  background="#00ffffff"  just="left" />
                     <TextTraits font="SansSerif"  size="9"  name="Legend"  style="plain"  color="#000000"  background="#00ffffff"  just="left" />
                     <WindowPosition x="620"  y="25"  width="390"  height="582"  displayed="1"  panelState="---" />
                   </GraphEnvironment>
                 </Graph>
                 <Gate gating:id="ID1028412970"  gating:parent_id="ID1915915037" >
                   <gating:PolygonGate eventsInside="1"  annoOffsetX="-17"  annoOffsetY="-93"  tint="#000000"  isTinted="0"  lineWeight="Normal"  userDefined="1"  quadId="-1"  gateResolution="256" >
                     <gating:dimension>
                       <data-type:fcs-dimension data-type:name="FL1-H" />
                     </gating:dimension>
                     <gating:dimension>
                       <data-type:fcs-dimension data-type:name="FL2-H" />
                     </gating:dimension>
                     <gating:vertex>
                       <gating:coordinate data-type:value="72.5458004431" />
                       <gating:coordinate data-type:value="37.5815014466" />
                     </gating:vertex>
                     <gating:vertex>
                       <gating:coordinate data-type:value="194.4640631678" />
                       <gating:coordinate data-type:value="19.9520029804" />
                     </gating:vertex>
                     <gating:vertex>
                       <gating:coordinate data-type:value="1023.4435882876" />
                       <gating:coordinate data-type:value="19.9520029804" />
                     </gating:vertex>
                     <gating:vertex>
                       <gating:coordinate data-type:value="1397.3124010318" />
                       <gating:coordinate data-type:value="94.3965513611" />
                     </gating:vertex>
                     <gating:vertex>
                       <gating:coordinate data-type:value="2604.6700786978" />
                       <gating:coordinate data-type:value="334.9125177635" />
                     </gating:vertex>
                     <gating:vertex>
                       <gating:coordinate data-type:value="5386.2742624244" />
                       <gating:coordinate data-type:value="1188.2467414049" />
                     </gating:vertex>
                     <gating:vertex>
                       <gating:coordinate data-type:value="12356.6498506964" />
                       <gating:coordinate data-type:value="3348.7781974891" />
                     </gating:vertex>
                     <gating:vertex>
                       <gating:coordinate data-type:value="33122.8592479538" />
                       <gating:coordinate data-type:value="10589.2179016266" />
                     </gating:vertex>
                     <gating:vertex>
                       <gating:coordinate data-type:value="61742.9003996221" />
                       <gating:coordinate data-type:value="23705.4463109767" />
                     </gating:vertex>
                     <gating:vertex>
                       <gating:coordinate data-type:value="45222.7973426802" />
                       <gating:coordinate data-type:value="31611.311311628" />
                     </gating:vertex>
                     <gating:vertex>
                       <gating:coordinate data-type:value="24260.414419882" />
                       <gating:coordinate data-type:value="17776.8071454819" />
                     </gating:vertex>
                     <gating:vertex>
                       <gating:coordinate data-type:value="9050.4700688781" />
                       <gating:coordinate data-type:value="6307.7432775451" />
                     </gating:vertex>
                     <gating:vertex>
                       <gating:coordinate data-type:value="3043.4594728668" />
                       <gating:coordinate data-type:value="2817.6676008212" />
                     </gating:vertex>
                     <gating:vertex>
                       <gating:coordinate data-type:value="922.5446081483" />
                       <gating:coordinate data-type:value="1258.6515270811" />
                     </gating:vertex>
                     <gating:vertex>
                       <gating:coordinate data-type:value="265.5027107786" />
                       <gating:coordinate data-type:value="668.2175552595" />
                     </gating:vertex>
                     <gating:vertex>
                       <gating:coordinate data-type:value="76.4100606173" />
                       <gating:coordinate data-type:value="446.607236257" />
                     </gating:vertex>
                     <gating:vertex>
                       <gating:coordinate data-type:value="58.9466607173" />
                       <gating:coordinate data-type:value="133.3366006419" />
                     </gating:vertex>
                   </gating:PolygonGate>
                 </Gate>
               </Population>
             </Subpopulations>
           </Population>
         </Subpopulations>
       </SampleNode>
     </Sample>
     <Sample>
       <DataSet uri="file:/Users/cliftonricana/OneDrive/Mizzou/Johnson/Johnson%20Data/Flow%20Data/20201120_143829/C02%207.2FT-2200ftv745-100uL.fcs"  sampleID="1" />
       <Transformations>
         <transforms:linear transforms:minRange="0"  transforms:maxRange="16777216"  gain="1" >
           <data-type:parameter data-type:name="FSC-A" />
         </transforms:linear>
         <transforms:linear transforms:minRange="0"  transforms:maxRange="16777216"  gain="1" >
           <data-type:parameter data-type:name="SSC-A" />
         </transforms:linear>
         <transforms:log transforms:offset="1"  transforms:decades="7.2247198959" >
           <data-type:parameter data-type:name="FL1-A" />
         </transforms:log>
         <transforms:log transforms:offset="1"  transforms:decades="7.2247198959" >
           <data-type:parameter data-type:name="FL2-A" />
         </transforms:log>
         <transforms:log transforms:offset="1"  transforms:decades="7.2247198959" >
           <data-type:parameter data-type:name="FL3-A" />
         </transforms:log>
         <transforms:log transforms:offset="1"  transforms:decades="7.2247198959" >
           <data-type:parameter data-type:name="FL4-A" />
         </transforms:log>
         <transforms:linear transforms:minRange="0"  transforms:maxRange="16777216"  gain="1" >
           <data-type:parameter data-type:name="FSC-H" />
         </transforms:linear>
         <transforms:linear transforms:minRange="0"  transforms:maxRange="16777216"  gain="1" >
           <data-type:parameter data-type:name="SSC-H" />
         </transforms:linear>
[truncated: 317,054 more chars]
