# Supplementary material for: Structure of the mature Rous sarcoma virus lattice reveals a role for IP6 in the formation of the capsid hexamer
Source: Nat Commun. 2021 May 28;12:3226. doi: 10.1038/s41467-021-23506-0 (PMC8163826; doi:10.1038/s41467-021-23506-0)
Supplement: Supplementary file 9 — Source Data [file 41467_2021_23506_MOESM9_ESM.zip › RSVip6Flow/20201120_144111/20190717-otherRetro1.wsp]

<?xml version="1.0" encoding="UTF-8"?>
 <Workspace version="20.0"  modDate="Fri Nov 20 16:00:49 CST 2020"  clientTimestamp="1605909649852"  flowJoVersion="10.7.1"  drawRowBorders="1"  drawColumnBorders="1"  hideCompNodes="1"  curGroup="All Samples"  groupPaneHeight="-1"  xmlns:xsi="http://www.w3.org/2001/XMLSchema-instance"  xmlns:gating="http://www.isac-net.org/std/Gating-ML/v2.0/gating"  xmlns:transforms="http://www.isac-net.org/std/Gating-ML/v2.0/transformations"  xmlns:data-type="http://www.isac-net.org/std/Gating-ML/v2.0/datatypes"  xsi:schemaLocation="http://www.isac-net.org/std/Gating-ML/v2.0/gating http://www.isac-net.org/std/Gating-ML/v2.0/gating/Gating-ML.v2.0.xsd http://www.isac-net.org/std/Gating-ML/v2.0/transformations http://www.isac-net.org/std/Gating-ML/v2.0/gating/Transformations.v2.0.xsd http://www.isac-net.org/std/Gating-ML/v2.0/datatypes http://www.isac-net.org/std/Gating-ML/v2.0/gating/DataTypes.v2.0.xsd "  nonAutoSaveFileName="file:/Users/cliftonricana/OneDrive/Mizzou/Johnson/Johnson%20Data/Flow%20Data/20201120_144111/20190717-otherRetro1.wsp" >
   <WindowPosition x="594"  y="25"  width="600"  height="720"  displayed="1"  panelState="" />
   <TextTraits font="SansSerif"  size="11"  name=""  style="plain"  color="#000000"  background="#00ffffff"  just="left" />
   <Columns>
     <TColumn width="300" >
       <Property key="fj.appnode.prop.name" />
     </TColumn>
     <TColumn width="141" >
       <Property key="fj.appnode.prop.statistic" />
     </TColumn>
     <TColumn width="140" >
       <Property key="fj.appnode.prop.ncells" />
     </TColumn>
   </Columns>
   <Matrices/>
   <Cytometers>
     <Cytometer name="CFLOW"  cyt="BD Accuri C6"  useFCS3="1"  extraNegs="0"  widthBasis="-10"  linMin="0"  logMin="1"  linMax="16777216"  logMax="16777216"  linearRescale="1"  logRescale="1"  linFromKW="1"  logFromKW="1"  useGain="0"  useTransform="0"  transformType="LOG"  manufacturer=""  serialnumber=""  homepage="workspaces-and-samples/flowjo-and-your-cytometer/ws-cytometer-accuri/"  icon="accuri.png" >
       <LinParams>
         <Param>time</Param>
       </LinParams>
       <LogParams/>
       <FilterParams/>
       <TransformStore/>
     </Cytometer>
   </Cytometers>
   <Groups>
     <GroupNode name="All Samples"  annotation=""  owningGroup="All Samples"  expanded="1"  sortPriority="10"  count="-1" >
       <Graph smoothing="0"  backColor="#ffffff"  foreColor="#000000"  type="Pseudocolor"  fast="1" >
         <Axis dimension="x"  name=""  label=""  auto="auto" />
         <Axis dimension="y"  name=""  label=""  auto="auto" />
         <GraphSettings level="5%"  smoothingHighResolution="1"  contourHighResolution="1"  histogramSmoothingCount="0"  graphResolution="256"  showOutliers="0"  drawLargeDots="0"  dotsToDraw="8000"  tint="le.chartfill.tinted.40"  lineWeight="le.lineweight.normal"  lineStyle="le.linestyle.solid" />
         <GraphEnvironment showGrid="0"  showAxes="tnlTNL"  showGates="1"  showFreqOnPlots="1"  showGateNameOnPlots="1"  showMedians="0"  showUncomped="0"  addEventParam="0"  lastYAxisName="" >
           <TextTraits font="SansSerif"  size="11"  name="Labels"  style="plain"  color="#000000"  background="#00ffffff"  just="left" />
           <TextTraits font="SansSerif"  size="11"  name="LayoutGates"  style="plain"  color="#000000"  background="#00ffffff"  just="left" />
           <TextTraits font="SansSerif"  size="9"  name="Numbers"  style="plain"  color="#000000"  background="#00ffffff"  just="left" />
           <TextTraits font="SansSerif"  size="9"  name="Legend"  style="plain"  color="#000000"  background="#00ffffff"  just="left" />
         </GraphEnvironment>
       </Graph>
       <Subpopulations>
         <Population name="Live"  annotation=""  owningGroup="All Samples"  expanded="1"  sortPriority="10"  count="47345" >
           <Graph smoothing="0"  backColor="#ffffff"  foreColor="#000000"  heatMapStatParameter="FL1-A"  type="Pseudocolor"  fast="1" >
             <Axis dimension="x"  name="FL1-H"  label=""  auto="auto" />
             <Axis dimension="y"  name="FL2-H"  label=""  auto="auto" />
             <GraphSettings level="5%"  smoothingHighResolution="1"  contourHighResolution="1"  histogramSmoothingCount="0"  graphResolution="256"  showOutliers="0"  drawLargeDots="0"  dotsToDraw="8000"  tint="le.chartfill.tinted.40"  lineWeight="le.lineweight.normal"  lineStyle="le.linestyle.solid" />
             <GraphEnvironment showGrid="0"  showAxes="tnlTNL"  showGates="1"  showFreqOnPlots="1"  showGateNameOnPlots="1"  showMedians="0"  showUncomped="0"  addEventParam="0"  lastYAxisName="" >
               <TextTraits font="SansSerif"  size="11"  name="Labels"  style="plain"  color="#000000"  background="#00ffffff"  just="left" />
               <TextTraits font="SansSerif"  size="11"  name="LayoutGates"  style="plain"  color="#000000"  background="#00ffffff"  just="left" />
               <TextTraits font="SansSerif"  size="9"  name="Numbers"  style="plain"  color="#000000"  background="#00ffffff"  just="left" />
               <TextTraits font="SansSerif"  size="9"  name="Legend"  style="plain"  color="#000000"  background="#00ffffff"  just="left" />
               <WindowPosition x="97"  y="454"  width="390"  height="582"  displayed="1"  panelState="---" />
             </GraphEnvironment>
           </Graph>
           <Gate gating:id="ID2135564672" >
             <gating:PolygonGate eventsInside="1"  annoOffsetX="0"  annoOffsetY="0"  tint="#000000"  isTinted="0"  lineWeight="Normal"  userDefined="1"  quadId="-1"  gateResolution="256" >
               <gating:dimension>
                 <data-type:fcs-dimension data-type:name="FSC-A" />
               </gating:dimension>
               <gating:dimension>
                 <data-type:fcs-dimension data-type:name="SSC-A" />
               </gating:dimension>
               <gating:vertex>
                 <gating:coordinate data-type:value="3170497.5118110236" />
                 <gating:coordinate data-type:value="176706.8273092369" />
               </gating:vertex>
               <gating:vertex>
                 <gating:coordinate data-type:value="5152058.456692914" />
                 <gating:coordinate data-type:value="96385.5421686747" />
               </gating:vertex>
               <gating:vertex>
                 <gating:coordinate data-type:value="8983076.283464568" />
                 <gating:coordinate data-type:value="224899.5983935743" />
               </gating:vertex>
               <gating:vertex>
                 <gating:coordinate data-type:value="11823313.637795275" />
                 <gating:coordinate data-type:value="514056.2248995983" />
               </gating:vertex>
               <gating:vertex>
                 <gating:coordinate data-type:value="15456175.37007874" />
                 <gating:coordinate data-type:value="1156626.5060240964" />
               </gating:vertex>
               <gating:vertex>
                 <gating:coordinate data-type:value="16645111.937007874" />
                 <gating:coordinate data-type:value="1638554.2168674697" />
               </gating:vertex>
               <gating:vertex>
                 <gating:coordinate data-type:value="16645111.937007874" />
                 <gating:coordinate data-type:value="3020080.3212851402" />
               </gating:vertex>
               <gating:vertex>
                 <gating:coordinate data-type:value="15522227.401574804" />
                 <gating:coordinate data-type:value="3485943.7751004016" />
               </gating:vertex>
               <gating:vertex>
                 <gating:coordinate data-type:value="13144354.267716536" />
                 <gating:coordinate data-type:value="3550200.8032128518" />
               </gating:vertex>
               <gating:vertex>
                 <gating:coordinate data-type:value="9973856.755905513" />
                 <gating:coordinate data-type:value="3309236.9477911643" />
               </gating:vertex>
               <gating:vertex>
                 <gating:coordinate data-type:value="7529931.590551181" />
                 <gating:coordinate data-type:value="2923694.7791164657" />
               </gating:vertex>
               <gating:vertex>
                 <gating:coordinate data-type:value="4623642.20472441" />
                 <gating:coordinate data-type:value="2345381.5261044176" />
               </gating:vertex>
               <gating:vertex>
                 <gating:coordinate data-type:value="3170497.5118110236" />
                 <gating:coordinate data-type:value="1606425.7028112449" />
               </gating:vertex>
               <gating:vertex>
                 <gating:coordinate data-type:value="2642081.2598425196" />
                 <gating:coordinate data-type:value="1108433.7349397591" />
               </gating:vertex>
               <gating:vertex>
                 <gating:coordinate data-type:value="2377873.1338582677" />
                 <gating:coordinate data-type:value="530120.4819277109" />
               </gating:vertex>
             </gating:PolygonGate>
           </Gate>
           <Subpopulations>
             <Population name="Green Cells"  annotation=""  owningGroup="All Samples"  expanded="1"  sortPriority="10"  count="1" >
               <Graph smoothing="0"  backColor="#ffffff"  foreColor="#000000"  heatMapStatParameter="FL1-A"  type="Pseudocolor"  fast="1" >
                 <Axis dimension="x"  name="FL1-H"  label=""  auto="auto" />
                 <Axis dimension="y"  name="FL2-H"  label=""  auto="auto" />
                 <GraphSettings level="5%"  smoothingHighResolution="1"  contourHighResolution="1"  histogramSmoothingCount="0"  graphResolution="256"  showOutliers="0"  drawLargeDots="0"  dotsToDraw="8000"  tint="le.chartfill.tinted.40"  lineWeight="le.lineweight.normal"  lineStyle="le.linestyle.solid" />
                 <GraphEnvironment showGrid="0"  showAxes="tnlTNL"  showGates="1"  showFreqOnPlots="1"  showGateNameOnPlots="1"  showMedians="0"  showUncomped="0"  addEventParam="0"  lastYAxisName="" >
                   <TextTraits font="SansSerif"  size="11"  name="Labels"  style="plain"  color="#000000"  background="#00ffffff"  just="left" />
                   <TextTraits font="SansSerif"  size="11"  name="LayoutGates"  style="plain"  color="#000000"  background="#00ffffff"  just="left" />
                   <TextTraits font="SansSerif"  size="9"  name="Numbers"  style="plain"  color="#000000"  background="#00ffffff"  just="left" />
                   <TextTraits font="SansSerif"  size="9"  name="Legend"  style="plain"  color="#000000"  background="#00ffffff"  just="left" />
                   <WindowPosition x="620"  y="25"  width="390"  height="582"  displayed="1"  panelState="---" />
                 </GraphEnvironment>
               </Graph>
               <Gate gating:id="ID202071628"  gating:parent_id="ID2135564672" >
                 <gating:PolygonGate eventsInside="1"  annoOffsetX="33"  annoOffsetY="48"  tint="#000000"  isTinted="0"  lineWeight="Normal"  userDefined="1"  quadId="-1"  gateResolution="256" >
                   <gating:dimension>
                     <data-type:fcs-dimension data-type:name="FL1-H" />
                   </gating:dimension>
                   <gating:dimension>
                     <data-type:fcs-dimension data-type:name="FL2-H" />
                   </gating:dimension>
                   <gating:vertex>
                     <gating:coordinate data-type:value="1023.4435882876" />
                     <gating:coordinate data-type:value="19.9520029804" />
                   </gating:vertex>
                   <gating:vertex>
                     <gating:coordinate data-type:value="1397.3124010318" />
                     <gating:coordinate data-type:value="94.3965513611" />
                   </gating:vertex>
                   <gating:vertex>
                     <gating:coordinate data-type:value="2604.6700786978" />
                     <gating:coordinate data-type:value="334.9125177635" />
                   </gating:vertex>
                   <gating:vertex>
                     <gating:coordinate data-type:value="5386.2742624244" />
                     <gating:coordinate data-type:value="1188.2467414049" />
                   </gating:vertex>
                   <gating:vertex>
                     <gating:coordinate data-type:value="12356.6498506964" />
                     <gating:coordinate data-type:value="3348.7781974891" />
                   </gating:vertex>
                   <gating:vertex>
                     <gating:coordinate data-type:value="33122.8592479538" />
                     <gating:coordinate data-type:value="10589.2179016266" />
                   </gating:vertex>
                   <gating:vertex>
                     <gating:coordinate data-type:value="65031.728003646" />
                     <gating:coordinate data-type:value="25110.017271474" />
                   </gating:vertex>
                   <gating:vertex>
                     <gating:coordinate data-type:value="1801251.6918605152" />
                     <gating:coordinate data-type:value="668009.8883085933" />
                   </gating:vertex>
                   <gating:vertex>
                     <gating:coordinate data-type:value="9984750.631536765" />
                     <gating:coordinate data-type:value="3347737.4727253006" />
                   </gating:vertex>
                   <gating:vertex>
                     <gating:coordinate data-type:value="9479795.2120152" />
                     <gating:coordinate data-type:value="21.1341787396" />
                   </gating:vertex>
                   <gating:vertex>
                     <gating:coordinate data-type:value="174322.0694397667" />
                     <gating:coordinate data-type:value="21.1341787396" />
                   </gating:vertex>
                 </gating:PolygonGate>
               </Gate>
             </Population>
             <Population name="Non Fluorescent Cells"  annotation=""  owningGroup="All Samples"  expanded="1"  sortPriority="10"  count="47335" >
               <Graph smoothing="0"  backColor="#ffffff"  foreColor="#000000"  heatMapStatParameter="FL1-A"  type="Pseudocolor"  fast="1" >
                 <Axis dimension="x"  name="FL1-H"  label=""  auto="auto" />
                 <Axis dimension="y"  name="FL2-H"  label=""  auto="auto" />
                 <GraphSettings level="5%"  smoothingHighResolution="1"  contourHighResolution="1"  histogramSmoothingCount="0"  graphResolution="256"  showOutliers="0"  drawLargeDots="0"  dotsToDraw="8000"  tint="le.chartfill.tinted.40"  lineWeight="le.lineweight.normal"  lineStyle="le.linestyle.solid" />
                 <GraphEnvironment showGrid="0"  showAxes="tnlTNL"  showGates="1"  showFreqOnPlots="1"  showGateNameOnPlots="1"  showMedians="0"  showUncomped="0"  addEventParam="0"  lastYAxisName="" >
                   <TextTraits font="SansSerif"  size="11"  name="Labels"  style="plain"  color="#000000"  background="#00ffffff"  just="left" />
                   <TextTraits font="SansSerif"  size="11"  name="LayoutGates"  style="plain"  color="#000000"  background="#00ffffff"  just="left" />
                   <TextTraits font="SansSerif"  size="9"  name="Numbers"  style="plain"  color="#000000"  background="#00ffffff"  just="left" />
                   <TextTraits font="SansSerif"  size="9"  name="Legend"  style="plain"  color="#000000"  background="#00ffffff"  just="left" />
                   <WindowPosition x="620"  y="25"  width="390"  height="582"  displayed="1"  panelState="---" />
                 </GraphEnvironment>
               </Graph>
               <Gate gating:id="ID1759045131"  gating:parent_id="ID2135564672" >
                 <gating:PolygonGate eventsInside="1"  annoOffsetX="-17"  annoOffsetY="-93"  tint="#000000"  isTinted="0"  lineWeight="Normal"  userDefined="1"  quadId="-1"  gateResolution="256" >
                   <gating:dimension>
                     <data-type:fcs-dimension data-type:name="FL1-H" />
                   </gating:dimension>
                   <gating:dimension>
                     <data-type:fcs-dimension data-type:name="FL2-H" />
                   </gating:dimension>
                   <gating:vertex>
                     <gating:coordinate data-type:value="72.5458004431" />
                     <gating:coordinate data-type:value="37.5815014466" />
                   </gating:vertex>
                   <gating:vertex>
                     <gating:coordinate data-type:value="194.4640631678" />
                     <gating:coordinate data-type:value="19.9520029804" />
                   </gating:vertex>
                   <gating:vertex>
                     <gating:coordinate data-type:value="1023.4435882876" />
                     <gating:coordinate data-type:value="19.9520029804" />
                   </gating:vertex>
                   <gating:vertex>
                     <gating:coordinate data-type:value="1397.3124010318" />
                     <gating:coordinate data-type:value="94.3965513611" />
                   </gating:vertex>
                   <gating:vertex>
                     <gating:coordinate data-type:value="2604.6700786978" />
                     <gating:coordinate data-type:value="334.9125177635" />
                   </gating:vertex>
                   <gating:vertex>
                     <gating:coordinate data-type:value="5386.2742624244" />
                     <gating:coordinate data-type:value="1188.2467414049" />
                   </gating:vertex>
                   <gating:vertex>
                     <gating:coordinate data-type:value="12356.6498506964" />
                     <gating:coordinate data-type:value="3348.7781974891" />
                   </gating:vertex>
                   <gating:vertex>
                     <gating:coordinate data-type:value="33122.8592479538" />
                     <gating:coordinate data-type:value="10589.2179016266" />
                   </gating:vertex>
                   <gating:vertex>
                     <gating:coordinate data-type:value="61742.9003996221" />
                     <gating:coordinate data-type:value="23705.4463109767" />
                   </gating:vertex>
                   <gating:vertex>
                     <gating:coordinate data-type:value="45222.7973426802" />
                     <gating:coordinate data-type:value="31611.311311628" />
                   </gating:vertex>
                   <gating:vertex>
                     <gating:coordinate data-type:value="24260.414419882" />
                     <gating:coordinate data-type:value="17776.8071454819" />
                   </gating:vertex>
                   <gating:vertex>
                     <gating:coordinate data-type:value="9050.4700688781" />
                     <gating:coordinate data-type:value="6307.7432775451" />
                   </gating:vertex>
                   <gating:vertex>
                     <gating:coordinate data-type:value="3043.4594728668" />
                     <gating:coordinate data-type:value="2817.6676008212" />
                   </gating:vertex>
                   <gating:vertex>
                     <gating:coordinate data-type:value="922.5446081483" />
                     <gating:coordinate data-type:value="1258.6515270811" />
                   </gating:vertex>
                   <gating:vertex>
                     <gating:coordinate data-type:value="265.5027107786" />
                     <gating:coordinate data-type:value="668.2175552595" />
                   </gating:vertex>
                   <gating:vertex>
                     <gating:coordinate data-type:value="76.4100606173" />
                     <gating:coordinate data-type:value="446.607236257" />
                   </gating:vertex>
                   <gating:vertex>
                     <gating:coordinate data-type:value="58.9466607173" />
                     <gating:coordinate data-type:value="133.3366006419" />
                   </gating:vertex>
                 </gating:PolygonGate>
               </Gate>
             </Population>
           </Subpopulations>
         </Population>
       </Subpopulations>
       <Group name="All Samples"  live="1"  role="ws.group.dlog.test"  key=""  synchronized="0"  foreground="#000000"  fontStyle="bold" >
         <Criteria/>
         <SampleRefs>
           <SampleRef sampleID="1" />
           <SampleRef sampleID="4" />
           <SampleRef sampleID="5" />
           <SampleRef sampleID="18" />
           <SampleRef sampleID="20" />
           <SampleRef sampleID="21" />
           <SampleRef sampleID="6" />
           <SampleRef sampleID="13" />
           <SampleRef sampleID="9" />
           <SampleRef sampleID="10" />
           <SampleRef sampleID="24" />
           <SampleRef sampleID="3" />
           <SampleRef sampleID="22" />
           <SampleRef sampleID="14" />
           <SampleRef sampleID="16" />
           <SampleRef sampleID="19" />
           <SampleRef sampleID="8" />
           <SampleRef sampleID="2" />
           <SampleRef sampleID="15" />
           <SampleRef sampleID="7" />
           <SampleRef sampleID="12" />
           <SampleRef sampleID="23" />
           <SampleRef sampleID="11" />
           <SampleRef sampleID="17" />
         </SampleRefs>
         <Keywords/>
       </Group>
     </GroupNode>
     <GroupNode name="20201120_144111"  annotation=""  owningGroup="20201120_144111"  expanded="1"  sortPriority="10"  count="-1" >
       <Graph smoothing="0"  backColor="#ffffff"  foreColor="#000000"  type="Pseudocolor"  fast="1" >
         <Axis dimension="x"  name=""  label=""  auto="auto" />
         <Axis dimension="y"  name=""  label=""  auto="auto" />
         <GraphSettings level="5%"  smoothingHighResolution="1"  contourHighResolution="1"  histogramSmoothingCount="0"  graphResolution="256"  showOutliers="0"  drawLargeDots="0"  dotsToDraw="8000"  tint="le.chartfill.tinted.40"  lineWeight="le.lineweight.normal"  lineStyle="le.linestyle.solid" />
         <GraphEnvironment showGrid="0"  showAxes="tnlTNL"  showGates="1"  showFreqOnPlots="1"  showGateNameOnPlots="1"  showMedians="0"  showUncomped="0"  addEventParam="0"  lastYAxisName="" >
           <TextTraits font="SansSerif"  size="11"  name="Labels"  style="plain"  color="#000000"  background="#00ffffff"  just="left" />
           <TextTraits font="SansSerif"  size="11"  name="LayoutGates"  style="plain"  color="#000000"  background="#00ffffff"  just="left" />
           <TextTraits font="SansSerif"  size="9"  name="Numbers"  style="plain"  color="#000000"  background="#00ffffff"  just="left" />
           <TextTraits font="SansSerif"  size="9"  name="Legend"  style="plain"  color="#000000"  background="#00ffffff"  just="left" />
         </GraphEnvironment>
       </Graph>
       <Group name="20201120_144111"  live="0"  role="ws.group.dlog.test"  key=""  synchronized="0"  foreground="#0000d0"  fontStyle="bold" >
         <Criteria/>
         <SampleRefs>
           <SampleRef sampleID="1" />
           <SampleRef sampleID="4" />
           <SampleRef sampleID="5" />
           <SampleRef sampleID="18" />
           <SampleRef sampleID="20" />
           <SampleRef sampleID="21" />
           <SampleRef sampleID="6" />
           <SampleRef sampleID="13" />
           <SampleRef sampleID="9" />
           <SampleRef sampleID="10" />
           <SampleRef sampleID="24" />
           <SampleRef sampleID="3" />
           <SampleRef sampleID="22" />
           <SampleRef sampleID="14" />
           <SampleRef sampleID="16" />
           <SampleRef sampleID="19" />
           <SampleRef sampleID="8" />
           <SampleRef sampleID="2" />
           <SampleRef sampleID="15" />
           <SampleRef sampleID="7" />
           <SampleRef sampleID="12" />
           <SampleRef sampleID="23" />
           <SampleRef sampleID="11" />
           <SampleRef sampleID="17" />
         </SampleRefs>
         <Keywords/>
       </Group>
     </GroupNode>
     <GroupNode name="Compensation"  annotation=""  owningGroup="Compensation"  expanded="1"  sortPriority="10"  count="-1" >
       <Graph smoothing="0"  backColor="#ffffff"  foreColor="#000000"  type="Pseudocolor"  fast="1" >
         <Axis dimension="x"  name=""  label=""  auto="auto" />
         <Axis dimension="y"  name=""  label=""  auto="auto" />
         <GraphSettings level="5%"  smoothingHighResolution="1"  contourHighResolution="1"  histogramSmoothingCount="0"  graphResolution="256"  showOutliers="0"  drawLargeDots="0"  dotsToDraw="8000"  tint="le.chartfill.tinted.40"  lineWeight="le.lineweight.normal"  lineStyle="le.linestyle.solid" />
         <GraphEnvironment showGrid="0"  showAxes="tnlTNL"  showGates="1"  showFreqOnPlots="1"  showGateNameOnPlots="1"  showMedians="0"  showUncomped="0"  addEventParam="0"  lastYAxisName="" >
           <TextTraits font="SansSerif"  size="11"  name="Labels"  style="plain"  color="#000000"  background="#00ffffff"  just="left" />
           <TextTraits font="SansSerif"  size="11"  name="LayoutGates"  style="plain"  color="#000000"  background="#00ffffff"  just="left" />
           <TextTraits font="SansSerif"  size="9"  name="Numbers"  style="plain"  color="#000000"  background="#00ffffff"  just="left" />
           <TextTraits font="SansSerif"  size="9"  name="Legend"  style="plain"  color="#000000"  background="#00ffffff"  just="left" />
         </GraphEnvironment>
       </Graph>
       <Group name="Compensation"  live="1"  role="ws.group.dlog.compensation"  key=""  synchronized="0"  foreground="#bc1900"  fontStyle="bold" >
         <Criteria>
           <Criterion connector="And"  keyword="$FIL"  function="Contains"  value="comp" />
           <Criterion connector="Or"  keyword="$FIL"  function="Contains"  value="unstained" />
         </Criteria>
         <Keywords/>
       </Group>
     </GroupNode>
   </Groups>
   <SampleList>
     <Sample>
       <DataSet uri="file:/Users/cliftonricana/OneDrive/Mizzou/Johnson/Johnson%20Data/Flow%20Data/20201120_144111/C01%20FT1245-1700-200uL.fcs"  sampleID="22" />
       <Transformations>
         <transforms:linear transforms:minRange="0"  transforms:maxRange="16777216"  gain="1" >
           <data-type:parameter data-type:name="FSC-A" />
         </transforms:linear>
         <transforms:linear transforms:minRange="0"  transforms:maxRange="16777216"  gain="1" >
           <data-type:parameter data-type:name="SSC-A" />
         </transforms:linear>
         <transforms:log transforms:offset="1"  transforms:decades="7.2247198959" >
           <data-type:parameter data-type:name="FL1-A" />
         </transforms:log>
         <transforms:log transforms:offset="1"  transforms:decades="7.2247198959" >
           <data-type:parameter data-type:name="FL2-A" />
         </transforms:log>
         <transforms:log transforms:offset="1"  transforms:decades="7.2247198959" >
           <data-type:parameter data-type:name="FL3-A" />
         </transforms:log>
         <transforms:log transforms:offset="1"  transforms:decades="7.2247198959" >
           <data-type:parameter data-type:name="FL4-A" />
         </transforms:log>
         <transforms:linear transforms:minRange="0"  transforms:maxRange="16777216"  gain="1" >
           <data-type:parameter data-type:name="FSC-H" />
         </transforms:linear>
         <transforms:linear transforms:minRange="0"  transforms:maxRange="16777216"  gain="1" >
           <data-type:parameter data-type:name="SSC-H" />
         </transforms:linear>
         <transforms:log transforms:offset="31.6227766017"  transforms:decades="5.7247198959" >
           <data-type:parameter data-type:name="FL1-H" />
         </transforms:log>
         <transforms:log transforms:offset="10"  transforms:decades="6.2247198959" >
           <data-type:parameter data-type:name="FL2-H" />
         </transforms:log>
         <transforms:log transforms:offset="1"  transforms:decades="7.2247198959" >
           <data-type:parameter data-type:name="FL3-H" />
         </transforms:log>
         <transforms:log transforms:offset="1"  transforms:decades="7.2247198959" >
           <data-type:parameter data-type:name="FL4-H" />
         </transforms:log>
         <transforms:linear transforms:minRange="0"  transforms:maxRange="16777216"  gain="1" >
           <data-type:parameter data-type:name="Width" />
         </transforms:linear>
         <transforms:linear transforms:minRange="14.6842105263"  transforms:maxRange="9"  gain="0.0947368421" >
           <data-type:parameter data-type:name="Time" />
         </transforms:linear>
       </Transformations>
       <Keywords>
         <Keyword name="FJ_FCS_VERSION"  value="3" />
         <Keyword name="$FIL"  value="C01 FT1245-1700-200uL.fcs" />
         <Keyword name="$SMNO"  value="C1" />
         <Keyword name="#SAMPLE"  value="FT1245-1700-200uL" />
         <Keyword name="$DATATYPE"  value="I" />
         <Keyword name="$MODE"  value="L" />
         <Keyword name="$BYTEORD"  value="4,3,2,1" />
         <Keyword name="$NEXTDATA"  value="0" />
         <Keyword name="$PAR"  value="14" />
         <Keyword name="$P1B"  value="32" />
         <Keyword name="$P2B"  value="32" />
         <Keyword name="$P3B"  value="32" />
         <Keyword name="$P4B"  value="32" />
         <Keyword name="$P5B"  value="32" />
         <Keyword name="$P6B"  value="32" />
         <Keyword name="$P7B"  value="32" />
         <Keyword name="$P8B"  value="32" />
         <Keyword name="$P9B"  value="32" />
         <Keyword name="$P10B"  value="32" />
         <Keyword name="$P11B"  value="32" />
         <Keyword name="$P12B"  value="32" />
         <Keyword name="$P13B"  value="32" />
         <Keyword name="$P14B"  value="32" />
         <Keyword name="$P1R"  value="16777216" />
         <Keyword name="$P2R"  value="16777216" />
         <Keyword name="$P3R"  value="16777216" />
         <Keyword name="$P4R"  value="16777216" />
         <Keyword name="$P5R"  value="16777216" />
         <Keyword name="$P6R"  value="16777216" />
         <Keyword name="$P7R"  value="16777216" />
         <Keyword name="$P8R"  value="16777216" />
         <Keyword name="$P9R"  value="16777216" />
         <Keyword name="$P10R"  value="16777216" />
         <Keyword name="$P11R"  value="16777216" />
         <Keyword name="$P12R"  value="16777216" />
         <Keyword name="$P13R"  value="16777216" />
         <Keyword name="$P14R"  value="16777216" />
         <Keyword name="$P1N"  value="FSC-A" />
         <Keyword name="$P2N"  value="SSC-A" />
         <Keyword name="$P3N"  value="FL1-A" />
         <Keyword name="$P4N"  value="FL2-A" />
         <Keyword name="$P5N"  value="FL3-A" />
         <Keyword name="$P6N"  value="FL4-A" />
         <Keyword name="$P7N"  value="FSC-H" />
         <Keyword name="$P8N"  value="SSC-H" />
         <Keyword name="$P9N"  value="FL1-H" />
         <Keyword name="$P10N"  value="FL2-H" />
         <Keyword name="$P11N"  value="FL3-H" />
         <Keyword name="$P12N"  value="FL4-H" />
         <Keyword name="$P13N"  value="Width" />
         <Keyword name="$P14N"  value="Time" />
         <Keyword name="$P1E"  value="0,0" />
         <Keyword name="#BDACCURIDECADES1"  value="7.224719870049579" />
         <Keyword name="$P2E"  value="0,0" />
         <Keyword name="#BDACCURIDECADES2"  value="7.224719870049579" />
         <Keyword name="$P3E"  value="0,0" />
         <Keyword name="#BDACCURIDECADES3"  value="7.224719870049579" />
         <Keyword name="$P4E"  value="0,0" />
         <Keyword name="#BDACCURIDECADES4"  value="7.224719870049579" />
         <Keyword name="$P5E"  value="0,0" />
         <Keyword name="#BDACCURIDECADES5"  value="7.224719870049579" />
         <Keyword name="$P6E"  value="0,0" />
         <Keyword name="#BDACCURIDECADES6"  value="7.224719870049579" />
         <Keyword name="$P7E"  value="0,0" />
         <Keyword name="#BDACCURIDECADES7"  value="7.224719870049579" />
         <Keyword name="$P8E"  value="0,0" />
         <Keyword name="#BDACCURIDECADES8"  value="7.224719870049579" />
         <Keyword name="$P9E"  value="0,0" />
         <Keyword name="#BDACCURIDECADES9"  value="7.224719870049579" />
         <Keyword name="$P10E"  value="0,0" />
         <Keyword name="#BDACCURIDECADES10"  value="7.224719870049579" />
         <Keyword name="$P11E"  value="0,0" />
         <Keyword name="#BDACCURIDECADES11"  value="7.224719870049579" />
         <Keyword name="$P12E"  value="0,0" />
         <Keyword name="#BDACCURIDECADES12"  value="7.224719870049579" />
         <Keyword name="$P13E"  value="0,0" />
         <Keyword name="#BDACCURIDECADES13"  value="7.224719870049579" />
         <Keyword name="$P14E"  value="0,0" />
         <Keyword name="#BDACCURIDECADES14"  value="7.224719870049579" />
         <Keyword name="$P1S"  value="FSC-A" />
         <Keyword name="$P2S"  value="SSC-A" />
         <Keyword name="$P3S"  value="FL1-A" />
         <Keyword name="$P4S"  value="FL2-A" />
         <Keyword name="$P5S"  value="FL3-A" />
         <Keyword name="$P6S"  value="FL4-A" />
         <Keyword name="$P7S"  value="FSC-H" />
         <Keyword name="$P8S"  value="SSC-H" />
         <Keyword name="$P9S"  value="FL1-H" />
         <Keyword name="$P10S"  value="FL2-H" />
         <Keyword name="$P11S"  value="FL3-H" />
         <Keyword name="$P12S"  value="FL4-H" />
         <Keyword name="$P13S"  value="Width" />
         <Keyword name="$P14S"  value="Time" />
         <Keyword name="#P1VirtualGain"  value="1.0" />
         <Keyword name="#P2VirtualGain"  value="1.0" />
         <Keyword name="#P3VirtualGain"  value="1.0" />
         <Keyword name="#P4VirtualGain"  value="1.0" />
         <Keyword name="#P5VirtualGain"  value="1.0" />
         <Keyword name="#P6VirtualGain"  value="1.0" />
         <Keyword name="#P7VirtualGain"  value="1.0" />
         <Keyword name="#P8VirtualGain"  value="1.0" />
         <Keyword name="#P9VirtualGain"  value="1.0" />
         <Keyword name="#P10VirtualGain"  value="1.0" />
         <Keyword name="#P11VirtualGain"  value="1.0" />
         <Keyword name="#P12VirtualGain"  value="1.0" />
         <Keyword name="#P13VirtualGain"  value="1.0" />
         <Keyword name="#P14VirtualGain"  value="1.0" />
         <Keyword name="$TOT"  value="57655" />
         <Keyword name="$DATE"  value="13-AUG-2019" />
         <Keyword name="$CYT"  value="BD Accuri C6" />
         <Keyword name="#BDACCURI4COLORCOMP"  value="0,0.0,0.0,0.0,0.0,0,0.0,0.0,0.0,0.0,0,0.0,0.0,0.0,0.0,0" />
         <Keyword name="#LASERCONFIGURATION"  value="3 Blue 1 Red" />
         <Keyword name="$SPILLOVER"  value="8,3,4,5,6,9,10,11,12,1.000,0.000,0.000,0.000,0.000,0.000,0.000,0.000,0.000,1.000,0.000,0.000,0.000,0.000,0.000,0.000,0.000,0.000,1.000,0.000,0.000,0.000,0.000,0.000,0.000,0.000,0.000,1.000,0.000,0.000,0.000,0.000,0.000,0.000,0.000,0.000,1.000,0.000,0.000,0.000,0.000,0.000,0.000,0.000,0.000,1.000,0.000,0.000,0.000,0.000,0.000,0.000,0.000,0.000,1.000,0.000,0.000,0.000,0.000,0.000,0.000,0.000,0.000,1.000" />
         <Keyword name="#BDACCURICAPTUREDDATE"  value="1565710618582" />
         <Keyword name="$TIMESTEP"  value="0.1" />
         <Keyword name="$PROJ"  value="20201120_144111" />
         <Keyword name="$BTIM"  value="10:37:14:88" />
         <Keyword name="$ETIM"  value="10:37:23:74" />
         <Keyword name="#ATIM"  value="9" />
         <Keyword name="#ACQUISITIONTIMEMILLI"  value="9688" />
         <Keyword name="$VOL"  value="5448" />
         <Keyword name="$BEGINSTEXT"  value="58" />
         <Keyword name="$ENDSTEXT"  value="2559" />
         <Keyword name="$BEGINDATA"  value="2560" />
         <Keyword name="$ENDDATA"  value="3231240" />
         <Keyword name="$BEGINANALYSIS"  value="0" />
         <Keyword name="$ENDANALYSIS"  value="0" />
         <Keyword name="#SPACERS"  value="000" />
       </Keywords>
       <SampleNode name="C01 FT1245-1700-200uL.fcs"  annotation=""  owningGroup=""  expanded="1"  sortPriority="10"  count="57655"  sampleID="22" >
         <Graph smoothing="0"  backColor="#ffffff"  foreColor="#000000"  type="Pseudocolor"  fast="1" >
           <Axis dimension="x"  name="FSC-A"  label=""  auto="auto" />
           <Axis dimension="y"  name="SSC-A"  label=""  auto="auto" />
           <GraphSettings level="5%"  smoothingHighResolution="1"  contourHighResolution="1"  histogramSmoothingCount="0"  graphResolution="256"  showOutliers="0"  drawLargeDots="0"  dotsToDraw="8000"  tint="le.chartfill.tinted.40"  lineWeight="le.lineweight.normal"  lineStyle="le.linestyle.solid" />
           <GraphEnvironment showGrid="0"  showAxes="tnlTNL"  showGates="1"  showFreqOnPlots="1"  showGateNameOnPlots="1"  showMedians="0"  showUncomped="0"  addEventParam="0"  lastYAxisName="" >
             <TextTraits font="SansSerif"  size="11"  name="Labels"  style="plain"  color="#000000"  background="#00ffffff"  just="left" />
             <TextTraits font="SansSerif"  size="11"  name="LayoutGates"  style="plain"  color="#000000"  background="#00ffffff"  just="left" />
             <TextTraits font="SansSerif"  size="9"  name="Numbers"  style="plain"  color="#000000"  background="#00ffffff"  just="left" />
             <TextTraits font="SansSerif"  size="9"  name="Legend"  style="plain"  color="#000000"  background="#00ffffff"  just="left" />
           </GraphEnvironment>
         </Graph>
         <Subpopulations>
           <Population name="Live"  annotation=""  owningGroup="All Samples"  expanded="1"  sortPriority="10"  count="48118" >
             <Graph smoothing="0"  backColor="#ffffff"  foreColor="#000000"  heatMapStatParameter="FL1-A"  type="Pseudocolor"  fast="1" >
               <Axis dimension="x"  name="FL1-H"  label=""  auto="auto" />
               <Axis dimension="y"  name="FL2-H"  label=""  auto="auto" />
               <GraphSettings level="5%"  smoothingHighResolution="1"  contourHighResolution="1"  histogramSmoothingCount="0"  graphResolution="256"  showOutliers="0"  drawLargeDots="0"  dotsToDraw="8000"  tint="le.chartfill.tinted.40"  lineWeight="le.lineweight.normal"  lineStyle="le.linestyle.solid" />
               <GraphEnvironment showGrid="0"  showAxes="tnlTNL"  showGates="1"  showFreqOnPlots="1"  showGateNameOnPlots="1"  showMedians="0"  showUncomped="0"  addEventParam="0"  lastYAxisName="" >
                 <TextTraits font="SansSerif"  size="11"  name="Labels"  style="plain"  color="#000000"  background="#00ffffff"  just="left" />
                 <TextTraits font="SansSerif"  size="11"  name="LayoutGates"  style="plain"  color="#000000"  background="#00ffffff"  just="left" />
                 <TextTraits font="SansSerif"  size="9"  name="Numbers"  style="plain"  color="#000000"  background="#00ffffff"  just="left" />
                 <TextTraits font="SansSerif"  size="9"  name="Legend"  style="plain"  color="#000000"  background="#00ffffff"  just="left" />
                 <WindowPosition x="97"  y="454"  width="390"  height="582"  displayed="1"  panelState="---" />
               </GraphEnvironment>
             </Graph>
             <Gate gating:id="ID515967395" >
               <gating:PolygonGate eventsInside="1"  annoOffsetX="0"  annoOffsetY="0"  tint="#000000"  isTinted="0"  lineWeight="Normal"  userDefined="1"  quadId="-1"  gateResolution="256" >
                 <gating:dimension>
                   <data-type:fcs-dimension data-type:name="FSC-A" />
                 </gating:dimension>
                 <gating:dimension>
                   <data-type:fcs-dimension data-type:name="SSC-A" />
                 </gating:dimension>
                 <gating:vertex>
                   <gating:coordinate data-type:value="3170497.5118110236" />
                   <gating:coordinate data-type:value="176706.8273092369" />
                 </gating:vertex>
                 <gating:vertex>
                   <gating:coordinate data-type:value="5152058.456692914" />
                   <gating:coordinate data-type:value="96385.5421686747" />
                 </gating:vertex>
                 <gating:vertex>
                   <gating:coordinate data-type:value="8983076.283464568" />
                   <gating:coordinate data-type:value="224899.5983935743" />
                 </gating:vertex>
                 <gating:vertex>
                   <gating:coordinate data-type:value="11823313.637795275" />
                   <gating:coordinate data-type:value="514056.2248995983" />
                 </gating:vertex>
                 <gating:vertex>
                   <gating:coordinate data-type:value="15456175.37007874" />
                   <gating:coordinate data-type:value="1156626.5060240964" />
                 </gating:vertex>
                 <gating:vertex>
                   <gating:coordinate data-type:value="16645111.937007874" />
                   <gating:coordinate data-type:value="1638554.2168674697" />
                 </gating:vertex>
                 <gating:vertex>
                   <gating:coordinate data-type:value="16645111.937007874" />
                   <gating:coordinate data-type:value="3020080.3212851402" />
                 </gating:vertex>
                 <gating:vertex>
                   <gating:coordinate data-type:value="15522227.401574804" />
                   <gating:coordinate data-type:value="3485943.7751004016" />
                 </gating:vertex>
                 <gating:vertex>
                   <gating:coordinate data-type:value="13144354.267716536" />
                   <gating:coordinate data-type:value="3550200.8032128518" />
                 </gating:vertex>
                 <gating:vertex>
                   <gating:coordinate data-type:value="9973856.755905513" />
                   <gating:coordinate data-type:value="3309236.9477911643" />
                 </gating:vertex>
                 <gating:vertex>
                   <gating:coordinate data-type:value="7529931.590551181" />
                   <gating:coordinate data-type:value="2923694.7791164657" />
                 </gating:vertex>
                 <gating:vertex>
                   <gating:coordinate data-type:value="4623642.20472441" />
                   <gating:coordinate data-type:value="2345381.5261044176" />
                 </gating:vertex>
                 <gating:vertex>
                   <gating:coordinate data-type:value="3170497.5118110236" />
                   <gating:coordinate data-type:value="1606425.7028112449" />
                 </gating:vertex>
                 <gating:vertex>
                   <gating:coordinate data-type:value="2642081.2598425196" />
                   <gating:coordinate data-type:value="1108433.7349397591" />
                 </gating:vertex>
                 <gating:vertex>
                   <gating:coordinate data-type:value="2377873.1338582677" />
                   <gating:coordinate data-type:value="530120.4819277109" />
                 </gating:vertex>
               </gating:PolygonGate>
             </Gate>
             <Subpopulations>
               <Population name="Green Cells"  annotation=""  owningGroup="All Samples"  expanded="1"  sortPriority="10"  count="2366" >
                 <Graph smoothing="0"  backColor="#ffffff"  foreColor="#000000"  heatMapStatParameter="FL1-A"  type="Pseudocolor"  fast="1" >
                   <Axis dimension="x"  name="FL1-H"  label=""  auto="auto" />
                   <Axis dimension="y"  name="FL2-H"  label=""  auto="auto" />
                   <GraphSettings level="5%"  smoothingHighResolution="1"  contourHighResolution="1"  histogramSmoothingCount="0"  graphResolution="256"  showOutliers="0"  drawLargeDots="0"  dotsToDraw="8000"  tint="le.chartfill.tinted.40"  lineWeight="le.lineweight.normal"  lineStyle="le.linestyle.solid" />
                   <GraphEnvironment showGrid="0"  showAxes="tnlTNL"  showGates="1"  showFreqOnPlots="1"  showGateNameOnPlots="1"  showMedians="0"  showUncomped="0"  addEventParam="0"  lastYAxisName="" >
                     <TextTraits font="SansSerif"  size="11"  name="Labels"  style="plain"  color="#000000"  background="#00ffffff"  just="left" />
                     <TextTraits font="SansSerif"  size="11"  name="LayoutGates"  style="plain"  color="#000000"  background="#00ffffff"  just="left" />
                     <TextTraits font="SansSerif"  size="9"  name="Numbers"  style="plain"  color="#000000"  background="#00ffffff"  just="left" />
                     <TextTraits font="SansSerif"  size="9"  name="Legend"  style="plain"  color="#000000"  background="#00ffffff"  just="left" />
                     <WindowPosition x="620"  y="25"  width="390"  height="582"  displayed="1"  panelState="---" />
                   </GraphEnvironment>
                 </Graph>
                 <Gate gating:id="ID1405155021"  gating:parent_id="ID515967395" >
                   <gating:PolygonGate eventsInside="1"  annoOffsetX="33"  annoOffsetY="48"  tint="#000000"  isTinted="0"  lineWeight="Normal"  userDefined="1"  quadId="-1"  gateResolution="256" >
                     <gating:dimension>
                       <data-type:fcs-dimension data-type:name="FL1-H" />
                     </gating:dimension>
                     <gating:dimension>
                       <data-type:fcs-dimension data-type:name="FL2-H" />
                     </gating:dimension>
                     <gating:vertex>
                       <gating:coordinate data-type:value="1023.4435882876" />
                       <gating:coordinate data-type:value="19.9520029804" />
                     </gating:vertex>
                     <gating:vertex>
                       <gating:coordinate data-type:value="1397.3124010318" />
                       <gating:coordinate data-type:value="94.3965513611" />
                     </gating:vertex>
                     <gating:vertex>
                       <gating:coordinate data-type:value="2604.6700786978" />
                       <gating:coordinate data-type:value="334.9125177635" />
                     </gating:vertex>
                     <gating:vertex>
                       <gating:coordinate data-type:value="5386.2742624244" />
                       <gating:coordinate data-type:value="1188.2467414049" />
                     </gating:vertex>
                     <gating:vertex>
                       <gating:coordinate data-type:value="12356.6498506964" />
                       <gating:coordinate data-type:value="3348.7781974891" />
                     </gating:vertex>
                     <gating:vertex>
                       <gating:coordinate data-type:value="33122.8592479538" />
                       <gating:coordinate data-type:value="10589.2179016266" />
                     </gating:vertex>
                     <gating:vertex>
                       <gating:coordinate data-type:value="65031.728003646" />
                       <gating:coordinate data-type:value="25110.017271474" />
                     </gating:vertex>
                     <gating:vertex>
                       <gating:coordinate data-type:value="1801251.6918605152" />
                       <gating:coordinate data-type:value="668009.8883085933" />
                     </gating:vertex>
                     <gating:vertex>
                       <gating:coordinate data-type:value="9984750.631536765" />
                       <gating:coordinate data-type:value="3347737.4727253006" />
                     </gating:vertex>
                     <gating:vertex>
                       <gating:coordinate data-type:value="9479795.2120152" />
                       <gating:coordinate data-type:value="21.1341787396" />
                     </gating:vertex>
                     <gating:vertex>
                       <gating:coordinate data-type:value="174322.0694397667" />
                       <gating:coordinate data-type:value="21.1341787396" />
                     </gating:vertex>
                   </gating:PolygonGate>
                 </Gate>
               </Population>
               <Population name="Non Fluorescent Cells"  annotation=""  owningGroup="All Samples"  expanded="1"  sortPriority="10"  count="45754" >
                 <Graph smoothing="0"  backColor="#ffffff"  foreColor="#000000"  heatMapStatParameter="FL1-A"  type="Pseudocolor"  fast="1" >
                   <Axis dimension="x"  name="FL1-H"  label=""  auto="auto" />
                   <Axis dimension="y"  name="FL2-H"  label=""  auto="auto" />
                   <GraphSettings level="5%"  smoothingHighResolution="1"  contourHighResolution="1"  histogramSmoothingCount="0"  graphResolution="256"  showOutliers="0"  drawLargeDots="0"  dotsToDraw="8000"  tint="le.chartfill.tinted.40"  lineWeight="le.lineweight.normal"  lineStyle="le.linestyle.solid" />
                   <GraphEnvironment showGrid="0"  showAxes="tnlTNL"  showGates="1"  showFreqOnPlots="1"  showGateNameOnPlots="1"  showMedians="0"  showUncomped="0"  addEventParam="0"  lastYAxisName="" >
                     <TextTraits font="SansSerif"  size="11"  name="Labels"  style="plain"  color="#000000"  background="#00ffffff"  just="left" />
                     <TextTraits font="SansSerif"  size="11"  name="LayoutGates"  style="plain"  color="#000000"  background="#00ffffff"  just="left" />
                     <TextTraits font="SansSerif"  size="9"  name="Numbers"  style="plain"  color="#000000"  background="#00ffffff"  just="left" />
                     <TextTraits font="SansSerif"  size="9"  name="Legend"  style="plain"  color="#000000"  background="#00ffffff"  just="left" />
                     <WindowPosition x="620"  y="25"  width="390"  height="582"  displayed="1"  panelState="---" />
                   </GraphEnvironment>
                 </Graph>
                 <Gate gating:id="ID539857450"  gating:parent_id="ID515967395" >
                   <gating:PolygonGate eventsInside="1"  annoOffsetX="-17"  annoOffsetY="-93"  tint="#000000"  isTinted="0"  lineWeight="Normal"  userDefined="1"  quadId="-1"  gateResolution="256" >
                     <gating:dimension>
                       <data-type:fcs-dimension data-type:name="FL1-H" />
                     </gating:dimension>
                     <gating:dimension>
                       <data-type:fcs-dimension data-type:name="FL2-H" />
                     </gating:dimension>
                     <gating:vertex>
                       <gating:coordinate data-type:value="72.5458004431" />
                       <gating:coordinate data-type:value="37.5815014466" />
                     </gating:vertex>
                     <gating:vertex>
                       <gating:coordinate data-type:value="194.4640631678" />
                       <gating:coordinate data-type:value="19.9520029804" />
                     </gating:vertex>
                     <gating:vertex>
                       <gating:coordinate data-type:value="1023.4435882876" />
                       <gating:coordinate data-type:value="19.9520029804" />
                     </gating:vertex>
                     <gating:vertex>
                       <gating:coordinate data-type:value="1397.3124010318" />
                       <gating:coordinate data-type:value="94.3965513611" />
                     </gating:vertex>
                     <gating:vertex>
                       <gating:coordinate data-type:value="2604.6700786978" />
                       <gating:coordinate data-type:value="334.9125177635" />
                     </gating:vertex>
                     <gating:vertex>
                       <gating:coordinate data-type:value="5386.2742624244" />
                       <gating:coordinate data-type:value="1188.2467414049" />
                     </gating:vertex>
                     <gating:vertex>
                       <gating:coordinate data-type:value="12356.6498506964" />
                       <gating:coordinate data-type:value="3348.7781974891" />
                     </gating:vertex>
                     <gating:vertex>
                       <gating:coordinate data-type:value="33122.8592479538" />
                       <gating:coordinate data-type:value="10589.2179016266" />
                     </gating:vertex>
                     <gating:vertex>
                       <gating:coordinate data-type:value="61742.9003996221" />
                       <gating:coordinate data-type:value="23705.4463109767" />
                     </gating:vertex>
                     <gating:vertex>
                       <gating:coordinate data-type:value="45222.7973426802" />
                       <gating:coordinate data-type:value="31611.311311628" />
                     </gating:vertex>
                     <gating:vertex>
                       <gating:coordinate data-type:value="24260.414419882" />
                       <gating:coordinate data-type:value="17776.8071454819" />
                     </gating:vertex>
                     <gating:vertex>
                       <gating:coordinate data-type:value="9050.4700688781" />
                       <gating:coordinate data-type:value="6307.7432775451" />
                     </gating:vertex>
                     <gating:vertex>
                       <gating:coordinate data-type:value="3043.4594728668" />
                       <gating:coordinate data-type:value="2817.6676008212" />
                     </gating:vertex>
                     <gating:vertex>
                       <gating:coordinate data-type:value="922.5446081483" />
                       <gating:coordinate data-type:value="1258.6515270811" />
                     </gating:vertex>
                     <gating:vertex>
                       <gating:coordinate data-type:value="265.5027107786" />
                       <gating:coordinate data-type:value="668.2175552595" />
                     </gating:vertex>
                     <gating:vertex>
                       <gating:coordinate data-type:value="76.4100606173" />
                       <gating:coordinate data-type:value="446.607236257" />
                     </gating:vertex>
                     <gating:vertex>
                       <gating:coordinate data-type:value="58.9466607173" />
                       <gating:coordinate data-type:value="133.3366006419" />
                     </gating:vertex>
                   </gating:PolygonGate>
                 </Gate>
               </Population>
             </Subpopulations>
           </Population>
         </Subpopulations>
       </SampleNode>
     </Sample>
     <Sample>
       <DataSet uri="file:/Users/cliftonricana/OneDrive/Mizzou/Johnson/Johnson%20Data/Flow%20Data/20201120_144111/D04%20BBZ870-1700-200uL.fcs"  sampleID="23" />
       <Transformations>
         <transforms:linear transforms:minRange="0"  transforms:maxRange="16777216"  gain="1" >
           <data-type:parameter data-type:name="FSC-A" />
         </transforms:linear>
         <transforms:linear transforms:minRange="0"  transforms:maxRange="16777216"  gain="1" >
           <data-type:parameter data-type:name="SSC-A" />
         </transforms:linear>
         <transforms:log transforms:offset="1"  transforms:decades="7.2247198959" >
           <data-type:parameter data-type:name="FL1-A" />
         </transforms:log>
         <transforms:log transforms:offset="1"  transforms:decades="7.2247198959" >
           <data-type:parameter data-type:name="FL2-A" />
         </transforms:log>
         <transforms:log transforms:offset="1"  transforms:decades="7.2247198959" >
           <data-type:parameter data-type:name="FL3-A" />
         </transforms:log>
         <transforms:log transforms:offset="1"  transforms:decades="7.2247198959" >
           <data-type:parameter data-type:name="FL4-A" />
         </transforms:log>
         <transforms:linear transforms:minRange="0"  transforms:maxRange="16777216"  gain="1" >
           <data-type:parameter data-type:name="FSC-H" />
         </transforms:linear>
         <transforms:linear transforms:minRange="0"  transforms:maxRange="16777216"  gain="1" >
           <data-type:parameter data-type:name="SSC-H" />
         </transforms:linear>
         <transforms:log transforms:offset="31.6227766017"  transforms:decades="5.7247198959" >
           <data-type:parameter data-type:name="FL1-H" />
         </transforms:log>
         <transforms:log transforms:offset="10"  transforms:decades="6.2247198959" >
           <data-type:parameter data-type:name="FL2-H" />
         </transforms:log>
         <transforms:log transforms:offset="1"  transforms:decades="7.2247198959" >
           <data-type:parameter data-type:name="FL3-H" />
         </transforms:log>
         <transforms:log transforms:offset="1"  transforms:decades="7.2247198959" >
           <data-type:parameter data-type:name="FL4-H" />
         </transforms:log>
         <transforms:linear transforms:minRange="0"  transforms:maxRange="16777216"  gain="1" >
           <data-type:parameter data-type:name="Width" />
         </transforms:linear>
         <transforms:linear transforms:minRange="16.4893617021"  transforms:maxRange="10"  gain="0.1063829787" >
           <data-type:parameter data-type:name="Time" />
         </transforms:linear>
       </Transformations>
       <Keywords>
         <Keyword name="FJ_FCS_VERSION"  value="3" />
         <Keyword name="$FIL"  value="D04 BBZ870-1700-200uL.fcs" />
         <Keyword name="$SMNO"  value="D4" />
         <Keyword name="#SAMPLE"  value="BBZ870-1700-200uL" />
         <Keyword name="$DATATYPE"  value="I" />
         <Keyword name="$MODE"  value="L" />
         <Keyword name="$BYTEORD"  value="4,3,2,1" />
         <Keyword name="$NEXTDATA"  value="0" />
         <Keyword name="$PAR"  value="14" />
         <Keyword name="$P1B"  value="32" />
         <Keyword name="$P2B"  value="32" />
         <Keyword name="$P3B"  value="32" />
         <Keyword name="$P4B"  value="32" />
         <Keyword name="$P5B"  value="32" />
         <Keyword name="$P6B"  value="32" />
         <Keyword name="$P7B"  value="32" />
         <Keyword name="$P8B"  value="32" />
         <Keyword name="$P9B"  value="32" />
         <Keyword name="$P10B"  value="32" />
         <Keyword name="$P11B"  value="32" />
         <Keyword name="$P12B"  value="32" />
         <Keyword name="$P13B"  value="32" />
         <Keyword name="$P14B"  value="32" />
         <Keyword name="$P1R"  value="16777216" />
         <Keyword name="$P2R"  value="16777216" />
         <Keyword name="$P3R"  value="16777216" />
         <Keyword name="$P4R"  value="16777216" />
         <Keyword name="$P5R"  value="16777216" />
         <Keyword name="$P6R"  value="16777216" />
         <Keyword name="$P7R"  value="16777216" />
         <Keyword name="$P8R"  value="16777216" />
         <Keyword name="$P9R"  value="16777216" />
         <Keyword name="$P10R"  value="16777216" />
         <Keyword name="$P11R"  value="16777216" />
         <Keyword name="$P12R"  value="16777216" />
         <Keyword name="$P13R"  value="16777216" />
         <Keyword name="$P14R"  value="16777216" />
         <Keyword name="$P1N"  value="FSC-A" />
         <Keyword name="$P2N"  value="SSC-A" />
         <Keyword name="$P3N"  value="FL1-A" />
         <Keyword name="$P4N"  value="FL2-A" />
         <Keyword name="$P5N"  value="FL3-A" />
         <Keyword name="$P6N"  value="FL4-A" />
         <Keyword name="$P7N"  value="FSC-H" />
         <Keyword name="$P8N"  value="SSC-H" />
         <Keyword name="$P9N"  value="FL1-H" />
         <Keyword name="$P10N"  value="FL2-H" />
         <Keyword name="$P11N"  value="FL3-H" />
         <Keyword name="$P12N"  value="FL4-H" />
         <Keyword name="$P13N"  value="Width" />
         <Keyword name="$P14N"  value="Time" />
         <Keyword name="$P1E"  value="0,0" />
         <Keyword name="#BDACCURIDECADES1"  value="7.224719870049579" />
         <Keyword name="$P2E"  value="0,0" />
         <Keyword name="#BDACCURIDECADES2"  value="7.224719870049579" />
         <Keyword name="$P3E"  value="0,0" />
         <Keyword name="#BDACCURIDECADES3"  value="7.224719870049579" />
         <Keyword name="$P4E"  value="0,0" />
         <Keyword name="#BDACCURIDECADES4"  value="7.224719870049579" />
         <Keyword name="$P5E"  value="0,0" />
         <Keyword name="#BDACCURIDECADES5"  value="7.224719870049579" />
         <Keyword name="$P6E"  value="0,0" />
         <Keyword name="#BDACCURIDECADES6"  value="7.224719870049579" />
         <Keyword name="$P7E"  value="0,0" />
         <Keyword name="#BDACCURIDECADES7"  value="7.224719870049579" />
         <Keyword name="$P8E"  value="0,0" />
         <Keyword name="#BDACCURIDECADES8"  value="7.224719870049579" />
         <Keyword name="$P9E"  value="0,0" />
         <Keyword name="#BDACCURIDECADES9"  value="7.224719870049579" />
         <Keyword name="$P10E"  value="0,0" />
         <Keyword name="#BDACCURIDECADES10"  value="7.224719870049579" />
         <Keyword name="$P11E"  value="0,0" />
         <Keyword name="#BDACCURIDECADES11"  value="7.224719870049579" />
         <Keyword name="$P12E"  value="0,0" />
         <Keyword name="#BDACCURIDECADES12"  value="7.224719870049579" />
         <Keyword name="$P13E"  value="0,0" />
         <Keyword name="#BDACCURIDECADES13"  value="7.224719870049579" />
         <Keyword name="$P14E"  value="0,0" />
         <Keyword name="#BDACCURIDECADES14"  value="7.224719870049579" />
         <Keyword name="$P1S"  value="FSC-A" />
         <Keyword name="$P2S"  value="SSC-A" />
         <Keyword name="$P3S"  value="FL1-A" />
         <Keyword name="$P4S"  value="FL2-A" />
         <Keyword name="$P5S"  value="FL3-A" />
         <Keyword name="$P6S"  value="FL4-A" />
         <Keyword name="$P7S"  value="FSC-H" />
         <Keyword name="$P8S"  value="SSC-H" />
         <Keyword name="$P9S"  value="FL1-H" />
         <Keyword name="$P10S"  value="FL2-H" />
         <Keyword name="$P11S"  value="FL3-H" />
         <Keyword name="$P12S"  value="FL4-H" />
         <Keyword name="$P13S"  value="Width" />
         <Keyword name="$P14S"  value="Time" />
         <Keyword name="#P1VirtualGain"  value="1.0" />
         <Keyword name="#P2VirtualGain"  value="1.0" />
         <Keyword name="#P3VirtualGain"  value="1.0" />
         <Keyword name="#P4VirtualGain"  value="1.0" />
         <Keyword name="#P5VirtualGain"  value="1.0" />
         <Keyword name="#P6VirtualGain"  value="1.0" />
         <Keyword name="#P7VirtualGain"  value="1.0" />
         <Keyword name="#P8VirtualGain"  value="1.0" />
         <Keyword name="#P9VirtualGain"  value="1.0" />
         <Keyword name="#P10VirtualGain"  value="1.0" />
         <Keyword name="#P11VirtualGain"  value="1.0" />
         <Keyword name="#P12VirtualGain"  value="1.0" />
         <Keyword name="#P13VirtualGain"  value="1.0" />
         <Keyword name="#P14VirtualGain"  value="1.0" />
         <Keyword name="$TOT"  value="57494" />
         <Keyword name="$DATE"  value="13-AUG-2019" />
         <Keyword name="$CYT"  value="BD Accuri C6" />
         <Keyword name="#BDACCURI4COLORCOMP"  value="0,0.0,0.0,0.0,0.0,0,0.0,0.0,0.0,0.0,0,0.0,0.0,0.0,0.0,0" />
         <Keyword name="#LASERCONFIGURATION"  value="3 Blue 1 Red" />
         <Keyword name="$SPILLOVER"  value="8,3,4,5,6,9,10,11,12,1.000,0.000,0.000,0.000,0.000,0.000,0.000,0.000,0.000,1.000,0.000,0.000,0.000,0.000,0.000,0.000,0.000,0.000,1.000,0.000,0.000,0.000,0.000,0.000,0.000,0.000,0.000,1.000,0.000,0.000,0.000,0.000,0.000,0.000,0.000,0.000,1.000,0.000,0.000,0.000,0.000,0.000,0.000,0.000,0.000,1.000,0.000,0.000,0.000,0.000,0.000,0.000,0.000,0.000,1.000,0.000,0.000,0.000,0.000,0.000,0.000,0.000,0.000,1.000" />
         <Keyword name="#BDACCURICAPTUREDDATE"  value="1565711353335" />
         <Keyword name="$TIMESTEP"  value="0.1" />
         <Keyword name="$PROJ"  value="20201120_144111" />
         <Keyword name="$BTIM"  value="10:49:28:84" />
         <Keyword name="$ETIM"  value="10:49:38:23" />
         <Keyword name="#ATIM"  value="9" />
         <Keyword name="#ACQUISITIONTIMEMILLI"  value="9422" />
         <Keyword name="$VOL"  value="5327" />
         <Keyword name="$BEGINSTEXT"  value="58" />
         <Keyword name="$ENDSTEXT"  value="2559" />
         <Keyword name="$BEGINDATA"  value="2560" />
         <Keyword name="$ENDDATA"  value="3222224" />
         <Keyword name="$BEGINANALYSIS"  value="0" />
         <Keyword name="$ENDANALYSIS"  value="0" />
         <Keyword name="#SPACERS"  value="000" />
       </Keywords>
       <SampleNode name="D04 BBZ870-1700-200uL.fcs"  annotation=""  owningGroup=""  expanded="1"  sortPriority="10"  count="57494"  sampleID="23" >
         <Graph smoothing="0"  backColor="#ffffff"  foreColor="#000000"  type="Pseudocolor"  fast="1" >
           <Axis dimension="x"  name="FSC-A"  label=""  auto="auto" />
           <Axis dimension="y"  name="SSC-A"  label=""  auto="auto" />
           <GraphSettings level="5%"  smoothingHighResolution="1"  contourHighResolution="1"  histogramSmoothingCount="0"  graphResolution="256"  showOutliers="0"  drawLargeDots="0"  dotsToDraw="8000"  tint="le.chartfill.tinted.40"  lineWeight="le.lineweight.normal"  lineStyle="le.linestyle.solid" />
           <GraphEnvironment showGrid="0"  showAxes="tnlTNL"  showGates="1"  showFreqOnPlots="1"  showGateNameOnPlots="1"  showMedians="0"  showUncomped="0"  addEventParam="0"  lastYAxisName="" >
             <TextTraits font="SansSerif"  size="11"  name="Labels"  style="plain"  color="#000000"  background="#00ffffff"  just="left" />
             <TextTraits font="SansSerif"  size="11"  name="LayoutGates"  style="plain"  color="#000000"  background="#00ffffff"  just="left" />
             <TextTraits font="SansSerif"  size="9"  name="Numbers"  style="plain"  color="#000000"  background="#00ffffff"  just="left" />
             <TextTraits font="SansSerif"  size="9"  name="Legend"  style="plain"  color="#000000"  background="#00ffffff"  just="left" />
           </GraphEnvironment>
         </Graph>
         <Subpopulations>
           <Population name="Live"  annotation=""  owningGroup="All Samples"  expanded="1"  sortPriority="10"  count="47543" >
             <Graph smoothing="0"  backColor="#ffffff"  foreColor="#000000"  heatMapStatParameter="FL1-A"  type="Pseudocolor"  fast="1" >
               <Axis dimension="x"  name="FL1-H"  label=""  auto="auto" />
               <Axis dimension="y"  name="FL2-H"  label=""  auto="auto" />
               <GraphSettings level="5%"  smoothingHighResolution="1"  contourHighResolution="1"  histogramSmoothingCount="0"  graphResolution="256"  showOutliers="0"  drawLargeDots="0"  dotsToDraw="8000"  tint="le.chartfill.tinted.40"  lineWeight="le.lineweight.normal"  lineStyle="le.linestyle.solid" />
               <GraphEnvironment showGrid="0"  showAxes="tnlTNL"  showGates="1"  showFreqOnPlots="1"  showGateNameOnPlots="1"  showMedians="0"  showUncomped="0"  addEventParam="0"  lastYAxisName="" >
                 <TextTraits font="SansSerif"  size="11"  name="Labels"  style="plain"  color="#000000"  background="#00ffffff"  just="left" />
                 <TextTraits font="SansSerif"  size="11"  name="LayoutGates"  style="plain"  color="#000000"  background="#00ffffff"  just="left" />
                 <TextTraits font="SansSerif"  size="9"  name="Numbers"  style="plain"  color="#000000"  background="#00ffffff"  just="left" />
                 <TextTraits font="SansSerif"  size="9"  name="Legend"  style="plain"  color="#000000"  background="#00ffffff"  just="left" />
                 <WindowPosition x="97"  y="454"  width="390"  height="582"  displayed="1"  panelState="---" />
               </GraphEnvironment>
             </Graph>
             <Gate gating:id="ID335459997" >
               <gating:PolygonGate eventsInside="1"  annoOffsetX="0"  annoOffsetY="0"  tint="#000000"  isTinted="0"  lineWeight="Normal"  userDefined="1"  quadId="-1"  gateResolution="256" >
                 <gating:dimension>
                   <data-type:fcs-dimension data-type:name="FSC-A" />
                 </gating:dimension>
                 <gating:dimension>
                   <data-type:fcs-dimension data-type:name="SSC-A" />
                 </gating:dimension>
                 <gating:vertex>
                   <gating:coordinate data-type:value="3170497.5118110236" />
                   <gating:coordinate data-type:value="176706.8273092369" />
                 </gating:vertex>
                 <gating:vertex>
                   <gating:coordinate data-type:value="5152058.456692914" />
                   <gating:coordinate data-type:value="96385.5421686747" />
                 </gating:vertex>
                 <gating:vertex>
                   <gating:coordinate data-type:value="8983076.283464568" />
                   <gating:coordinate data-type:value="224899.5983935743" />
                 </gating:vertex>
                 <gating:vertex>
                   <gating:coordinate data-type:value="11823313.637795275" />
                   <gating:coordinate data-type:value="514056.2248995983" />
                 </gating:vertex>
                 <gating:vertex>
                   <gating:coordinate data-type:value="15456175.37007874" />
                   <gating:coordinate data-type:value="1156626.5060240964" />
                 </gating:vertex>
                 <gating:vertex>
                   <gating:coordinate data-type:value="16645111.937007874" />
                   <gating:coordinate data-type:value="1638554.2168674697" />
                 </gating:vertex>
                 <gating:vertex>
                   <gating:coordinate data-type:value="16645111.937007874" />
                   <gating:coordinate data-type:value="3020080.3212851402" />
                 </gating:vertex>
                 <gating:vertex>
                   <gating:coordinate data-type:value="15522227.401574804" />
                   <gating:coordinate data-type:value="3485943.7751004016" />
                 </gating:vertex>
                 <gating:vertex>
                   <gating:coordinate data-type:value="13144354.267716536" />
                   <gating:coordinate data-type:value="3550200.8032128518" />
                 </gating:vertex>
                 <gating:vertex>
                   <gating:coordinate data-type:value="9973856.755905513" />
                   <gating:coordinate data-type:value="3309236.9477911643" />
                 </gating:vertex>
                 <gating:vertex>
                   <gating:coordinate data-type:value="7529931.590551181" />
                   <gating:coordinate data-type:value="2923694.7791164657" />
                 </gating:vertex>
                 <gating:vertex>
                   <gating:coordinate data-type:value="4623642.20472441" />
                   <gating:coordinate data-type:value="2345381.5261044176" />
                 </gating:vertex>
                 <gating:vertex>
                   <gating:coordinate data-type:value="3170497.5118110236" />
                   <gating:coordinate data-type:value="1606425.7028112449" />
                 </gating:vertex>
                 <gating:vertex>
                   <gating:coordinate data-type:value="2642081.2598425196" />
                   <gating:coordinate data-type:value="1108433.7349397591" />
                 </gating:vertex>
                 <gating:vertex>
                   <gating:coordinate data-type:value="2377873.1338582677" />
                   <gating:coordinate data-type:value="530120.4819277109" />
                 </gating:vertex>
               </gating:PolygonGate>
             </Gate>
             <Subpopulations>
               <Population name="Green Cells"  annotation=""  owningGroup="All Samples"  expanded="1"  sortPriority="10"  count="315" >
                 <Graph smoothing="0"  backColor="#ffffff"  foreColor="#000000"  heatMapStatParameter="FL1-A"  type="Pseudocolor"  fast="1" >
                   <Axis dimension="x"  name="FL1-H"  label=""  auto="auto" />
                   <Axis dimension="y"  name="FL2-H"  label=""  auto="auto" />
                   <GraphSettings level="5%"  smoothingHighResolution="1"  contourHighResolution="1"  histogramSmoothingCount="0"  graphResolution="256"  showOutliers="0"  drawLargeDots="0"  dotsToDraw="8000"  tint="le.chartfill.tinted.40"  lineWeight="le.lineweight.normal"  lineStyle="le.linestyle.solid" />
                   <GraphEnvironment showGrid="0"  showAxes="tnlTNL"  showGates="1"  showFreqOnPlots="1"  showGateNameOnPlots="1"  showMedians="0"  showUncomped="0"  addEventParam="0"  lastYAxisName="" >
                     <TextTraits font="SansSerif"  size="11"  name="Labels"  style="plain"  color="#000000"  background="#00ffffff"  just="left" />
                     <TextTraits font="SansSerif"  size="11"  name="LayoutGates"  style="plain"  color="#000000"  background="#00ffffff"  just="left" />
                     <TextTraits font="SansSerif"  size="9"  name="Numbers"  style="plain"  color="#000000"  background="#00ffffff"  just="left" />
                     <TextTraits font="SansSerif"  size="9"  name="Legend"  style="plain"  color="#000000"  background="#00ffffff"  just="left" />
                     <WindowPosition x="620"  y="25"  width="390"  height="582"  displayed="1"  panelState="---" />
                   </GraphEnvironment>
                 </Graph>
                 <Gate gating:id="ID371892386"  gating:parent_id="ID335459997" >
                   <gating:PolygonGate eventsInside="1"  annoOffsetX="33"  annoOffsetY="48"  tint="#000000"  isTinted="0"  lineWeight="Normal"  userDefined="1"  quadId="-1"  gateResolution="256" >
                     <gating:dimension>
                       <data-type:fcs-dimension data-type:name="FL1-H" />
                     </gating:dimension>
                     <gating:dimension>
                       <data-type:fcs-dimension data-type:name="FL2-H" />
                     </gating:dimension>
                     <gating:vertex>
                       <gating:coordinate data-type:value="1023.4435882876" />
                       <gating:coordinate data-type:value="19.9520029804" />
                     </gating:vertex>
                     <gating:vertex>
                       <gating:coordinate data-type:value="1397.3124010318" />
                       <gating:coordinate data-type:value="94.3965513611" />
                     </gating:vertex>
                     <gating:vertex>
                       <gating:coordinate data-type:value="2604.6700786978" />
                       <gating:coordinate data-type:value="334.9125177635" />
                     </gating:vertex>
                     <gating:vertex>
                       <gating:coordinate data-type:value="5386.2742624244" />
                       <gating:coordinate data-type:value="1188.2467414049" />
                     </gating:vertex>
                     <gating:vertex>
                       <gating:coordinate data-type:value="12356.6498506964" />
                       <gating:coordinate data-type:value="3348.7781974891" />
                     </gating:vertex>
                     <gating:vertex>
                       <gating:coordinate data-type:value="33122.8592479538" />
                       <gating:coordinate data-type:value="10589.2179016266" />
                     </gating:vertex>
                     <gating:vertex>
                       <gating:coordinate data-type:value="65031.728003646" />
                       <gating:coordinate data-type:value="25110.017271474" />
                     </gating:vertex>
                     <gating:vertex>
                       <gating:coordinate data-type:value="1801251.6918605152" />
                       <gating:coordinate data-type:value="668009.8883085933" />
                     </gating:vertex>
                     <gating:vertex>
                       <gating:coordinate data-type:value="9984750.631536765" />
                       <gating:coordinate data-type:value="3347737.4727253006" />
                     </gating:vertex>
                     <gating:vertex>
                       <gating:coordinate data-type:value="9479795.2120152" />
                       <gating:coordinate data-type:value="21.1341787396" />
                     </gating:vertex>
                     <gating:vertex>
                       <gating:coordinate data-type:value="174322.0694397667" />
                       <gating:coordinate data-type:value="21.1341787396" />
                     </gating:vertex>
                   </gating:PolygonGate>
                 </Gate>
               </Population>
               <Population name="Non Fluorescent Cells"  annotation=""  owningGroup="All Samples"  expanded="1"  sortPriority="10"  count="47223" >
                 <Graph smoothing="0"  backColor="#ffffff"  foreColor="#000000"  heatMapStatParameter="FL1-A"  type="Pseudocolor"  fast="1" >
                   <Axis dimension="x"  name="FL1-H"  label=""  auto="auto" />
                   <Axis dimension="y"  name="FL2-H"  label=""  auto="auto" />
                   <GraphSettings level="5%"  smoothingHighResolution="1"  contourHighResolution="1"  histogramSmoothingCount="0"  graphResolution="256"  showOutliers="0"  drawLargeDots="0"  dotsToDraw="8000"  tint="le.chartfill.tinted.40"  lineWeight="le.lineweight.normal"  lineStyle="le.linestyle.solid" />
                   <GraphEnvironment showGrid="0"  showAxes="tnlTNL"  showGates="1"  showFreqOnPlots="1"  showGateNameOnPlots="1"  showMedians="0"  showUncomped="0"  addEventParam="0"  lastYAxisName="" >
                     <TextTraits font="SansSerif"  size="11"  name="Labels"  style="plain"  color="#000000"  background="#00ffffff"  just="left" />
                     <TextTraits font="SansSerif"  size="11"  name="LayoutGates"  style="plain"  color="#000000"  background="#00ffffff"  just="left" />
                     <TextTraits font="SansSerif"  size="9"  name="Numbers"  style="plain"  color="#000000"  background="#00ffffff"  just="left" />
                     <TextTraits font="SansSerif"  size="9"  name="Legend"  style="plain"  color="#000000"  background="#00ffffff"  just="left" />
                     <WindowPosition x="620"  y="25"  width="390"  height="582"  displayed="1"  panelState="---" />
                   </GraphEnvironment>
                 </Graph>
                 <Gate gating:id="ID522635408"  gating:parent_id="ID335459997" >
                   <gating:PolygonGate eventsInside="1"  annoOffsetX="-17"  annoOffsetY="-93"  tint="#000000"  isTinted="0"  lineWeight="Normal"  userDefined="1"  quadId="-1"  gateResolution="256" >
                     <gating:dimension>
                       <data-type:fcs-dimension data-type:name="FL1-H" />
                     </gating:dimension>
                     <gating:dimension>
                       <data-type:fcs-dimension data-type:name="FL2-H" />
                     </gating:dimension>
                     <gating:vertex>
                       <gating:coordinate data-type:value="72.5458004431" />
                       <gating:coordinate data-type:value="37.5815014466" />
                     </gating:vertex>
                     <gating:vertex>
                       <gating:coordinate data-type:value="194.4640631678" />
                       <gating:coordinate data-type:value="19.9520029804" />
                     </gating:vertex>
                     <gating:vertex>
                       <gating:coordinate data-type:value="1023.4435882876" />
                       <gating:coordinate data-type:value="19.9520029804" />
                     </gating:vertex>
                     <gating:vertex>
                       <gating:coordinate data-type:value="1397.3124010318" />
                       <gating:coordinate data-type:value="94.3965513611" />
                     </gating:vertex>
                     <gating:vertex>
                       <gating:coordinate data-type:value="2604.6700786978" />
                       <gating:coordinate data-type:value="334.9125177635" />
                     </gating:vertex>
                     <gating:vertex>
                       <gating:coordinate data-type:value="5386.2742624244" />
                       <gating:coordinate data-type:value="1188.2467414049" />
                     </gating:vertex>
                     <gating:vertex>
                       <gating:coordinate data-type:value="12356.6498506964" />
                       <gating:coordinate data-type:value="3348.7781974891" />
                     </gating:vertex>
                     <gating:vertex>
                       <gating:coordinate data-type:value="33122.8592479538" />
                       <gating:coordinate data-type:value="10589.2179016266" />
                     </gating:vertex>
                     <gating:vertex>
                       <gating:coordinate data-type:value="61742.9003996221" />
                       <gating:coordinate data-type:value="23705.4463109767" />
                     </gating:vertex>
                     <gating:vertex>
                       <gating:coordinate data-type:value="45222.7973426802" />
                       <gating:coordinate data-type:value="31611.311311628" />
                     </gating:vertex>
                     <gating:vertex>
                       <gating:coordinate data-type:value="24260.414419882" />
                       <gating:coordinate data-type:value="17776.8071454819" />
                     </gating:vertex>
                     <gating:vertex>
                       <gating:coordinate data-type:value="9050.4700688781" />
                       <gating:coordinate data-type:value="6307.7432775451" />
                     </gating:vertex>
                     <gating:vertex>
                       <gating:coordinate data-type:value="3043.4594728668" />
                       <gating:coordinate data-type:value="2817.6676008212" />
                     </gating:vertex>
                     <gating:vertex>
                       <gating:coordinate data-type:value="922.5446081483" />
                       <gating:coordinate data-type:value="1258.6515270811" />
                     </gating:vertex>
                     <gating:vertex>
                       <gating:coordinate data-type:value="265.5027107786" />
                       <gating:coordinate data-type:value="668.2175552595" />
                     </gating:vertex>
                     <gating:vertex>
                       <gating:coordinate data-type:value="76.4100606173" />
                       <gating:coordinate data-type:value="446.607236257" />
                     </gating:vertex>
                     <gating:vertex>
                       <gating:coordinate data-type:value="58.9466607173" />
                       <gating:coordinate data-type:value="133.3366006419" />
                     </gating:vertex>
                   </gating:PolygonGate>
                 </Gate>
               </Population>
             </Subpopulations>
           </Population>
         </Subpopulations>
       </SampleNode>
     </Sample>
     <Sample>
       <DataSet uri="file:/Users/cliftonricana/OneDrive/Mizzou/Johnson/Johnson%20Data/Flow%20Data/20201120_144111/B05%20BBZv745-2200-200uL.fcs"  sampleID="24" />
       <Transformations>
         <transforms:linear transforms:minRange="0"  transforms:maxRange="16777216"  gain="1" >
           <data-type:parameter data-type:name="FSC-A" />
         </transforms:linear>
         <transforms:linear transforms:minRange="0"  transforms:maxRange="16777216"  gain="1" >
           <data-type:parameter data-type:name="SSC-A" />
         </transforms:linear>
         <transforms:log transforms:offset="1"  transforms:decades="7.2247198959" >
           <data-type:parameter data-type:name="FL1-A" />
         </transforms:log>
         <transforms:log transforms:offset="1"  transforms:decades="7.2247198959" >
           <data-type:parameter data-type:name="FL2-A" />
         </transforms:log>
         <transforms:log transforms:offset="1"  transforms:decades="7.2247198959" >
           <data-type:parameter data-type:name="FL3-A" />
         </transforms:log>
         <transforms:log transforms:offset="1"  transforms:decades="7.2247198959" >
           <data-type:parameter data-type:name="FL4-A" />
         </transforms:log>
         <transforms:linear transforms:minRange="0"  transforms:maxRange="16777216"  gain="1" >
           <data-type:parameter data-type:name="FSC-H" />
         </transforms:linear>
         <transforms:linear transforms:minRange="0"  transforms:maxRange="16777216"  gain="1" >
           <data-type:parameter data-type:name="SSC-H" />
         </transforms:linear>
         <transforms:log transforms:offset="31.6227766017"  transforms:decades="5.7247198959" >
           <data-type:parameter data-type:name="FL1-H" />
         </transforms:log>
         <transforms:log transforms:offset="10"  transforms:decades="6.2247198959" >
           <data-type:parameter data-type:name="FL2-H" />
         </transforms:log>
         <transforms:log transforms:offset="1"  transforms:decades="7.2247198959" >
           <data-type:parameter data-type:name="FL3-H" />
         </transforms:log>
         <transforms:log transforms:offset="1"  transforms:decades="7.2247198959" >
           <data-type:parameter data-type:name="FL4-H" />
         </transforms:log>
         <transforms:linear transforms:minRange="0"  transforms:maxRange="16777216"  gain="1" >
           <data-type:parameter data-type:name="Width" />
         </transforms:linear>
         <transforms:linear transforms:minRange="15.1630434783"  transforms:maxRange="9"  gain="0.097826087" >
           <data-type:parameter data-type:name="Time" />
         </transforms:linear>
       </Transformations>
       <Keywords>
         <Keyword name="FJ_FCS_VERSION"  value="3" />
         <Keyword name="$FIL"  value="B05 BBZv745-2200-200uL.fcs" />
         <Keyword name="$SMNO"  value="B5" />
         <Keyword name="#SAMPLE"  value="BBZv745-2200-200uL" />
         <Keyword name="$DATATYPE"  value="I" />
         <Keyword name="$MODE"  value="L" />
         <Keyword name="$BYTEORD"  value="4,3,2,1" />
         <Keyword name="$NEXTDATA"  value="0" />
         <Keyword name="$PAR"  value="14" />
         <Keyword name="$P1B"  value="32" />
         <Keyword name="$P2B"  value="32" />
         <Keyword name="$P3B"  value="32" />
         <Keyword name="$P4B"  value="32" />
         <Keyword name="$P5B"  value="32" />
         <Keyword name="$P6B"  value="32" />
         <Keyword name="$P7B"  value="32" />
         <Keyword name="$P8B"  value="32" />
         <Keyword name="$P9B"  value="32" />
         <Keyword name="$P10B"  value="32" />
         <Keyword name="$P11B"  value="32" />
         <Keyword name="$P12B"  value="32" />
         <Keyword name="$P13B"  value="32" />
         <Keyword name="$P14B"  value="32" />
         <Keyword name="$P1R"  value="16777216" />
         <Keyword name="$P2R"  value="16777216" />
         <Keyword name="$P3R"  value="16777216" />
         <Keyword name="$P4R"  value="16777216" />
         <Keyword name="$P5R"  value="16777216" />
         <Keyword name="$P6R"  value="16777216" />
         <Keyword name="$P7R"  value="16777216" />
         <Keyword name="$P8R"  value="16777216" />
         <Keyword name="$P9R"  value="16777216" />
         <Keyword name="$P10R"  value="16777216" />
         <Keyword name="$P11R"  value="16777216" />
         <Keyword name="$P12R"  value="16777216" />
         <Keyword name="$P13R"  value="16777216" />
         <Keyword name="$P14R"  value="16777216" />
         <Keyword name="$P1N"  value="FSC-A" />
         <Keyword name="$P2N"  value="SSC-A" />
         <Keyword name="$P3N"  value="FL1-A" />
         <Keyword name="$P4N"  value="FL2-A" />
         <Keyword name="$P5N"  value="FL3-A" />
         <Keyword name="$P6N"  value="FL4-A" />
         <Keyword name="$P7N"  value="FSC-H" />
         <Keyword name="$P8N"  value="SSC-H" />
         <Keyword name="$P9N"  value="FL1-H" />
         <Keyword name="$P10N"  value="FL2-H" />
         <Keyword name="$P11N"  value="FL3-H" />
         <Keyword name="$P12N"  value="FL4-H" />
         <Keyword name="$P13N"  value="Width" />
         <Keyword name="$P14N"  value="Time" />
         <Keyword name="$P1E"  value="0,0" />
         <Keyword name="#BDACCURIDECADES1"  value="7.224719870049579" />
         <Keyword name="$P2E"  value="0,0" />
         <Keyword name="#BDACCURIDECADES2"  value="7.224719870049579" />
         <Keyword name="$P3E"  value="0,0" />
         <Keyword name="#BDACCURIDECADES3"  value="7.224719870049579" />
         <Keyword name="$P4E"  value="0,0" />
         <Keyword name="#BDACCURIDECADES4"  value="7.224719870049579" />
         <Keyword name="$P5E"  value="0,0" />
         <Keyword name="#BDACCURIDECADES5"  value="7.224719870049579" />
         <Keyword name="$P6E"  value="0,0" />
         <Keyword name="#BDACCURIDECADES6"  value="7.224719870049579" />
         <Keyword name="$P7E"  value="0,0" />
         <Keyword name="#BDACCURIDECADES7"  value="7.224719870049579" />
         <Keyword name="$P8E"  value="0,0" />
         <Keyword name="#BDACCURIDECADES8"  value="7.224719870049579" />
         <Keyword name="$P9E"  value="0,0" />
         <Keyword name="#BDACCURIDECADES9"  value="7.224719870049579" />
         <Keyword name="$P10E"  value="0,0" />
         <Keyword name="#BDACCURIDECADES10"  value="7.224719870049579" />
         <Keyword name="$P11E"  value="0,0" />
         <Keyword name="#BDACCURIDECADES11"  value="7.224719870049579" />
         <Keyword name="$P12E"  value="0,0" />
         <Keyword name="#BDACCURIDECADES12"  value="7.224719870049579" />
         <Keyword name="$P13E"  value="0,0" />
         <Keyword name="#BDACCURIDECADES13"  value="7.224719870049579" />
         <Keyword name="$P14E"  value="0,0" />
         <Keyword name="#BDACCURIDECADES14"  value="7.224719870049579" />
         <Keyword name="$P1S"  value="FSC-A" />
         <Keyword name="$P2S"  value="SSC-A" />
         <Keyword name="$P3S"  value="FL1-A" />
         <Keyword name="$P4S"  value="FL2-A" />
         <Keyword name="$P5S"  value="FL3-A" />
         <Keyword name="$P6S"  value="FL4-A" />
         <Keyword name="$P7S"  value="FSC-H" />
         <Keyword name="$P8S"  value="SSC-H" />
         <Keyword name="$P9S"  value="FL1-H" />
         <Keyword name="$P10S"  value="FL2-H" />
         <Keyword name="$P11S"  value="FL3-H" />
         <Keyword name="$P12S"  value="FL4-H" />
         <Keyword name="$P13S"  value="Width" />
         <Keyword name="$P14S"  value="Time" />
         <Keyword name="#P1VirtualGain"  value="1.0" />
         <Keyword name="#P2VirtualGain"  value="1.0" />
         <Keyword name="#P3VirtualGain"  value="1.0" />
         <Keyword name="#P4VirtualGain"  value="1.0" />
         <Keyword name="#P5VirtualGain"  value="1.0" />
         <Keyword name="#P6VirtualGain"  value="1.0" />
         <Keyword name="#P7VirtualGain"  value="1.0" />
         <Keyword name="#P8VirtualGain"  value="1.0" />
         <Keyword name="#P9VirtualGain"  value="1.0" />
         <Keyword name="#P10VirtualGain"  value="1.0" />
         <Keyword name="#P11VirtualGain"  value="1.0" />
         <Keyword name="#P12VirtualGain"  value="1.0" />
         <Keyword name="#P13VirtualGain"  value="1.0" />
         <Keyword name="#P14VirtualGain"  value="1.0" />
         <Keyword name="$TOT"  value="61348" />
         <Keyword name="$DATE"  value="13-AUG-2019" />
         <Keyword name="$CYT"  value="BD Accuri C6" />
         <Keyword name="#BDACCURI4COLORCOMP"  value="0,0.0,0.0,0.0,0.0,0,0.0,0.0,0.0,0.0,0,0.0,0.0,0.0,0.0,0" />
         <Keyword name="#LASERCONFIGURATION"  value="3 Blue 1 Red" />
         <Keyword name="$SPILLOVER"  value="8,3,4,5,6,9,10,11,12,1.000,0.000,0.000,0.000,0.000,0.000,0.000,0.000,0.000,1.000,0.000,0.000,0.000,0.000,0.000,0.000,0.000,0.000,1.000,0.000,0.000,0.000,0.000,0.000,0.000,0.000,0.000,1.000,0.000,0.000,0.000,0.000,0.000,0.000,0.000,0.000,1.000,0.000,0.000,0.000,0.000,0.000,0.000,0.000,0.000,1.000,0.000,0.000,0.000,0.000,0.000,0.000,0.000,0.000,1.000,0.000,0.000,0.000,0.000,0.000,0.000,0.000,0.000,1.000" />
         <Keyword name="#BDACCURICAPTUREDDATE"  value="1565710349588" />
         <Keyword name="$TIMESTEP"  value="0.1" />
         <Keyword name="$PROJ"  value="20201120_144111" />
         <Keyword name="$BTIM"  value="10:32:45:94" />
         <Keyword name="$ETIM"  value="10:32:54:45" />
         <Keyword name="#ATIM"  value="9" />
         <Keyword name="#ACQUISITIONTIMEMILLI"  value="9391" />
         <Keyword name="$VOL"  value="5338" />
         <Keyword name="$BEGINSTEXT"  value="58" />
         <Keyword name="$ENDSTEXT"  value="2561" />
         <Keyword name="$BEGINDATA"  value="2562" />
         <Keyword name="$ENDDATA"  value="3438050" />
         <Keyword name="$BEGINANALYSIS"  value="0" />
         <Keyword name="$ENDANALYSIS"  value="0" />
         <Keyword name="#SPACERS"  value="000" />
       </Keywords>
       <SampleNode name="B05 BBZv745-2200-200uL.fcs"  annotation=""  owningGroup=""  expanded="1"  sortPriority="10"  count="61348"  sampleID="24" >
         <Graph smoothing="0"  backColor="#ffffff"  foreColor="#000000"  type="Pseudocolor"  fast="1" >
           <Axis dimension="x"  name="FSC-A"  label=""  auto="auto" />
           <Axis dimension="y"  name="SSC-A"  label=""  auto="auto" />
           <GraphSettings level="5%"  smoothingHighResolution="1"  contourHighResolution="1"  histogramSmoothingCount="0"  graphResolution="256"  showOutliers="0"  drawLargeDots="0"  dotsToDraw="8000"  tint="le.chartfill.tinted.40"  lineWeight="le.lineweight.normal"  lineStyle="le.linestyle.solid" />
           <GraphEnvironment showGrid="0"  showAxes="tnlTNL"  showGates="1"  showFreqOnPlots="1"  showGateNameOnPlots="1"  showMedians="0"  showUncomped="0"  addEventParam="0"  lastYAxisName="" >
             <TextTraits font="SansSerif"  size="11"  name="Labels"  style="plain"  color="#000000"  background="#00ffffff"  just="left" />
             <TextTraits font="SansSerif"  size="11"  name="LayoutGates"  style="plain"  color="#000000"  background="#00ffffff"  just="left" />
             <TextTraits font="SansSerif"  size="9"  name="Numbers"  style="plain"  color="#000000"  background="#00ffffff"  just="left" />
             <TextTraits font="SansSerif"  size="9"  name="Legend"  style="plain"  color="#000000"  background="#00ffffff"  just="left" />
           </GraphEnvironment>
         </Graph>
         <Subpopulations>
           <Population name="Live"  annotation=""  owningGroup="All Samples"  expanded="1"  sortPriority="10"  count="47100" >
             <Graph smoothing="0"  backColor="#ffffff"  foreColor="#000000"  heatMapStatParameter="FL1-A"  type="Pseudocolor"  fast="1" >
               <Axis dimension="x"  name="FL1-H"  label=""  auto="auto" />
               <Axis dimension="y"  name="FL2-H"  label=""  auto="auto" />
               <GraphSettings level="5%"  smoothingHighResolution="1"  contourHighResolution="1"  histogramSmoothingCount="0"  graphResolution="256"  showOutliers="0"  drawLargeDots="0"  dotsToDraw="8000"  tint="le.chartfill.tinted.40"  lineWeight="le.lineweight.normal"  lineStyle="le.linestyle.solid" />
               <GraphEnvironment showGrid="0"  showAxes="tnlTNL"  showGates="1"  showFreqOnPlots="1"  showGateNameOnPlots="1"  showMedians="0"  showUncomped="0"  addEventParam="0"  lastYAxisName="" >
                 <TextTraits font="SansSerif"  size="11"  name="Labels"  style="plain"  color="#000000"  background="#00ffffff"  just="left" />
                 <TextTraits font="SansSerif"  size="11"  name="LayoutGates"  style="plain"  color="#000000"  background="#00ffffff"  just="left" />
                 <TextTraits font="SansSerif"  size="9"  name="Numbers"  style="plain"  color="#000000"  background="#00ffffff"  just="left" />
                 <TextTraits font="SansSerif"  size="9"  name="Legend"  style="plain"  color="#000000"  background="#00ffffff"  just="left" />
                 <WindowPosition x="97"  y="454"  width="390"  height="582"  displayed="1"  panelState="---" />
               </GraphEnvironment>
             </Graph>
             <Gate gating:id="ID1358697666" >
               <gating:PolygonGate eventsInside="1"  annoOffsetX="0"  annoOffsetY="0"  tint="#000000"  isTinted="0"  lineWeight="Normal"  userDefined="1"  quadId="-1"  gateResolution="256" >
                 <gating:dimension>
                   <data-type:fcs-dimension data-type:name="FSC-A" />
                 </gating:dimension>
                 <gating:dimension>
                   <data-type:fcs-dimension data-type:name="SSC-A" />
                 </gating:dimension>
                 <gating:vertex>
                   <gating:coordinate data-type:value="3170497.5118110236" />
                   <gating:coordinate data-type:value="176706.8273092369" />
                 </gating:vertex>
                 <gating:vertex>
                   <gating:coordinate data-type:value="5152058.456692914" />
                   <gating:coordinate data-type:value="96385.5421686747" />
                 </gating:vertex>
                 <gating:vertex>
                   <gating:coordinate data-type:value="8983076.283464568" />
                   <gating:coordinate data-type:value="224899.5983935743" />
                 </gating:vertex>
                 <gating:vertex>
                   <gating:coordinate data-type:value="11823313.637795275" />
                   <gating:coordinate data-type:value="514056.2248995983" />
                 </gating:vertex>
                 <gating:vertex>
                   <gating:coordinate data-type:value="15456175.37007874" />
                   <gating:coordinate data-type:value="1156626.5060240964" />
                 </gating:vertex>
                 <gating:vertex>
                   <gating:coordinate data-type:value="16645111.937007874" />
                   <gating:coordinate data-type:value="1638554.2168674697" />
                 </gating:vertex>
                 <gating:vertex>
                   <gating:coordinate data-type:value="16645111.937007874" />
                   <gating:coordinate data-type:value="3020080.3212851402" />
                 </gating:vertex>
                 <gating:vertex>
                   <gating:coordinate data-type:value="15522227.401574804" />
                   <gating:coordinate data-type:value="3485943.7751004016" />
                 </gating:vertex>
                 <gating:vertex>
                   <gating:coordinate data-type:value="13144354.267716536" />
                   <gating:coordinate data-type:value="3550200.8032128518" />
                 </gating:vertex>
                 <gating:vertex>
                   <gating:coordinate data-type:value="9973856.755905513" />
                   <gating:coordinate data-type:value="3309236.9477911643" />
                 </gating:vertex>
                 <gating:vertex>
                   <gating:coordinate data-type:value="7529931.590551181" />
                   <gating:coordinate data-type:value="2923694.7791164657" />
                 </gating:vertex>
                 <gating:vertex>
                   <gating:coordinate data-type:value="4623642.20472441" />
                   <gating:coordinate data-type:value="2345381.5261044176" />
                 </gating:vertex>
                 <gating:vertex>
                   <gating:coordinate data-type:value="3170497.5118110236" />
                   <gating:coordinate data-type:value="1606425.7028112449" />
                 </gating:vertex>
                 <gating:vertex>
                   <gating:coordinate data-type:value="2642081.2598425196" />
                   <gating:coordinate data-type:value="1108433.7349397591" />
                 </gating:vertex>
                 <gating:vertex>
                   <gating:coordinate data-type:value="2377873.1338582677" />
                   <gating:coordinate data-type:value="530120.4819277109" />
                 </gating:vertex>
               </gating:PolygonGate>
             </Gate>
             <Subpopulations>
               <Population name="Green Cells"  annotation=""  owningGroup="All Samples"  expanded="1"  sortPriority="10"  count="79" >
                 <Graph smoothing="0"  backColor="#ffffff"  foreColor="#000000"  heatMapStatParameter="FL1-A"  type="Pseudocolor"  fast="1" >
                   <Axis dimension="x"  name="FL1-H"  label=""  auto="auto" />
                   <Axis dimension="y"  name="FL2-H"  label=""  auto="auto" />
                   <GraphSettings level="5%"  smoothingHighResolution="1"  contourHighResolution="1"  histogramSmoothingCount="0"  graphResolution="256"  showOutliers="0"  drawLargeDots="0"  dotsToDraw="8000"  tint="le.chartfill.tinted.40"  lineWeight="le.lineweight.normal"  lineStyle="le.linestyle.solid" />
                   <GraphEnvironment showGrid="0"  showAxes="tnlTNL"  showGates="1"  showFreqOnPlots="1"  showGateNameOnPlots="1"  showMedians="0"  showUncomped="0"  addEventParam="0"  lastYAxisName="" >
                     <TextTraits font="SansSerif"  size="11"  name="Labels"  style="plain"  color="#000000"  background="#00ffffff"  just="left" />
                     <TextTraits font="SansSerif"  size="11"  name="LayoutGates"  style="plain"  color="#000000"  background="#00ffffff"  just="left" />
                     <TextTraits font="SansSerif"  size="9"  name="Numbers"  style="plain"  color="#000000"  background="#00ffffff"  just="left" />
                     <TextTraits font="SansSerif"  size="9"  name="Legend"  style="plain"  color="#000000"  background="#00ffffff"  just="left" />
                     <WindowPosition x="620"  y="25"  width="390"  height="582"  displayed="1"  panelState="---" />
                   </GraphEnvironment>
                 </Graph>
                 <Gate gating:id="ID1203612941"  gating:parent_id="ID1358697666" >
                   <gating:PolygonGate eventsInside="1"  annoOffsetX="33"  annoOffsetY="48"  tint="#000000"  isTinted="0"  lineWeight="Normal"  userDefined="1"  quadId="-1"  gateResolution="256" >
                     <gating:dimension>
                       <data-type:fcs-dimension data-type:name="FL1-H" />
                     </gating:dimension>
                     <gating:dimension>
                       <data-type:fcs-dimension data-type:name="FL2-H" />
                     </gating:dimension>
                     <gating:vertex>
                       <gating:coordinate data-type:value="1023.4435882876" />
                       <gating:coordinate data-type:value="19.9520029804" />
                     </gating:vertex>
                     <gating:vertex>
                       <gating:coordinate data-type:value="1397.3124010318" />
                       <gating:coordinate data-type:value="94.3965513611" />
                     </gating:vertex>
                     <gating:vertex>
                       <gating:coordinate data-type:value="2604.6700786978" />
                       <gating:coordinate data-type:value="334.9125177635" />
                     </gating:vertex>
                     <gating:vertex>
                       <gating:coordinate data-type:value="5386.2742624244" />
                       <gating:coordinate data-type:value="1188.2467414049" />
                     </gating:vertex>
                     <gating:vertex>
                       <gating:coordinate data-type:value="12356.6498506964" />
                       <gating:coordinate data-type:value="3348.7781974891" />
                     </gating:vertex>
                     <gating:vertex>
                       <gating:coordinate data-type:value="33122.8592479538" />
                       <gating:coordinate data-type:value="10589.2179016266" />
                     </gating:vertex>
                     <gating:vertex>
                       <gating:coordinate data-type:value="65031.728003646" />
                       <gating:coordinate data-type:value="25110.017271474" />
                     </gating:vertex>
                     <gating:vertex>
                       <gating:coordinate data-type:value="1801251.6918605152" />
                       <gating:coordinate data-type:value="668009.8883085933" />
                     </gating:vertex>
                     <gating:vertex>
                       <gating:coordinate data-type:value="9984750.631536765" />
                       <gating:coordinate data-type:value="3347737.4727253006" />
                     </gating:vertex>
                     <gating:vertex>
                       <gating:coordinate data-type:value="9479795.2120152" />
                       <gating:coordinate data-type:value="21.1341787396" />
                     </gating:vertex>
                     <gating:vertex>
                       <gating:coordinate data-type:value="174322.0694397667" />
                       <gating:coordinate data-type:value="21.1341787396" />
                     </gating:vertex>
                   </gating:PolygonGate>
                 </Gate>
               </Population>
               <Population name="Non Fluorescent Cells"  annotation=""  owningGroup="All Samples"  expanded="1"  sortPriority="10"  count="47011" >
                 <Graph smoothing="0"  backColor="#ffffff"  foreColor="#000000"  heatMapStatParameter="FL1-A"  type="Pseudocolor"  fast="1" >
                   <Axis dimension="x"  name="FL1-H"  label=""  auto="auto" />
                   <Axis dimension="y"  name="FL2-H"  label=""  auto="auto" />
                   <GraphSettings level="5%"  smoothingHighResolution="1"  contourHighResolution="1"  histogramSmoothingCount="0"  graphResolution="256"  showOutliers="0"  drawLargeDots="0"  dotsToDraw="8000"  tint="le.chartfill.tinted.40"  lineWeight="le.lineweight.normal"  lineStyle="le.linestyle.solid" />
                   <GraphEnvironment showGrid="0"  showAxes="tnlTNL"  showGates="1"  showFreqOnPlots="1"  showGateNameOnPlots="1"  showMedians="0"  showUncomped="0"  addEventParam="0"  lastYAxisName="" >
                     <TextTraits font="SansSerif"  size="11"  name="Labels"  style="plain"  color="#000000"  background="#00ffffff"  just="left" />
                     <TextTraits font="SansSerif"  size="11"  name="LayoutGates"  style="plain"  color="#000000"  background="#00ffffff"  just="left" />
                     <TextTraits font="SansSerif"  size="9"  name="Numbers"  style="plain"  color="#000000"  background="#00ffffff"  just="left" />
                     <TextTraits font="SansSerif"  size="9"  name="Legend"  style="plain"  color="#000000"  background="#00ffffff"  just="left" />
                     <WindowPosition x="620"  y="25"  width="390"  height="582"  displayed="1"  panelState="---" />
                   </GraphEnvironment>
                 </Graph>
                 <Gate gating:id="ID1400744440"  gating:parent_id="ID1358697666" >
                   <gating:PolygonGate eventsInside="1"  annoOffsetX="-17"  annoOffsetY="-93"  tint="#000000"  isTinted="0"  lineWeight="Normal"  userDefined="1"  quadId="-1"  gateResolution="256" >
                     <gating:dimension>
                       <data-type:fcs-dimension data-type:name="FL1-H" />
                     </gating:dimension>
                     <gating:dimension>
                       <data-type:fcs-dimension data-type:name="FL2-H" />
                     </gating:dimension>
                     <gating:vertex>
                       <gating:coordinate data-type:value="72.5458004431" />
                       <gating:coordinate data-type:value="37.5815014466" />
                     </gating:vertex>
                     <gating:vertex>
                       <gating:coordinate data-type:value="194.4640631678" />
                       <gating:coordinate data-type:value="19.9520029804" />
                     </gating:vertex>
                     <gating:vertex>
                       <gating:coordinate data-type:value="1023.4435882876" />
                       <gating:coordinate data-type:value="19.9520029804" />
                     </gating:vertex>
                     <gating:vertex>
                       <gating:coordinate data-type:value="1397.3124010318" />
                       <gating:coordinate data-type:value="94.3965513611" />
                     </gating:vertex>
                     <gating:vertex>
                       <gating:coordinate data-type:value="2604.6700786978" />
                       <gating:coordinate data-type:value="334.9125177635" />
                     </gating:vertex>
                     <gating:vertex>
                       <gating:coordinate data-type:value="5386.2742624244" />
                       <gating:coordinate data-type:value="1188.2467414049" />
                     </gating:vertex>
                     <gating:vertex>
                       <gating:coordinate data-type:value="12356.6498506964" />
                       <gating:coordinate data-type:value="3348.7781974891" />
                     </gating:vertex>
                     <gating:vertex>
                       <gating:coordinate data-type:value="33122.8592479538" />
                       <gating:coordinate data-type:value="10589.2179016266" />
                     </gating:vertex>
                     <gating:vertex>
                       <gating:coordinate data-type:value="61742.9003996221" />
                       <gating:coordinate data-type:value="23705.4463109767" />
                     </gating:vertex>
                     <gating:vertex>
                       <gating:coordinate data-type:value="45222.7973426802" />
                       <gating:coordinate data-type:value="31611.311311628" />
                     </gating:vertex>
                     <gating:vertex>
                       <gating:coordinate data-type:value="24260.414419882" />
                       <gating:coordinate data-type:value="17776.8071454819" />
                     </gating:vertex>
                     <gating:vertex>
                       <gating:coordinate data-type:value="9050.4700688781" />
                       <gating:coordinate data-type:value="6307.7432775451" />
                     </gating:vertex>
                     <gating:vertex>
                       <gating:coordinate data-type:value="3043.4594728668" />
                       <gating:coordinate data-type:value="2817.6676008212" />
                     </gating:vertex>
                     <gating:vertex>
                       <gating:coordinate data-type:value="922.5446081483" />
                       <gating:coordinate data-type:value="1258.6515270811" />
                     </gating:vertex>
                     <gating:vertex>
                       <gating:coordinate data-type:value="265.5027107786" />
                       <gating:coordinate data-type:value="668.2175552595" />
                     </gating:vertex>
                     <gating:vertex>
                       <gating:coordinate data-type:value="76.4100606173" />
                       <gating:coordinate data-type:value="446.607236257" />
                     </gating:vertex>
                     <gating:vertex>
                       <gating:coordinate data-type:value="58.9466607173" />
                       <gating:coordinate data-type:value="133.3366006419" />
                     </gating:vertex>
                   </gating:PolygonGate>
                 </Gate>
               </Population>
             </Subpopulations>
           </Population>
         </Subpopulations>
       </SampleNode>
     </Sample>
     <Sample>
       <DataSet uri="file:/Users/cliftonricana/OneDrive/Mizzou/Johnson/Johnson%20Data/Flow%20Data/20201120_144111/B04%20BBZv745-1700-200uL.fcs"  sampleID="10" />
       <Transformations>
         <transforms:linear transforms:minRange="0"  transforms:maxRange="16777216"  gain="1" >
           <data-type:parameter data-type:name="FSC-A" />
         </transforms:linear>
         <transforms:linear transforms:minRange="0"  transforms:maxRange="16777216"  gain="1" >
           <data-type:parameter data-type:name="SSC-A" />
         </transforms:linear>
         <transforms:log transforms:offset="1"  transforms:decades="7.2247198959" >
           <data-type:parameter data-type:name="FL1-A" />
         </transforms:log>
         <transforms:log transforms:offset="1"  transforms:decades="7.2247198959" >
           <data-type:parameter data-type:name="FL2-A" />
         </transforms:log>
         <transforms:log transforms:offset="1"  transforms:decades="7.2247198959" >
           <data-type:parameter data-type:name="FL3-A" />
         </transforms:log>
         <transforms:log transforms:offset="1"  transforms:decades="7.2247198959" >
           <data-type:parameter data-type:name="FL4-A" />
         </transforms:log>
         <transforms:linear transforms:minRange="0"  transforms:maxRange="16777216"  gain="1" >
           <data-type:parameter data-type:name="FSC-H" />
         </transforms:linear>
         <transforms:linear transforms:minRange="0"  transforms:maxRange="16777216"  gain="1" >
           <data-type:parameter data-type:name="SSC-H" />
         </transforms:linear>
         <transforms:log transforms:offset="31.6227766017"  transforms:decades="5.7247198959" >
           <data-type:parameter data-type:name="FL1-H" />
         </transforms:log>
         <transforms:log transforms:offset="10"  transforms:decades="6.2247198959" >
           <data-type:parameter data-type:name="FL2-H" />
         </transforms:log>
         <transforms:log transforms:offset="1"  transforms:decades="7.2247198959" >
           <data-type:parameter data-type:name="FL3-H" />
         </transforms:log>
         <transforms:log transforms:offset="1"  transforms:decades="7.2247198959" >
           <data-type:parameter data-type:name="FL4-H" />
         </transforms:log>
         <transforms:linear transforms:minRange="0"  transforms:maxRange="16777216"  gain="1" >
           <data-type:parameter data-type:name="Width" />
         </transforms:linear>
         <transforms:linear transforms:minRange="15.4"  transforms:maxRange="9"  gain="0.1" >
           <data-type:parameter data-type:name="Time" />
         </transforms:linear>
       </Transformations>
       <Keywords>
         <Keyword name="FJ_FCS_VERSION"  value="3" />
         <Keyword name="$FIL"  value="B04 BBZv745-1700-200uL.fcs" />
         <Keyword name="$SMNO"  value="B4" />
         <Keyword name="#SAMPLE"  value="BBZv745-1700-200uL" />
         <Keyword name="$DATATYPE"  value="I" />
         <Keyword name="$MODE"  value="L" />
         <Keyword name="$BYTEORD"  value="4,3,2,1" />
         <Keyword name="$NEXTDATA"  value="0" />
         <Keyword name="$PAR"  value="14" />
         <Keyword name="$P1B"  value="32" />
         <Keyword name="$P2B"  value="32" />
         <Keyword name="$P3B"  value="32" />
         <Keyword name="$P4B"  value="32" />
         <Keyword name="$P5B"  value="32" />
         <Keyword name="$P6B"  value="32" />
         <Keyword name="$P7B"  value="32" />
         <Keyword name="$P8B"  value="32" />
         <Keyword name="$P9B"  value="32" />
         <Keyword name="$P10B"  value="32" />
         <Keyword name="$P11B"  value="32" />
         <Keyword name="$P12B"  value="32" />
         <Keyword name="$P13B"  value="32" />
         <Keyword name="$P14B"  value="32" />
         <Keyword name="$P1R"  value="16777216" />
         <Keyword name="$P2R"  value="16777216" />
         <Keyword name="$P3R"  value="16777216" />
         <Keyword name="$P4R"  value="16777216" />
         <Keyword name="$P5R"  value="16777216" />
         <Keyword name="$P6R"  value="16777216" />
         <Keyword name="$P7R"  value="16777216" />
         <Keyword name="$P8R"  value="16777216" />
         <Keyword name="$P9R"  value="16777216" />
         <Keyword name="$P10R"  value="16777216" />
         <Keyword name="$P11R"  value="16777216" />
         <Keyword name="$P12R"  value="16777216" />
         <Keyword name="$P13R"  value="16777216" />
         <Keyword name="$P14R"  value="16777216" />
         <Keyword name="$P1N"  value="FSC-A" />
         <Keyword name="$P2N"  value="SSC-A" />
         <Keyword name="$P3N"  value="FL1-A" />
         <Keyword name="$P4N"  value="FL2-A" />
         <Keyword name="$P5N"  value="FL3-A" />
         <Keyword name="$P6N"  value="FL4-A" />
         <Keyword name="$P7N"  value="FSC-H" />
         <Keyword name="$P8N"  value="SSC-H" />
         <Keyword name="$P9N"  value="FL1-H" />
         <Keyword name="$P10N"  value="FL2-H" />
         <Keyword name="$P11N"  value="FL3-H" />
         <Keyword name="$P12N"  value="FL4-H" />
         <Keyword name="$P13N"  value="Width" />
         <Keyword name="$P14N"  value="Time" />
         <Keyword name="$P1E"  value="0,0" />
         <Keyword name="#BDACCURIDECADES1"  value="7.224719870049579" />
         <Keyword name="$P2E"  value="0,0" />
         <Keyword name="#BDACCURIDECADES2"  value="7.224719870049579" />
         <Keyword name="$P3E"  value="0,0" />
         <Keyword name="#BDACCURIDECADES3"  value="7.224719870049579" />
         <Keyword name="$P4E"  value="0,0" />
         <Keyword name="#BDACCURIDECADES4"  value="7.224719870049579" />
         <Keyword name="$P5E"  value="0,0" />
         <Keyword name="#BDACCURIDECADES5"  value="7.224719870049579" />
         <Keyword name="$P6E"  value="0,0" />
         <Keyword name="#BDACCURIDECADES6"  value="7.224719870049579" />
         <Keyword name="$P7E"  value="0,0" />
         <Keyword name="#BDACCURIDECADES7"  value="7.224719870049579" />
         <Keyword name="$P8E"  value="0,0" />
         <Keyword name="#BDACCURIDECADES8"  value="7.224719870049579" />
         <Keyword name="$P9E"  value="0,0" />
         <Keyword name="#BDACCURIDECADES9"  value="7.224719870049579" />
         <Keyword name="$P10E"  value="0,0" />
         <Keyword name="#BDACCURIDECADES10"  value="7.224719870049579" />
         <Keyword name="$P11E"  value="0,0" />
         <Keyword name="#BDACCURIDECADES11"  value="7.224719870049579" />
         <Keyword name="$P12E"  value="0,0" />
         <Keyword name="#BDACCURIDECADES12"  value="7.224719870049579" />
         <Keyword name="$P13E"  value="0,0" />
         <Keyword name="#BDACCURIDECADES13"  value="7.224719870049579" />
         <Keyword name="$P14E"  value="0,0" />
         <Keyword name="#BDACCURIDECADES14"  value="7.224719870049579" />
         <Keyword name="$P1S"  value="FSC-A" />
         <Keyword name="$P2S"  value="SSC-A" />
         <Keyword name="$P3S"  value="FL1-A" />
         <Keyword name="$P4S"  value="FL2-A" />
         <Keyword name="$P5S"  value="FL3-A" />
         <Keyword name="$P6S"  value="FL4-A" />
         <Keyword name="$P7S"  value="FSC-H" />
         <Keyword name="$P8S"  value="SSC-H" />
         <Keyword name="$P9S"  value="FL1-H" />
         <Keyword name="$P10S"  value="FL2-H" />
         <Keyword name="$P11S"  value="FL3-H" />
         <Keyword name="$P12S"  value="FL4-H" />
         <Keyword name="$P13S"  value="Width" />
         <Keyword name="$P14S"  value="Time" />
         <Keyword name="#P1VirtualGain"  value="1.0" />
         <Keyword name="#P2VirtualGain"  value="1.0" />
         <Keyword name="#P3VirtualGain"  value="1.0" />
         <Keyword name="#P4VirtualGain"  value="1.0" />
         <Keyword name="#P5VirtualGain"  value="1.0" />
         <Keyword name="#P6VirtualGain"  value="1.0" />
         <Keyword name="#P7VirtualGain"  value="1.0" />
         <Keyword name="#P8VirtualGain"  value="1.0" />
         <Keyword name="#P9VirtualGain"  value="1.0" />
         <Keyword name="#P10VirtualGain"  value="1.0" />
         <Keyword name="#P11VirtualGain"  value="1.0" />
         <Keyword name="#P12VirtualGain"  value="1.0" />
         <Keyword name="#P13VirtualGain"  value="1.0" />
         <Keyword name="#P14VirtualGain"  value="1.0" />
         <Keyword name="$TOT"  value="60801" />
         <Keyword name="$DATE"  value="13-AUG-2019" />
         <Keyword name="$CYT"  value="BD Accuri C6" />
         <Keyword name="#BDACCURI4COLORCOMP"  value="0,0.0,0.0,0.0,0.0,0,0.0,0.0,0.0,0.0,0,0.0,0.0,0.0,0.0,0" />
         <Keyword name="#LASERCONFIGURATION"  value="3 Blue 1 Red" />
         <Keyword name="$SPILLOVER"  value="8,3,4,5,6,9,10,11,12,1.000,0.000,0.000,0.000,0.000,0.000,0.000,0.000,0.000,1.000,0.000,0.000,0.000,0.000,0.000,0.000,0.000,0.000,1.000,0.000,0.000,0.000,0.000,0.000,0.000,0.000,0.000,1.000,0.000,0.000,0.000,0.000,0.000,0.000,0.000,0.000,1.000,0.000,0.000,0.000,0.000,0.000,0.000,0.000,0.000,1.000,0.000,0.000,0.000,0.000,0.000,0.000,0.000,0.000,1.000,0.000,0.000,0.000,0.000,0.000,0.000,0.000,0.000,1.000" />
         <Keyword name="#BDACCURICAPTUREDDATE"  value="1565710273540" />
         <Keyword name="$TIMESTEP"  value="0.1" />
         <Keyword name="$PROJ"  value="20201120_144111" />
         <Keyword name="$BTIM"  value="10:31:29:15" />
         <Keyword name="$ETIM"  value="10:31:38:12" />
         <Keyword name="#ATIM"  value="9" />
         <Keyword name="#ACQUISITIONTIMEMILLI"  value="9188" />
         <Keyword name="$VOL"  value="5219" />
         <Keyword name="$BEGINSTEXT"  value="58" />
         <Keyword name="$ENDSTEXT"  value="2561" />
         <Keyword name="$BEGINDATA"  value="2562" />
         <Keyword name="$ENDDATA"  value="3407418" />
         <Keyword name="$BEGINANALYSIS"  value="0" />
         <Keyword name="$ENDANALYSIS"  value="0" />
         <Keyword name="#SPACERS"  value="000" />
       </Keywords>
       <SampleNode name="B04 BBZv745-1700-200uL.fcs"  annotation=""  owningGroup=""  expanded="1"  sortPriority="10"  count="60801"  sampleID="10" >
         <Graph smoothing="0"  backColor="#ffffff"  foreColor="#000000"  type="Pseudocolor"  fast="1" >
           <Axis dimension="x"  name="FSC-A"  label=""  auto="auto" />
           <Axis dimension="y"  name="SSC-A"  label=""  auto="auto" />
           <GraphSettings level="5%"  smoothingHighResolution="1"  contourHighResolution="1"  histogramSmoothingCount="0"  graphResolution="256"  showOutliers="0"  drawLargeDots="0"  dotsToDraw="8000"  tint="le.chartfill.tinted.40"  lineWeight="le.lineweight.normal"  lineStyle="le.linestyle.solid" />
           <GraphEnvironment showGrid="0"  showAxes="tnlTNL"  showGates="1"  showFreqOnPlots="1"  showGateNameOnPlots="1"  showMedians="0"  showUncomped="0"  addEventParam="0"  lastYAxisName="" >
             <TextTraits font="SansSerif"  size="11"  name="Labels"  style="plain"  color="#000000"  background="#00ffffff"  just="left" />
             <TextTraits font="SansSerif"  size="11"  name="LayoutGates"  style="plain"  color="#000000"  background="#00ffffff"  just="left" />
             <TextTraits font="SansSerif"  size="9"  name="Numbers"  style="plain"  color="#000000"  background="#00ffffff"  just="left" />
             <TextTraits font="SansSerif"  size="9"  name="Legend"  style="plain"  color="#000000"  background="#00ffffff"  just="left" />
           </GraphEnvironment>
         </Graph>
         <Subpopulations>
           <Population name="Live"  annotation=""  owningGroup="All Samples"  expanded="1"  sortPriority="10"  count="47609" >
             <Graph smoothing="0"  backColor="#ffffff"  foreColor="#000000"  heatMapStatParameter="FL1-A"  type="Pseudocolor"  fast="1" >
               <Axis dimension="x"  name="FL1-H"  label=""  auto="auto" />
               <Axis dimension="y"  name="FL2-H"  label=""  auto="auto" />
               <GraphSettings level="5%"  smoothingHighResolution="1"  contourHighResolution="1"  histogramSmoothingCount="0"  graphResolution="256"  showOutliers="0"  drawLargeDots="0"  dotsToDraw="8000"  tint="le.chartfill.tinted.40"  lineWeight="le.lineweight.normal"  lineStyle="le.linestyle.solid" />
               <GraphEnvironment showGrid="0"  showAxes="tnlTNL"  showGates="1"  showFreqOnPlots="1"  showGateNameOnPlots="1"  showMedians="0"  showUncomped="0"  addEventParam="0"  lastYAxisName="" >
                 <TextTraits font="SansSerif"  size="11"  name="Labels"  style="plain"  color="#000000"  background="#00ffffff"  just="left" />
                 <TextTraits font="SansSerif"  size="11"  name="LayoutGates"  style="plain"  color="#000000"  background="#00ffffff"  just="left" />
                 <TextTraits font="SansSerif"  size="9"  name="Numbers"  style="plain"  color="#000000"  background="#00ffffff"  just="left" />
                 <TextTraits font="SansSerif"  size="9"  name="Legend"  style="plain"  color="#000000"  background="#00ffffff"  just="left" />
                 <WindowPosition x="933"  y="76"  width="390"  height="582"  displayed="0"  panelState="---" />
               </GraphEnvironment>
             </Graph>
             <Gate gating:id="ID1407646647" >
               <gating:PolygonGate eventsInside="1"  annoOffsetX="0"  annoOffsetY="0"  tint="#000000"  isTinted="0"  lineWeight="Normal"  userDefined="1"  quadId="-1"  gateResolution="256" >
                 <gating:dimension>
                   <data-type:fcs-dimension data-type:name="FSC-A" />
                 </gating:dimension>
                 <gating:dimension>
                   <data-type:fcs-dimension data-type:name="SSC-A" />
                 </gating:dimension>
                 <gating:vertex>
                   <gating:coordinate data-type:value="3170497.5118110236" />
                   <gating:coordinate data-type:value="176706.8273092369" />
                 </gating:vertex>
                 <gating:vertex>
                   <gating:coordinate data-type:value="5152058.456692914" />
                   <gating:coordinate data-type:value="96385.5421686747" />
                 </gating:vertex>
                 <gating:vertex>
                   <gating:coordinate data-type:value="8983076.283464568" />
                   <gating:coordinate data-type:value="224899.5983935743" />
                 </gating:vertex>
                 <gating:vertex>
                   <gating:coordinate data-type:value="11823313.637795275" />
                   <gating:coordinate data-type:value="514056.2248995983" />
                 </gating:vertex>
                 <gating:vertex>
                   <gating:coordinate data-type:value="15456175.37007874" />
                   <gating:coordinate data-type:value="1156626.5060240964" />
                 </gating:vertex>
                 <gating:vertex>
                   <gating:coordinate data-type:value="16645111.937007874" />
                   <gating:coordinate data-type:value="1638554.2168674697" />
                 </gating:vertex>
                 <gating:vertex>
                   <gating:coordinate data-type:value="16645111.937007874" />
                   <gating:coordinate data-type:value="3020080.3212851402" />
                 </gating:vertex>
                 <gating:vertex>
                   <gating:coordinate data-type:value="15522227.401574804" />
                   <gating:coordinate data-type:value="3485943.7751004016" />
                 </gating:vertex>
                 <gating:vertex>
                   <gating:coordinate data-type:value="13144354.267716536" />
                   <gating:coordinate data-type:value="3550200.8032128518" />
                 </gating:vertex>
                 <gating:vertex>
                   <gating:coordinate data-type:value="9973856.755905513" />
                   <gating:coordinate data-type:value="3309236.9477911643" />
                 </gating:vertex>
                 <gating:vertex>
                   <gating:coordinate data-type:value="7529931.590551181" />
                   <gating:coordinate data-type:value="2923694.7791164657" />
                 </gating:vertex>
                 <gating:vertex>
                   <gating:coordinate data-type:value="4623642.20472441" />
                   <gating:coordinate data-type:value="2345381.5261044176" />
                 </gating:vertex>
                 <gating:vertex>
                   <gating:coordinate data-type:value="3170497.5118110236" />
                   <gating:coordinate data-type:value="1606425.7028112449" />
                 </gating:vertex>
                 <gating:vertex>
                   <gating:coordinate data-type:value="2642081.2598425196" />
                   <gating:coordinate data-type:value="1108433.7349397591" />
                 </gating:vertex>
                 <gating:vertex>
                   <gating:coordinate data-type:value="2377873.1338582677" />
                   <gating:coordinate data-type:value="530120.4819277109" />
                 </gating:vertex>
               </gating:PolygonGate>
             </Gate>
             <Subpopulations>
               <Population name="Green Cells"  annotation=""  owningGroup="All Samples"  expanded="1"  sortPriority="10"  count="13" >
                 <Graph smoothing="0"  backColor="#ffffff"  foreColor="#000000"  heatMapStatParameter="FL1-A"  type="Pseudocolor"  fast="1" >
                   <Axis dimension="x"  name="FL1-H"  label=""  auto="auto" />
                   <Axis dimension="y"  name="FL2-H"  label=""  auto="auto" />
                   <GraphSettings level="5%"  smoothingHighResolution="1"  contourHighResolution="1"  histogramSmoothingCount="0"  graphResolution="256"  showOutliers="0"  drawLargeDots="0"  dotsToDraw="8000"  tint="le.chartfill.tinted.40"  lineWeight="le.lineweight.normal"  lineStyle="le.linestyle.solid" />
                   <GraphEnvironment showGrid="0"  showAxes="tnlTNL"  showGates="1"  showFreqOnPlots="1"  showGateNameOnPlots="1"  showMedians="0"  showUncomped="0"  addEventParam="0"  lastYAxisName="" >
                     <TextTraits font="SansSerif"  size="11"  name="Labels"  style="plain"  color="#000000"  background="#00ffffff"  just="left" />
                     <TextTraits font="SansSerif"  size="11"  name="LayoutGates"  style="plain"  color="#000000"  background="#00ffffff"  just="left" />
                     <TextTraits font="SansSerif"  size="9"  name="Numbers"  style="plain"  color="#000000"  background="#00ffffff"  just="left" />
                     <TextTraits font="SansSerif"  size="9"  name="Legend"  style="plain"  color="#000000"  background="#00ffffff"  just="left" />
                     <WindowPosition x="620"  y="25"  width="390"  height="582"  displayed="1"  panelState="---" />
                   </GraphEnvironment>
                 </Graph>
                 <Gate gating:id="ID532882528"  gating:parent_id="ID1407646647" >
                   <gating:PolygonGate eventsInside="1"  annoOffsetX="33"  annoOffsetY="48"  tint="#000000"  isTinted="0"  lineWeight="Normal"  userDefined="1"  quadId="-1"  gateResolution="256" >
                     <gating:dimension>
                       <data-type:fcs-dimension data-type:name="FL1-H" />
                     </gating:dimension>
                     <gating:dimension>
                       <data-type:fcs-dimension data-type:name="FL2-H" />
                     </gating:dimension>
                     <gating:vertex>
                       <gating:coordinate data-type:value="1023.4435882876" />
                       <gating:coordinate data-type:value="19.9520029804" />
                     </gating:vertex>
                     <gating:vertex>
                       <gating:coordinate data-type:value="1397.3124010318" />
                       <gating:coordinate data-type:value="94.3965513611" />
                     </gating:vertex>
                     <gating:vertex>
                       <gating:coordinate data-type:value="2604.6700786978" />
                       <gating:coordinate data-type:value="334.9125177635" />
                     </gating:vertex>
                     <gating:vertex>
                       <gating:coordinate data-type:value="5386.2742624244" />
                       <gating:coordinate data-type:value="1188.2467414049" />
                     </gating:vertex>
                     <gating:vertex>
                       <gating:coordinate data-type:value="12356.6498506964" />
                       <gating:coordinate data-type:value="3348.7781974891" />
                     </gating:vertex>
                     <gating:vertex>
                       <gating:coordinate data-type:value="33122.8592479538" />
                       <gating:coordinate data-type:value="10589.2179016266" />
                     </gating:vertex>
                     <gating:vertex>
                       <gating:coordinate data-type:value="65031.728003646" />
                       <gating:coordinate data-type:value="25110.017271474" />
                     </gating:vertex>
                     <gating:vertex>
                       <gating:coordinate data-type:value="1801251.6918605152" />
                       <gating:coordinate data-type:value="668009.8883085933" />
                     </gating:vertex>
                     <gating:vertex>
                       <gating:coordinate data-type:value="9984750.631536765" />
                       <gating:coordinate data-type:value="3347737.4727253006" />
                     </gating:vertex>
                     <gating:vertex>
                       <gating:coordinate data-type:value="9479795.2120152" />
                       <gating:coordinate data-type:value="21.1341787396" />
                     </gating:vertex>
                     <gating:vertex>
                       <gating:coordinate data-type:value="174322.0694397667" />
                       <gating:coordinate data-type:value="21.1341787396" />
                     </gating:vertex>
                   </gating:PolygonGate>
                 </Gate>
               </Population>
               <Population name="Non Fluorescent Cells"  annotation=""  owningGroup="All Samples"  expanded="1"  sortPriority="10"  count="47590" >
                 <Graph smoothing="0"  backColor="#ffffff"  foreColor="#000000"  heatMapStatParameter="FL1-A"  type="Pseudocolor"  fast="1" >
                   <Axis dimension="x"  name="FL1-H"  label=""  auto="auto" />
                   <Axis dimension="y"  name="FL2-H"  label=""  auto="auto" />
                   <GraphSettings level="5%"  smoothingHighResolution="1"  contourHighResolution="1"  histogramSmoothingCount="0"  graphResolution="256"  showOutliers="0"  drawLargeDots="0"  dotsToDraw="8000"  tint="le.chartfill.tinted.40"  lineWeight="le.lineweight.normal"  lineStyle="le.linestyle.solid" />
                   <GraphEnvironment showGrid="0"  showAxes="tnlTNL"  showGates="1"  showFreqOnPlots="1"  showGateNameOnPlots="1"  showMedians="0"  showUncomped="0"  addEventParam="0"  lastYAxisName="" >
                     <TextTraits font="SansSerif"  size="11"  name="Labels"  style="plain"  color="#000000"  background="#00ffffff"  just="left" />
                     <TextTraits font="SansSerif"  size="11"  name="LayoutGates"  style="plain"  color="#000000"  background="#00ffffff"  just="left" />
                     <TextTraits font="SansSerif"  size="9"  name="Numbers"  style="plain"  color="#000000"  background="#00ffffff"  just="left" />
                     <TextTraits font="SansSerif"  size="9"  name="Legend"  style="plain"  color="#000000"  background="#00ffffff"  just="left" />
                     <WindowPosition x="620"  y="25"  width="390"  height="582"  displayed="1"  panelState="---" />
                   </GraphEnvironment>
                 </Graph>
                 <Gate gating:id="ID306669622"  gating:parent_id="ID1407646647" >
                   <gating:PolygonGate eventsInside="1"  annoOffsetX="-17"  annoOffsetY="-93"  tint="#000000"  isTinted="0"  lineWeight="Normal"  userDefined="1"  quadId="-1"  gateResolution="256" >
                     <gating:dimension>
                       <data-type:fcs-dimension data-type:name="FL1-H" />
                     </gating:dimension>
                     <gating:dimension>
                       <data-type:fcs-dimension data-type:name="FL2-H" />
                     </gating:dimension>
                     <gating:vertex>
                       <gating:coordinate data-type:value="72.5458004431" />
                       <gating:coordinate data-type:value="37.5815014466" />
                     </gating:vertex>
                     <gating:vertex>
                       <gating:coordinate data-type:value="194.4640631678" />
                       <gating:coordinate data-type:value="19.9520029804" />
                     </gating:vertex>
                     <gating:vertex>
                       <gating:coordinate data-type:value="1023.4435882876" />
                       <gating:coordinate data-type:value="19.9520029804" />
                     </gating:vertex>
                     <gating:vertex>
                       <gating:coordinate data-type:value="1397.3124010318" />
                       <gating:coordinate data-type:value="94.3965513611" />
                     </gating:vertex>
                     <gating:vertex>
                       <gating:coordinate data-type:value="2604.6700786978" />
                       <gating:coordinate data-type:value="334.9125177635" />
                     </gating:vertex>
                     <gating:vertex>
                       <gating:coordinate data-type:value="5386.2742624244" />
                       <gating:coordinate data-type:value="1188.2467414049" />
                     </gating:vertex>
                     <gating:vertex>
                       <gating:coordinate data-type:value="12356.6498506964" />
                       <gating:coordinate data-type:value="3348.7781974891" />
                     </gating:vertex>
                     <gating:vertex>
                       <gating:coordinate data-type:value="33122.8592479538" />
                       <gating:coordinate data-type:value="10589.2179016266" />
                     </gating:vertex>
                     <gating:vertex>
                       <gating:coordinate data-type:value="61742.9003996221" />
                       <gating:coordinate data-type:value="23705.4463109767" />
                     </gating:vertex>
                     <gating:vertex>
                       <gating:coordinate data-type:value="45222.7973426802" />
                       <gating:coordinate data-type:value="31611.311311628" />
                     </gating:vertex>
                     <gating:vertex>
                       <gating:coordinate data-type:value="24260.414419882" />
                       <gating:coordinate data-type:value="17776.8071454819" />
                     </gating:vertex>
                     <gating:vertex>
                       <gating:coordinate data-type:value="9050.4700688781" />
                       <gating:coordinate data-type:value="6307.7432775451" />
                     </gating:vertex>
                     <gating:vertex>
                       <gating:coordinate data-type:value="3043.4594728668" />
                       <gating:coordinate data-type:value="2817.6676008212" />
                     </gating:vertex>
                     <gating:vertex>
                       <gating:coordinate data-type:value="922.5446081483" />
                       <gating:coordinate data-type:value="1258.6515270811" />
                     </gating:vertex>
                     <gating:vertex>
                       <gating:coordinate data-type:value="265.5027107786" />
                       <gating:coordinate data-type:value="668.2175552595" />
                     </gating:vertex>
                     <gating:vertex>
                       <gating:coordinate data-type:value="76.4100606173" />
                       <gating:coordinate data-type:value="446.607236257" />
                     </gating:vertex>
                     <gating:vertex>
                       <gating:coordinate data-type:value="58.9466607173" />
                       <gating:coordinate data-type:value="133.3366006419" />
                     </gating:vertex>
                   </gating:PolygonGate>
                 </Gate>
               </Population>
             </Subpopulations>
           </Population>
         </Subpopulations>
       </SampleNode>
     </Sample>
     <Sample>
       <DataSet uri="file:/Users/cliftonricana/OneDrive/Mizzou/Johnson/Johnson%20Data/Flow%20Data/20201120_144111/D05%20BBZ870-2200-200uL.fcs"  sampleID="11" />
       <Transformations>
         <transforms:linear transforms:minRange="0"  transforms:maxRange="16777216"  gain="1" >
           <data-type:parameter data-type:name="FSC-A" />
         </transforms:linear>
         <transforms:linear transforms:minRange="0"  transforms:maxRange="16777216"  gain="1" >
           <data-type:parameter data-type:name="SSC-A" />
         </transforms:linear>
         <transforms:log transforms:offset="1"  transforms:decades="7.2247198959" >
           <data-type:parameter data-type:name="FL1-A" />
         </transforms:log>
         <transforms:log transforms:offset="1"  transforms:decades="7.2247198959" >
           <data-type:parameter data-type:name="FL2-A" />
         </transforms:log>
         <transforms:log transforms:offset="1"  transforms:decades="7.2247198959" >
           <data-type:parameter data-type:name="FL3-A" />
         </transforms:log>
         <transforms:log transforms:offset="1"  transforms:decades="7.2247198959" >
           <data-type:parameter data-type:name="FL4-A" />
         </transforms:log>
         <transforms:linear transforms:minRange="0"  transforms:maxRange="16777216"  gain="1" >
           <data-type:parameter data-type:name="FSC-H" />
         </transforms:linear>
         <transforms:linear transforms:minRange="0"  transforms:maxRange="16777216"  gain="1" >
           <data-type:parameter data-type:name="SSC-H" />
         </transforms:linear>
         <transforms:log transforms:offset="31.6227766017"  transforms:decades="5.7247198959" >
           <data-type:parameter data-type:name="FL1-H" />
         </transforms:log>
         <transforms:log transforms:offset="10"  transforms:decades="6.2247198959" >
           <data-type:parameter data-type:name="FL2-H" />
         </transforms:log>
         <transforms:log transforms:offset="1"  transforms:decades="7.2247198959" >
           <data-type:parameter data-type:name="FL3-H" />
         </transforms:log>
         <transforms:log transforms:offset="1"  transforms:decades="7.2247198959" >
           <data-type:parameter data-type:name="FL4-H" />
         </transforms:log>
         <transforms:linear transforms:minRange="0"  transforms:maxRange="16777216"  gain="1" >
           <data-type:parameter data-type:name="Width" />
         </transforms:linear>
         <transforms:linear transforms:minRange="15.4"  transforms:maxRange="8"  gain="0.1" >
           <data-type:parameter data-type:name="Time" />
         </transforms:linear>
       </Transformations>
       <Keywords>
         <Keyword name="FJ_FCS_VERSION"  value="3" />
         <Keyword name="$FIL"  value="D05 BBZ870-2200-200uL.fcs" />
         <Keyword name="$SMNO"  value="D5" />
         <Keyword name="#SAMPLE"  value="BBZ870-2200-200uL" />
         <Keyword name="$DATATYPE"  value="I" />
         <Keyword name="$MODE"  value="L" />
         <Keyword name="$BYTEORD"  value="4,3,2,1" />
         <Keyword name="$NEXTDATA"  value="0" />
         <Keyword name="$PAR"  value="14" />
         <Keyword name="$P1B"  value="32" />
         <Keyword name="$P2B"  value="32" />
         <Keyword name="$P3B"  value="32" />
         <Keyword name="$P4B"  value="32" />
         <Keyword name="$P5B"  value="32" />
         <Keyword name="$P6B"  value="32" />
         <Keyword name="$P7B"  value="32" />
         <Keyword name="$P8B"  value="32" />
         <Keyword name="$P9B"  value="32" />
         <Keyword name="$P10B"  value="32" />
         <Keyword name="$P11B"  value="32" />
         <Keyword name="$P12B"  value="32" />
         <Keyword name="$P13B"  value="32" />
         <Keyword name="$P14B"  value="32" />
         <Keyword name="$P1R"  value="16777216" />
         <Keyword name="$P2R"  value="16777216" />
         <Keyword name="$P3R"  value="16777216" />
         <Keyword name="$P4R"  value="16777216" />
         <Keyword name="$P5R"  value="16777216" />
         <Keyword name="$P6R"  value="16777216" />
         <Keyword name="$P7R"  value="16777216" />
         <Keyword name="$P8R"  value="16777216" />
         <Keyword name="$P9R"  value="16777216" />
         <Keyword name="$P10R"  value="16777216" />
         <Keyword name="$P11R"  value="16777216" />
         <Keyword name="$P12R"  value="16777216" />
         <Keyword name="$P13R"  value="16777216" />
         <Keyword name="$P14R"  value="16777216" />
         <Keyword name="$P1N"  value="FSC-A" />
         <Keyword name="$P2N"  value="SSC-A" />
         <Keyword name="$P3N"  value="FL1-A" />
         <Keyword name="$P4N"  value="FL2-A" />
         <Keyword name="$P5N"  value="FL3-A" />
         <Keyword name="$P6N"  value="FL4-A" />
         <Keyword name="$P7N"  value="FSC-H" />
         <Keyword name="$P8N"  value="SSC-H" />
         <Keyword name="$P9N"  value="FL1-H" />
         <Keyword name="$P10N"  value="FL2-H" />
         <Keyword name="$P11N"  value="FL3-H" />
         <Keyword name="$P12N"  value="FL4-H" />
         <Keyword name="$P13N"  value="Width" />
         <Keyword name="$P14N"  value="Time" />
         <Keyword name="$P1E"  value="0,0" />
         <Keyword name="#BDACCURIDECADES1"  value="7.224719870049579" />
         <Keyword name="$P2E"  value="0,0" />
         <Keyword name="#BDACCURIDECADES2"  value="7.224719870049579" />
         <Keyword name="$P3E"  value="0,0" />
         <Keyword name="#BDACCURIDECADES3"  value="7.224719870049579" />
         <Keyword name="$P4E"  value="0,0" />
         <Keyword name="#BDACCURIDECADES4"  value="7.224719870049579" />
         <Keyword name="$P5E"  value="0,0" />
         <Keyword name="#BDACCURIDECADES5"  value="7.224719870049579" />
         <Keyword name="$P6E"  value="0,0" />
         <Keyword name="#BDACCURIDECADES6"  value="7.224719870049579" />
         <Keyword name="$P7E"  value="0,0" />
         <Keyword name="#BDACCURIDECADES7"  value="7.224719870049579" />
         <Keyword name="$P8E"  value="0,0" />
         <Keyword name="#BDACCURIDECADES8"  value="7.224719870049579" />
         <Keyword name="$P9E"  value="0,0" />
         <Keyword name="#BDACCURIDECADES9"  value="7.224719870049579" />
         <Keyword name="$P10E"  value="0,0" />
         <Keyword name="#BDACCURIDECADES10"  value="7.224719870049579" />
         <Keyword name="$P11E"  value="0,0" />
         <Keyword name="#BDACCURIDECADES11"  value="7.224719870049579" />
         <Keyword name="$P12E"  value="0,0" />
         <Keyword name="#BDACCURIDECADES12"  value="7.224719870049579" />
         <Keyword name="$P13E"  value="0,0" />
         <Keyword name="#BDACCURIDECADES13"  value="7.224719870049579" />
         <Keyword name="$P14E"  value="0,0" />
         <Keyword name="#BDACCURIDECADES14"  value="7.224719870049579" />
         <Keyword name="$P1S"  value="FSC-A" />
         <Keyword name="$P2S"  value="SSC-A" />
         <Keyword name="$P3S"  value="FL1-A" />
         <Keyword name="$P4S"  value="FL2-A" />
         <Keyword name="$P5S"  value="FL3-A" />
         <Keyword name="$P6S"  value="FL4-A" />
         <Keyword name="$P7S"  value="FSC-H" />
         <Keyword name="$P8S"  value="SSC-H" />
         <Keyword name="$P9S"  value="FL1-H" />
         <Keyword name="$P10S"  value="FL2-H" />
         <Keyword name="$P11S"  value="FL3-H" />
         <Keyword name="$P12S"  value="FL4-H" />
         <Keyword name="$P13S"  value="Width" />
         <Keyword name="$P14S"  value="Time" />
         <Keyword name="#P1VirtualGain"  value="1.0" />
         <Keyword name="#P2VirtualGain"  value="1.0" />
         <Keyword name="#P3VirtualGain"  value="1.0" />
         <Keyword name="#P4VirtualGain"  value="1.0" />
         <Keyword name="#P5VirtualGain"  value="1.0" />
         <Keyword name="#P6VirtualGain"  value="1.0" />
         <Keyword name="#P7VirtualGain"  value="1.0" />
         <Keyword name="#P8VirtualGain"  value="1.0" />
         <Keyword name="#P9VirtualGain"  value="1.0" />
         <Keyword name="#P10VirtualGain"  value="1.0" />
         <Keyword name="#P11VirtualGain"  value="1.0" />
         <Keyword name="#P12VirtualGain"  value="1.0" />
         <Keyword name="#P13VirtualGain"  value="1.0" />
         <Keyword name="#P14VirtualGain"  value="1.0" />
         <Keyword name="$TOT"  value="57832" />
         <Keyword name="$DATE"  value="13-AUG-2019" />
         <Keyword name="$CYT"  value="BD Accuri C6" />
         <Keyword name="#BDACCURI4COLORCOMP"  value="0,0.0,0.0,0.0,0.0,0,0.0,0.0,0.0,0.0,0,0.0,0.0,0.0,0.0,0" />
         <Keyword name="#LASERCONFIGURATION"  value="3 Blue 1 Red" />
         <Keyword name="$SPILLOVER"  value="8,3,4,5,6,9,10,11,12,1.000,0.000,0.000,0.000,0.000,0.000,0.000,0.000,0.000,1.000,0.000,0.000,0.000,0.000,0.000,0.000,0.000,0.000,1.000,0.000,0.000,0.000,0.000,0.000,0.000,0.000,0.000,1.000,0.000,0.000,0.000,0.000,0.000,0.000,0.000,0.000,1.000,0.000,0.000,0.000,0.000,0.000,0.000,0.000,0.000,1.000,0.000,0.000,0.000,0.000,0.000,0.000,0.000,0.000,1.000,0.000,0.000,0.000,0.000,0.000,0.000,0.000,0.000,1.000" />
         <Keyword name="#BDACCURICAPTUREDDATE"  value="1565711441192" />
         <Keyword name="$TIMESTEP"  value="0.1" />
         <Keyword name="$PROJ"  value="20201120_144111" />
         <Keyword name="$BTIM"  value="10:50:56:63" />
         <Keyword name="$ETIM"  value="10:51:04:68" />
         <Keyword name="#ATIM"  value="8" />
         <Keyword name="#ACQUISITIONTIMEMILLI"  value="8144" />
         <Keyword name="$VOL"  value="4527" />
         <Keyword name="$BEGINSTEXT"  value="58" />
         <Keyword name="$ENDSTEXT"  value="2559" />
         <Keyword name="$BEGINDATA"  value="2560" />
         <Keyword name="$ENDDATA"  value="3241152" />
         <Keyword name="$BEGINANALYSIS"  value="0" />
         <Keyword name="$ENDANALYSIS"  value="0" />
         <Keyword name="#SPACERS"  value="000" />
       </Keywords>
       <SampleNode name="D05 BBZ870-2200-200uL.fcs"  annotation=""  owningGroup=""  expanded="1"  sortPriority="10"  count="57832"  sampleID="11" >
         <Graph smoothing="0"  backColor="#ffffff"  foreColor="#000000"  type="Pseudocolor"  fast="1" >
           <Axis dimension="x"  name="FSC-A"  label=""  auto="auto" />
           <Axis dimension="y"  name="SSC-A"  label=""  auto="auto" />
           <GraphSettings level="5%"  smoothingHighResolution="1"  contourHighResolution="1"  histogramSmoothingCount="0"  graphResolution="256"  showOutliers="0"  drawLargeDots="0"  dotsToDraw="8000"  tint="le.chartfill.tinted.40"  lineWeight="le.lineweight.normal"  lineStyle="le.linestyle.solid" />
           <GraphEnvironment showGrid="0"  showAxes="tnlTNL"  showGates="1"  showFreqOnPlots="1"  showGateNameOnPlots="1"  showMedians="0"  showUncomped="0"  addEventParam="0"  lastYAxisName="" >
             <TextTraits font="SansSerif"  size="11"  name="Labels"  style="plain"  color="#000000"  background="#00ffffff"  just="left" />
             <TextTraits font="SansSerif"  size="11"  name="LayoutGates"  style="plain"  color="#000000"  background="#00ffffff"  just="left" />
             <TextTraits font="SansSerif"  size="9"  name="Numbers"  style="plain"  color="#000000"  background="#00ffffff"  just="left" />
             <TextTraits font="SansSerif"  size="9"  name="Legend"  style="plain"  color="#000000"  background="#00ffffff"  just="left" />
           </GraphEnvironment>
         </Graph>
         <Subpopulations>
           <Population name="Live"  annotation=""  owningGroup="All Samples"  expanded="1"  sortPriority="10"  count="47461" >
             <Graph smoothing="0"  backColor="#ffffff"  foreColor="#000000"  heatMapStatParameter="FL1-A"  type="Pseudocolor"  fast="1" >
               <Axis dimension="x"  name="FL1-H"  label=""  auto="auto" />
               <Axis dimension="y"  name="FL2-H"  label=""  auto="auto" />
               <GraphSettings level="5%"  smoothingHighResolution="1"  contourHighResolution="1"  histogramSmoothingCount="0"  graphResolution="256"  showOutliers="0"  drawLargeDots="0"  dotsToDraw="8000"  tint="le.chartfill.tinted.40"  lineWeight="le.lineweight.normal"  lineStyle="le.linestyle.solid" />
               <GraphEnvironment showGrid="0"  showAxes="tnlTNL"  showGates="1"  showFreqOnPlots="1"  showGateNameOnPlots="1"  showMedians="0"  showUncomped="0"  addEventParam="0"  lastYAxisName="" >
                 <TextTraits font="SansSerif"  size="11"  name="Labels"  style="plain"  color="#000000"  background="#00ffffff"  just="left" />
                 <TextTraits font="SansSerif"  size="11"  name="LayoutGates"  style="plain"  color="#000000"  background="#00ffffff"  just="left" />
                 <TextTraits font="SansSerif"  size="9"  name="Numbers"  style="plain"  color="#000000"  background="#00ffffff"  just="left" />
                 <TextTraits font="SansSerif"  size="9"  name="Legend"  style="plain"  color="#000000"  background="#00ffffff"  just="left" />
                 <WindowPosition x="97"  y="454"  width="390"  height="582"  displayed="1"  panelState="---" />
               </GraphEnvironment>
             </Graph>
             <Gate gating:id="ID1903719188" >
               <gating:PolygonGate eventsInside="1"  annoOffsetX="0"  annoOffsetY="0"  tint="#000000"  isTinted="0"  lineWeight="Normal"  userDefined="1"  quadId="-1"  gateResolution="256" >
                 <gating:dimension>
                   <data-type:fcs-dimension data-type:name="FSC-A" />
                 </gating:dimension>
                 <gating:dimension>
                   <data-type:fcs-dimension data-type:name="SSC-A" />
                 </gating:dimension>
                 <gating:vertex>
                   <gating:coordinate data-type:value="3170497.5118110236" />
                   <gating:coordinate data-type:value="176706.8273092369" />
                 </gating:vertex>
                 <gating:vertex>
                   <gating:coordinate data-type:value="5152058.456692914" />
                   <gating:coordinate data-type:value="96385.5421686747" />
                 </gating:vertex>
                 <gating:vertex>
                   <gating:coordinate data-type:value="8983076.283464568" />
                   <gating:coordinate data-type:value="224899.5983935743" />
                 </gating:vertex>
                 <gating:vertex>
                   <gating:coordinate data-type:value="11823313.637795275" />
                   <gating:coordinate data-type:value="514056.2248995983" />
                 </gating:vertex>
                 <gating:vertex>
                   <gating:coordinate data-type:value="15456175.37007874" />
                   <gating:coordinate data-type:value="1156626.5060240964" />
                 </gating:vertex>
                 <gating:vertex>
                   <gating:coordinate data-type:value="16645111.937007874" />
                   <gating:coordinate data-type:value="1638554.2168674697" />
                 </gating:vertex>
                 <gating:vertex>
                   <gating:coordinate data-type:value="16645111.937007874" />
                   <gating:coordinate data-type:value="3020080.3212851402" />
                 </gating:vertex>
                 <gating:vertex>
                   <gating:coordinate data-type:value="15522227.401574804" />
                   <gating:coordinate data-type:value="3485943.7751004016" />
                 </gating:vertex>
                 <gating:vertex>
                   <gating:coordinate data-type:value="13144354.267716536" />
                   <gating:coordinate data-type:value="3550200.8032128518" />
                 </gating:vertex>
                 <gating:vertex>
                   <gating:coordinate data-type:value="9973856.755905513" />
                   <gating:coordinate data-type:value="3309236.9477911643" />
                 </gating:vertex>
                 <gating:vertex>
                   <gating:coordinate data-type:value="7529931.590551181" />
                   <gating:coordinate data-type:value="2923694.7791164657" />
                 </gating:vertex>
                 <gating:vertex>
                   <gating:coordinate data-type:value="4623642.20472441" />
                   <gating:coordinate data-type:value="2345381.5261044176" />
                 </gating:vertex>
                 <gating:vertex>
                   <gating:coordinate data-type:value="3170497.5118110236" />
                   <gating:coordinate data-type:value="1606425.7028112449" />
                 </gating:vertex>
                 <gating:vertex>
                   <gating:coordinate data-type:value="2642081.2598425196" />
                   <gating:coordinate data-type:value="1108433.7349397591" />
                 </gating:vertex>
                 <gating:vertex>
                   <gating:coordinate data-type:value="2377873.1338582677" />
                   <gating:coordinate data-type:value="530120.4819277109" />
                 </gating:vertex>
               </gating:PolygonGate>
             </Gate>
             <Subpopulations>
               <Population name="Green Cells"  annotation=""  owningGroup="All Samples"  expanded="1"  sortPriority="10"  count="504" >
                 <Graph smoothing="0"  backColor="#ffffff"  foreColor="#000000"  heatMapStatParameter="FL1-A"  type="Pseudocolor"  fast="1" >
                   <Axis dimension="x"  name="FL1-H"  label=""  auto="auto" />
                   <Axis dimension="y"  name="FL2-H"  label=""  auto="auto" />
                   <GraphSettings level="5%"  smoothingHighResolution="1"  contourHighResolution="1"  histogramSmoothingCount="0"  graphResolution="256"  showOutliers="0"  drawLargeDots="0"  dotsToDraw="8000"  tint="le.chartfill.tinted.40"  lineWeight="le.lineweight.normal"  lineStyle="le.linestyle.solid" />
                   <GraphEnvironment showGrid="0"  showAxes="tnlTNL"  showGates="1"  showFreqOnPlots="1"  showGateNameOnPlots="1"  showMedians="0"  showUncomped="0"  addEventParam="0"  lastYAxisName="" >
                     <TextTraits font="SansSerif"  size="11"  name="Labels"  style="plain"  color="#000000"  background="#00ffffff"  just="left" />
                     <TextTraits font="SansSerif"  size="11"  name="LayoutGates"  style="plain"  color="#000000"  background="#00ffffff"  just="left" />
                     <TextTraits font="SansSerif"  size="9"  name="Numbers"  style="plain"  color="#000000"  background="#00ffffff"  just="left" />
                     <TextTraits font="SansSerif"  size="9"  name="Legend"  style="plain"  color="#000000"  background="#00ffffff"  just="left" />
                     <WindowPosition x="620"  y="25"  width="390"  height="582"  displayed="1"  panelState="---" />
                   </GraphEnvironment>
                 </Graph>
                 <Gate gating:id="ID161408957"  gating:parent_id="ID1903719188" >
                   <gating:PolygonGate eventsInside="1"  annoOffsetX="33"  annoOffsetY="48"  tint="#000000"  isTinted="0"  lineWeight="Normal"  userDefined="1"  quadId="-1"  gateResolution="256" >
                     <gating:dimension>
                       <data-type:fcs-dimension data-type:name="FL1-H" />
                     </gating:dimension>
                     <gating:dimension>
                       <data-type:fcs-dimension data-type:name="FL2-H" />
                     </gating:dimension>
                     <gating:vertex>
                       <gating:coordinate data-type:value="1023.4435882876" />
                       <gating:coordinate data-type:value="19.9520029804" />
                     </gating:vertex>
                     <gating:vertex>
                       <gating:coordinate data-type:value="1397.3124010318" />
                       <gating:coordinate data-type:value="94.3965513611" />
                     </gating:vertex>
                     <gating:vertex>
                       <gating:coordinate data-type:value="2604.6700786978" />
                       <gating:coordinate data-type:value="334.9125177635" />
                     </gating:vertex>
                     <gating:vertex>
                       <gating:coordinate data-type:value="5386.2742624244" />
                       <gating:coordinate data-type:value="1188.2467414049" />
                     </gating:vertex>
                     <gating:vertex>
                       <gating:coordinate data-type:value="12356.6498506964" />
                       <gating:coordinate data-type:value="3348.7781974891" />
                     </gating:vertex>
                     <gating:vertex>
                       <gating:coordinate data-type:value="33122.8592479538" />
                       <gating:coordinate data-type:value="10589.2179016266" />
                     </gating:vertex>
                     <gating:vertex>
                       <gating:coordinate data-type:value="65031.728003646" />
                       <gating:coordinate data-type:value="25110.017271474" />
                     </gating:vertex>
                     <gating:vertex>
                       <gating:coordinate data-type:value="1801251.6918605152" />
                       <gating:coordinate data-type:value="668009.8883085933" />
                     </gating:vertex>
                     <gating:vertex>
                       <gating:coordinate data-type:value="9984750.631536765" />
                       <gating:coordinate data-type:value="3347737.4727253006" />
                     </gating:vertex>
                     <gating:vertex>
                       <gating:coordinate data-type:value="9479795.2120152" />
                       <gating:coordinate data-type:value="21.1341787396" />
                     </gating:vertex>
                     <gating:vertex>
                       <gating:coordinate data-type:value="174322.0694397667" />
                       <gating:coordinate data-type:value="21.1341787396" />
                     </gating:vertex>
                   </gating:PolygonGate>
                 </Gate>
               </Population>
               <Population name="Non Fluorescent Cells"  annotation=""  owningGroup="All Samples"  expanded="1"  sortPriority="10"  count="46941" >
                 <Graph smoothing="0"  backColor="#ffffff"  foreColor="#000000"  heatMapStatParameter="FL1-A"  type="Pseudocolor"  fast="1" >
                   <Axis dimension="x"  name="FL1-H"  label=""  auto="auto" />
                   <Axis dimension="y"  name="FL2-H"  label=""  auto="auto" />
                   <GraphSettings level="5%"  smoothingHighResolution="1"  contourHighResolution="1"  histogramSmoothingCount="0"  graphResolution="256"  showOutliers="0"  drawLargeDots="0"  dotsToDraw="8000"  tint="le.chartfill.tinted.40"  lineWeight="le.lineweight.normal"  lineStyle="le.linestyle.solid" />
                   <GraphEnvironment showGrid="0"  showAxes="tnlTNL"  showGates="1"  showFreqOnPlots="1"  showGateNameOnPlots="1"  showMedians="0"  showUncomped="0"  addEventParam="0"  lastYAxisName="" >
                     <TextTraits font="SansSerif"  size="11"  name="Labels"  style="plain"  color="#000000"  background="#00ffffff"  just="left" />
                     <TextTraits font="SansSerif"  size="11"  name="LayoutGates"  style="plain"  color="#000000"  background="#00ffffff"  just="left" />
                     <TextTraits font="SansSerif"  size="9"  name="Numbers"  style="plain"  color="#000000"  background="#00ffffff"  just="left" />
                     <TextTraits font="SansSerif"  size="9"  name="Legend"  style="plain"  color="#000000"  background="#00ffffff"  just="left" />
                     <WindowPosition x="620"  y="25"  width="390"  height="582"  displayed="1"  panelState="---" />
                   </GraphEnvironment>
                 </Graph>
                 <Gate gating:id="ID836513980"  gating:parent_id="ID1903719188" >
                   <gating:PolygonGate eventsInside="1"  annoOffsetX="-17"  annoOffsetY="-93"  tint="#000000"  isTinted="0"  lineWeight="Normal"  userDefined="1"  quadId="-1"  gateResolution="256" >
                     <gating:dimension>
                       <data-type:fcs-dimension data-type:name="FL1-H" />
                     </gating:dimension>
                     <gating:dimension>
                       <data-type:fcs-dimension data-type:name="FL2-H" />
                     </gating:dimension>
                     <gating:vertex>
                       <gating:coordinate data-type:value="72.5458004431" />
                       <gating:coordinate data-type:value="37.5815014466" />
                     </gating:vertex>
                     <gating:vertex>
                       <gating:coordinate data-type:value="194.4640631678" />
                       <gating:coordinate data-type:value="19.9520029804" />
                     </gating:vertex>
                     <gating:vertex>
                       <gating:coordinate data-type:value="1023.4435882876" />
                       <gating:coordinate data-type:value="19.9520029804" />
                     </gating:vertex>
                     <gating:vertex>
                       <gating:coordinate data-type:value="1397.3124010318" />
                       <gating:coordinate data-type:value="94.3965513611" />
                     </gating:vertex>
                     <gating:vertex>
                       <gating:coordinate data-type:value="2604.6700786978" />
                       <gating:coordinate data-type:value="334.9125177635" />
                     </gating:vertex>
                     <gating:vertex>
                       <gating:coordinate data-type:value="5386.2742624244" />
                       <gating:coordinate data-type:value="1188.2467414049" />
                     </gating:vertex>
                     <gating:vertex>
                       <gating:coordinate data-type:value="12356.6498506964" />
                       <gating:coordinate data-type:value="3348.7781974891" />
                     </gating:vertex>
                     <gating:vertex>
                       <gating:coordinate data-type:value="33122.8592479538" />
                       <gating:coordinate data-type:value="10589.2179016266" />
                     </gating:vertex>
                     <gating:vertex>
                       <gating:coordinate data-type:value="61742.9003996221" />
                       <gating:coordinate data-type:value="23705.4463109767" />
                     </gating:vertex>
                     <gating:vertex>
                       <gating:coordinate data-type:value="45222.7973426802" />
                       <gating:coordinate data-type:value="31611.311311628" />
                     </gating:vertex>
                     <gating:vertex>
                       <gating:coordinate data-type:value="24260.414419882" />
                       <gating:coordinate data-type:value="17776.8071454819" />
                     </gating:vertex>
                     <gating:vertex>
                       <gating:coordinate data-type:value="9050.4700688781" />
                       <gating:coordinate data-type:value="6307.7432775451" />
                     </gating:vertex>
                     <gating:vertex>
                       <gating:coordinate data-type:value="3043.4594728668" />
                       <gating:coordinate data-type:value="2817.6676008212" />
                     </gating:vertex>
                     <gating:vertex>
                       <gating:coordinate data-type:value="922.5446081483" />
                       <gating:coordinate data-type:value="1258.6515270811" />
                     </gating:vertex>
                     <gating:vertex>
                       <gating:coordinate data-type:value="265.5027107786" />
                       <gating:coordinate data-type:value="668.2175552595" />
                     </gating:vertex>
                     <gating:vertex>
                       <gating:coordinate data-type:value="76.4100606173" />
                       <gating:coordinate data-type:value="446.607236257" />
                     </gating:vertex>
                     <gating:vertex>
                       <gating:coordinate data-type:value="58.9466607173" />
                       <gating:coordinate data-type:value="133.3366006419" />
                     </gating:vertex>
                   </gating:PolygonGate>
                 </Gate>
               </Population>
             </Subpopulations>
           </Population>
         </Subpopulations>
       </SampleNode>
     </Sample>
     <Sample>
       <DataSet uri="file:/Users/cliftonricana/OneDrive/Mizzou/Johnson/Johnson%20Data/Flow%20Data/20201120_144111/D03%20BBZ1245-2202-200uL.fcs"  sampleID="12" />
       <Transformations>
         <transforms:linear transforms:minRange="0"  transforms:maxRange="16777216"  gain="1" >
           <data-type:parameter data-type:name="FSC-A" />
         </transforms:linear>
         <transforms:linear transforms:minRange="0"  transforms:maxRange="16777216"  gain="1" >
           <data-type:parameter data-type:name="SSC-A" />
         </transforms:linear>
         <transforms:log transforms:offset="1"  transforms:decades="7.2247198959" >
           <data-type:parameter data-type:name="FL1-A" />
         </transforms:log>
         <transforms:log transforms:offset="1"  transforms:decades="7.2247198959" >
           <data-type:parameter data-type:name="FL2-A" />
         </transforms:log>
         <transforms:log transforms:offset="1"  transforms:decades="7.2247198959" >
           <data-type:parameter data-type:name="FL3-A" />
         </transforms:log>
         <transforms:log transforms:offset="1"  transforms:decades="7.2247198959" >
           <data-type:parameter data-type:name="FL4-A" />
         </transforms:log>
         <transforms:linear transforms:minRange="0"  transforms:maxRange="16777216"  gain="1" >
           <data-type:parameter data-type:name="FSC-H" />
         </transforms:linear>
         <transforms:linear transforms:minRange="0"  transforms:maxRange="16777216"  gain="1" >
           <data-type:parameter data-type:name="SSC-H" />
         </transforms:linear>
         <transforms:log transforms:offset="31.6227766017"  transforms:decades="5.7247198959" >
           <data-type:parameter data-type:name="FL1-H" />
         </transforms:log>
         <transforms:log transforms:offset="10"  transforms:decades="6.2247198959" >
           <data-type:parameter data-type:name="FL2-H" />
         </transforms:log>
         <transforms:log transforms:offset="1"  transforms:decades="7.2247198959" >
           <data-type:parameter data-type:name="FL3-H" />
         </transforms:log>
         <transforms:log transforms:offset="1"  transforms:decades="7.2247198959" >
           <data-type:parameter data-type:name="FL4-H" />
         </transforms:log>
         <transforms:linear transforms:minRange="0"  transforms:maxRange="16777216"  gain="1" >
           <data-type:parameter data-type:name="Width" />
         </transforms:linear>
         <transforms:linear transforms:minRange="14.3255813953"  transforms:maxRange="8"  gain="0.0930232558" >
           <data-type:parameter data-type:name="Time" />
         </transforms:linear>
       </Transformations>
       <Keywords>
         <Keyword name="FJ_FCS_VERSION"  value="3" />
         <Keyword name="$FIL"  value="D03 BBZ1245-2202-200uL.fcs" />
         <Keyword name="$SMNO"  value="D3" />
         <Keyword name="#SAMPLE"  value="BBZ1245-2202-200uL" />
         <Keyword name="$DATATYPE"  value="I" />
         <Keyword name="$MODE"  value="L" />
         <Keyword name="$BYTEORD"  value="4,3,2,1" />
         <Keyword name="$NEXTDATA"  value="0" />
         <Keyword name="$PAR"  value="14" />
         <Keyword name="$P1B"  value="32" />
         <Keyword name="$P2B"  value="32" />
         <Keyword name="$P3B"  value="32" />
         <Keyword name="$P4B"  value="32" />
         <Keyword name="$P5B"  value="32" />
         <Keyword name="$P6B"  value="32" />
         <Keyword name="$P7B"  value="32" />
         <Keyword name="$P8B"  value="32" />
         <Keyword name="$P9B"  value="32" />
         <Keyword name="$P10B"  value="32" />
         <Keyword name="$P11B"  value="32" />
         <Keyword name="$P12B"  value="32" />
         <Keyword name="$P13B"  value="32" />
         <Keyword name="$P14B"  value="32" />
         <Keyword name="$P1R"  value="16777216" />
         <Keyword name="$P2R"  value="16777216" />
         <Keyword name="$P3R"  value="16777216" />
         <Keyword name="$P4R"  value="16777216" />
         <Keyword name="$P5R"  value="16777216" />
         <Keyword name="$P6R"  value="16777216" />
         <Keyword name="$P7R"  value="16777216" />
         <Keyword name="$P8R"  value="16777216" />
         <Keyword name="$P9R"  value="16777216" />
         <Keyword name="$P10R"  value="16777216" />
         <Keyword name="$P11R"  value="16777216" />
         <Keyword name="$P12R"  value="16777216" />
         <Keyword name="$P13R"  value="16777216" />
         <Keyword name="$P14R"  value="16777216" />
         <Keyword name="$P1N"  value="FSC-A" />
         <Keyword name="$P2N"  value="SSC-A" />
         <Keyword name="$P3N"  value="FL1-A" />
         <Keyword name="$P4N"  value="FL2-A" />
         <Keyword name="$P5N"  value="FL3-A" />
         <Keyword name="$P6N"  value="FL4-A" />
         <Keyword name="$P7N"  value="FSC-H" />
         <Keyword name="$P8N"  value="SSC-H" />
         <Keyword name="$P9N"  value="FL1-H" />
         <Keyword name="$P10N"  value="FL2-H" />
         <Keyword name="$P11N"  value="FL3-H" />
         <Keyword name="$P12N"  value="FL4-H" />
         <Keyword name="$P13N"  value="Width" />
         <Keyword name="$P14N"  value="Time" />
         <Keyword name="$P1E"  value="0,0" />
         <Keyword name="#BDACCURIDECADES1"  value="7.224719870049579" />
         <Keyword name="$P2E"  value="0,0" />
         <Keyword name="#BDACCURIDECADES2"  value="7.224719870049579" />
         <Keyword name="$P3E"  value="0,0" />
         <Keyword name="#BDACCURIDECADES3"  value="7.224719870049579" />
         <Keyword name="$P4E"  value="0,0" />
         <Keyword name="#BDACCURIDECADES4"  value="7.224719870049579" />
         <Keyword name="$P5E"  value="0,0" />
         <Keyword name="#BDACCURIDECADES5"  value="7.224719870049579" />
         <Keyword name="$P6E"  value="0,0" />
         <Keyword name="#BDACCURIDECADES6"  value="7.224719870049579" />
         <Keyword name="$P7E"  value="0,0" />
         <Keyword name="#BDACCURIDECADES7"  value="7.224719870049579" />
         <Keyword name="$P8E"  value="0,0" />
         <Keyword name="#BDACCURIDECADES8"  value="7.224719870049579" />
         <Keyword name="$P9E"  value="0,0" />
         <Keyword name="#BDACCURIDECADES9"  value="7.224719870049579" />
         <Keyword name="$P10E"  value="0,0" />
         <Keyword name="#BDACCURIDECADES10"  value="7.224719870049579" />
         <Keyword name="$P11E"  value="0,0" />
         <Keyword name="#BDACCURIDECADES11"  value="7.224719870049579" />
         <Keyword name="$P12E"  value="0,0" />
         <Keyword name="#BDACCURIDECADES12"  value="7.224719870049579" />
         <Keyword name="$P13E"  value="0,0" />
         <Keyword name="#BDACCURIDECADES13"  value="7.224719870049579" />
         <Keyword name="$P14E"  value="0,0" />
         <Keyword name="#BDACCURIDECADES14"  value="7.224719870049579" />
         <Keyword name="$P1S"  value="FSC-A" />
         <Keyword name="$P2S"  value="SSC-A" />
         <Keyword name="$P3S"  value="FL1-A" />
         <Keyword name="$P4S"  value="FL2-A" />
         <Keyword name="$P5S"  value="FL3-A" />
         <Keyword name="$P6S"  value="FL4-A" />
         <Keyword name="$P7S"  value="FSC-H" />
         <Keyword name="$P8S"  value="SSC-H" />
         <Keyword name="$P9S"  value="FL1-H" />
         <Keyword name="$P10S"  value="FL2-H" />
         <Keyword name="$P11S"  value="FL3-H" />
         <Keyword name="$P12S"  value="FL4-H" />
         <Keyword name="$P13S"  value="Width" />
         <Keyword name="$P14S"  value="Time" />
         <Keyword name="#P1VirtualGain"  value="1.0" />
         <Keyword name="#P2VirtualGain"  value="1.0" />
         <Keyword name="#P3VirtualGain"  value="1.0" />
         <Keyword name="#P4VirtualGain"  value="1.0" />
         <Keyword name="#P5VirtualGain"  value="1.0" />
         <Keyword name="#P6VirtualGain"  value="1.0" />
         <Keyword name="#P7VirtualGain"  value="1.0" />
         <Keyword name="#P8VirtualGain"  value="1.0" />
         <Keyword name="#P9VirtualGain"  value="1.0" />
         <Keyword name="#P10VirtualGain"  value="1.0" />
         <Keyword name="#P11VirtualGain"  value="1.0" />
         <Keyword name="#P12VirtualGain"  value="1.0" />
         <Keyword name="#P13VirtualGain"  value="1.0" />
         <Keyword name="#P14VirtualGain"  value="1.0" />
         <Keyword name="$TOT"  value="57891" />
         <Keyword name="$DATE"  value="13-AUG-2019" />
         <Keyword name="$CYT"  value="BD Accuri C6" />
         <Keyword name="#BDACCURI4COLORCOMP"  value="0,0.0,0.0,0.0,0.0,0,0.0,0.0,0.0,0.0,0,0.0,0.0,0.0,0.0,0" />
         <Keyword name="#LASERCONFIGURATION"  value="3 Blue 1 Red" />
         <Keyword name="$SPILLOVER"  value="8,3,4,5,6,9,10,11,12,1.000,0.000,0.000,0.000,0.000,0.000,0.000,0.000,0.000,1.000,0.000,0.000,0.000,0.000,0.000,0.000,0.000,0.000,1.000,0.000,0.000,0.000,0.000,0.000,0.000,0.000,0.000,1.000,0.000,0.000,0.000,0.000,0.000,0.000,0.000,0.000,1.000,0.000,0.000,0.000,0.000,0.000,0.000,0.000,0.000,1.000,0.000,0.000,0.000,0.000,0.000,0.000,0.000,0.000,1.000,0.000,0.000,0.000,0.000,0.000,0.000,0.000,0.000,1.000" />
         <Keyword name="#BDACCURICAPTUREDDATE"  value="1565711253700" />
         <Keyword name="$TIMESTEP"  value="0.1" />
         <Keyword name="$PROJ"  value="20201120_144111" />
         <Keyword name="$BTIM"  value="10:47:49:16" />
         <Keyword name="$ETIM"  value="10:47:57:99" />
         <Keyword name="#ATIM"  value="8" />
         <Keyword name="#ACQUISITIONTIMEMILLI"  value="8861" />
         <Keyword name="$VOL"  value="4991" />
         <Keyword name="$BEGINSTEXT"  value="58" />
         <Keyword name="$ENDSTEXT"  value="2561" />
         <Keyword name="$BEGINDATA"  value="2562" />
         <Keyword name="$ENDDATA"  value="3244458" />
         <Keyword name="$BEGINANALYSIS"  value="0" />
         <Keyword name="$ENDANALYSIS"  value="0" />
         <Keyword name="#SPACERS"  value="000" />
       </Keywords>
       <SampleNode name="D03 BBZ1245-2202-200uL.fcs"  annotation=""  owningGroup=""  expanded="1"  sortPriority="10"  count="57891"  sampleID="12" >
         <Graph smoothing="0"  backColor="#ffffff"  foreColor="#000000"  type="Pseudocolor"  fast="1" >
           <Axis dimension="x"  name="FSC-A"  label=""  auto="auto" />
           <Axis dimension="y"  name="SSC-A"  label=""  auto="auto" />
           <GraphSettings level="5%"  smoothingHighResolution="1"  contourHighResolution="1"  histogramSmoothingCount="0"  graphResolution="256"  showOutliers="0"  drawLargeDots="0"  dotsToDraw="8000"  tint="le.chartfill.tinted.40"  lineWeight="le.lineweight.normal"  lineStyle="le.linestyle.solid" />
           <GraphEnvironment showGrid="0"  showAxes="tnlTNL"  showGates="1"  showFreqOnPlots="1"  showGateNameOnPlots="1"  showMedians="0"  showUncomped="0"  addEventParam="0"  lastYAxisName="" >
             <TextTraits font="SansSerif"  size="11"  name="Labels"  style="plain"  color="#000000"  background="#00ffffff"  just="left" />
             <TextTraits font="SansSerif"  size="11"  name="LayoutGates"  style="plain"  color="#000000"  background="#00ffffff"  just="left" />
             <TextTraits font="SansSerif"  size="9"  name="Numbers"  style="plain"  color="#000000"  background="#00ffffff"  just="left" />
             <TextTraits font="SansSerif"  size="9"  name="Legend"  style="plain"  color="#000000"  background="#00ffffff"  just="left" />
           </GraphEnvironment>
         </Graph>
         <Subpopulations>
           <Population name="Live"  annotation=""  owningGroup="All Samples"  expanded="1"  sortPriority="10"  count="47522" >
             <Graph smoothing="0"  backColor="#ffffff"  foreColor="#000000"  heatMapStatParameter="FL1-A"  type="Pseudocolor"  fast="1" >
               <Axis dimension="x"  name="FL1-H"  label=""  auto="auto" />
               <Axis dimension="y"  name="FL2-H"  label=""  auto="auto" />
               <GraphSettings level="5%"  smoothingHighResolution="1"  contourHighResolution="1"  histogramSmoothingCount="0"  graphResolution="256"  showOutliers="0"  drawLargeDots="0"  dotsToDraw="8000"  tint="le.chartfill.tinted.40"  lineWeight="le.lineweight.normal"  lineStyle="le.linestyle.solid" />
               <GraphEnvironment showGrid="0"  showAxes="tnlTNL"  showGates="1"  showFreqOnPlots="1"  showGateNameOnPlots="1"  showMedians="0"  showUncomped="0"  addEventParam="0"  lastYAxisName="" >
                 <TextTraits font="SansSerif"  size="11"  name="Labels"  style="plain"  color="#000000"  background="#00ffffff"  just="left" />
                 <TextTraits font="SansSerif"  size="11"  name="LayoutGates"  style="plain"  color="#000000"  background="#00ffffff"  just="left" />
                 <TextTraits font="SansSerif"  size="9"  name="Numbers"  style="plain"  color="#000000"  background="#00ffffff"  just="left" />
                 <TextTraits font="SansSerif"  size="9"  name="Legend"  style="plain"  color="#000000"  background="#00ffffff"  just="left" />
                 <WindowPosition x="97"  y="454"  width="390"  height="582"  displayed="1"  panelState="---" />
               </GraphEnvironment>
             </Graph>
             <Gate gating:id="ID1198806750" >
               <gating:PolygonGate eventsInside="1"  annoOffsetX="0"  annoOffsetY="0"  tint="#000000"  isTinted="0"  lineWeight="Normal"  userDefined="1"  quadId="-1"  gateResolution="256" >
                 <gating:dimension>
                   <data-type:fcs-dimension data-type:name="FSC-A" />
                 </gating:dimension>
                 <gating:dimension>
                   <data-type:fcs-dimension data-type:name="SSC-A" />
                 </gating:dimension>
                 <gating:vertex>
                   <gating:coordinate data-type:value="3170497.5118110236" />
                   <gating:coordinate data-type:value="176706.8273092369" />
                 </gating:vertex>
                 <gating:vertex>
                   <gating:coordinate data-type:value="5152058.456692914" />
                   <gating:coordinate data-type:value="96385.5421686747" />
                 </gating:vertex>
                 <gating:vertex>
                   <gating:coordinate data-type:value="8983076.283464568" />
                   <gating:coordinate data-type:value="224899.5983935743" />
                 </gating:vertex>
                 <gating:vertex>
                   <gating:coordinate data-type:value="11823313.637795275" />
                   <gating:coordinate data-type:value="514056.2248995983" />
                 </gating:vertex>
                 <gating:vertex>
                   <gating:coordinate data-type:value="15456175.37007874" />
                   <gating:coordinate data-type:value="1156626.5060240964" />
                 </gating:vertex>
                 <gating:vertex>
                   <gating:coordinate data-type:value="16645111.937007874" />
                   <gating:coordinate data-type:value="1638554.2168674697" />
                 </gating:vertex>
                 <gating:vertex>
                   <gating:coordinate data-type:value="16645111.937007874" />
                   <gating:coordinate data-type:value="3020080.3212851402" />
                 </gating:vertex>
                 <gating:vertex>
                   <gating:coordinate data-type:value="15522227.401574804" />
                   <gating:coordinate data-type:value="3485943.7751004016" />
                 </gating:vertex>
                 <gating:vertex>
                   <gating:coordinate data-type:value="13144354.267716536" />
                   <gating:coordinate data-type:value="3550200.8032128518" />
                 </gating:vertex>
                 <gating:vertex>
                   <gating:coordinate data-type:value="9973856.755905513" />
                   <gating:coordinate data-type:value="3309236.9477911643" />
                 </gating:vertex>
                 <gating:vertex>
                   <gating:coordinate data-type:value="7529931.590551181" />
                   <gating:coordinate data-type:value="2923694.7791164657" />
                 </gating:vertex>
                 <gating:vertex>
                   <gating:coordinate data-type:value="4623642.20472441" />
                   <gating:coordinate data-type:value="2345381.5261044176" />
                 </gating:vertex>
                 <gating:vertex>
                   <gating:coordinate data-type:value="3170497.5118110236" />
                   <gating:coordinate data-type:value="1606425.7028112449" />
                 </gating:vertex>
                 <gating:vertex>
                   <gating:coordinate data-type:value="2642081.2598425196" />
                   <gating:coordinate data-type:value="1108433.7349397591" />
                 </gating:vertex>
                 <gating:vertex>
                   <gating:coordinate data-type:value="2377873.1338582677" />
                   <gating:coordinate data-type:value="530120.4819277109" />
                 </gating:vertex>
               </gating:PolygonGate>
             </Gate>
             <Subpopulations>
               <Population name="Green Cells"  annotation=""  owningGroup="All Samples"  expanded="1"  sortPriority="10"  count="630" >
                 <Graph smoothing="0"  backColor="#ffffff"  foreColor="#000000"  heatMapStatParameter="FL1-A"  type="Pseudocolor"  fast="1" >
                   <Axis dimension="x"  name="FL1-H"  label=""  auto="auto" />
                   <Axis dimension="y"  name="FL2-H"  label=""  auto="auto" />
                   <GraphSettings level="5%"  smoothingHighResolution="1"  contourHighResolution="1"  histogramSmoothingCount="0"  graphResolution="256"  showOutliers="0"  drawLargeDots="0"  dotsToDraw="8000"  tint="le.chartfill.tinted.40"  lineWeight="le.lineweight.normal"  lineStyle="le.linestyle.solid" />
                   <GraphEnvironment showGrid="0"  showAxes="tnlTNL"  showGates="1"  showFreqOnPlots="1"  showGateNameOnPlots="1"  showMedians="0"  showUncomped="0"  addEventParam="0"  lastYAxisName="" >
                     <TextTraits font="SansSerif"  size="11"  name="Labels"  style="plain"  color="#000000"  background="#00ffffff"  just="left" />
                     <TextTraits font="SansSerif"  size="11"  name="LayoutGates"  style="plain"  color="#000000"  background="#00ffffff"  just="left" />
                     <TextTraits font="SansSerif"  size="9"  name="Numbers"  style="plain"  color="#000000"  background="#00ffffff"  just="left" />
                     <TextTraits font="SansSerif"  size="9"  name="Legend"  style="plain"  color="#000000"  background="#00ffffff"  just="left" />
                     <WindowPosition x="620"  y="25"  width="390"  height="582"  displayed="1"  panelState="---" />
                   </GraphEnvironment>
                 </Graph>
                 <Gate gating:id="ID1139286135"  gating:parent_id="ID1198806750" >
                   <gating:PolygonGate eventsInside="1"  annoOffsetX="33"  annoOffsetY="48"  tint="#000000"  isTinted="0"  lineWeight="Normal"  userDefined="1"  quadId="-1"  gateResolution="256" >
                     <gating:dimension>
                       <data-type:fcs-dimension data-type:name="FL1-H" />
                     </gating:dimension>
                     <gating:dimension>
                       <data-type:fcs-dimension data-type:name="FL2-H" />
                     </gating:dimension>
                     <gating:vertex>
                       <gating:coordinate data-type:value="1023.4435882876" />
                       <gating:coordinate data-type:value="19.9520029804" />
                     </gating:vertex>
                     <gating:vertex>
                       <gating:coordinate data-type:value="1397.3124010318" />
                       <gating:coordinate data-type:value="94.3965513611" />
                     </gating:vertex>
                     <gating:vertex>
                       <gating:coordinate data-type:value="2604.6700786978" />
                       <gating:coordinate data-type:value="334.9125177635" />
                     </gating:vertex>
                     <gating:vertex>
                       <gating:coordinate data-type:value="5386.2742624244" />
                       <gating:coordinate data-type:value="1188.2467414049" />
                     </gating:vertex>
                     <gating:vertex>
                       <gating:coordinate data-type:value="12356.6498506964" />
                       <gating:coordinate data-type:value="3348.7781974891" />
                     </gating:vertex>
                     <gating:vertex>
                       <gating:coordinate data-type:value="33122.8592479538" />
                       <gating:coordinate data-type:value="10589.2179016266" />
                     </gating:vertex>
                     <gating:vertex>
                       <gating:coordinate data-type:value="65031.728003646" />
                       <gating:coordinate data-type:value="25110.017271474" />
                     </gating:vertex>
                     <gating:vertex>
                       <gating:coordinate data-type:value="1801251.6918605152" />
                       <gating:coordinate data-type:value="668009.8883085933" />
                     </gating:vertex>
                     <gating:vertex>
                       <gating:coordinate data-type:value="9984750.631536765" />
                       <gating:coordinate data-type:value="3347737.4727253006" />
                     </gating:vertex>
                     <gating:vertex>
                       <gating:coordinate data-type:value="9479795.2120152" />
                       <gating:coordinate data-type:value="21.1341787396" />
                     </gating:vertex>
                     <gating:vertex>
                       <gating:coordinate data-type:value="174322.0694397667" />
                       <gating:coordinate data-type:value="21.1341787396" />
                     </gating:vertex>
                   </gating:PolygonGate>
                 </Gate>
               </Population>
               <Population name="Non Fluorescent Cells"  annotation=""  owningGroup="All Samples"  expanded="1"  sortPriority="10"  count="46888" >
                 <Graph smoothing="0"  backColor="#ffffff"  foreColor="#000000"  heatMapStatParameter="FL1-A"  type="Pseudocolor"  fast="1" >
                   <Axis dimension="x"  name="FL1-H"  label=""  auto="auto" />
                   <Axis dimension="y"  name="FL2-H"  label=""  auto="auto" />
                   <GraphSettings level="5%"  smoothingHighResolution="1"  contourHighResolution="1"  histogramSmoothingCount="0"  graphResolution="256"  showOutliers="0"  drawLargeDots="0"  dotsToDraw="8000"  tint="le.chartfill.tinted.40"  lineWeight="le.lineweight.normal"  lineStyle="le.linestyle.solid" />
                   <GraphEnvironment showGrid="0"  showAxes="tnlTNL"  showGates="1"  showFreqOnPlots="1"  showGateNameOnPlots="1"  showMedians="0"  showUncomped="0"  addEventParam="0"  lastYAxisName="" >
                     <TextTraits font="SansSerif"  size="11"  name="Labels"  style="plain"  color="#000000"  background="#00ffffff"  just="left" />
                     <TextTraits font="SansSerif"  size="11"  name="LayoutGates"  style="plain"  color="#000000"  background="#00ffffff"  just="left" />
                     <TextTraits font="SansSerif"  size="9"  name="Numbers"  style="plain"  color="#000000"  background="#00ffffff"  just="left" />
                     <TextTraits font="SansSerif"  size="9"  name="Legend"  style="plain"  color="#000000"  background="#00ffffff"  just="left" />
                     <WindowPosition x="620"  y="25"  width="390"  height="582"  displayed="1"  panelState="---" />
                   </GraphEnvironment>
                 </Graph>
                 <Gate gating:id="ID2099127367"  gating:parent_id="ID1198806750" >
                   <gating:PolygonGate eventsInside="1"  annoOffsetX="-17"  annoOffsetY="-93"  tint="#000000"  isTinted="0"  lineWeight="Normal"  userDefined="1"  quadId="-1"  gateResolution="256" >
                     <gating:dimension>
                       <data-type:fcs-dimension data-type:name="FL1-H" />
                     </gating:dimension>
                     <gating:dimension>
                       <data-type:fcs-dimension data-type:name="FL2-H" />
                     </gating:dimension>
                     <gating:vertex>
                       <gating:coordinate data-type:value="72.5458004431" />
                       <gating:coordinate data-type:value="37.5815014466" />
                     </gating:vertex>
                     <gating:vertex>
                       <gating:coordinate data-type:value="194.4640631678" />
                       <gating:coordinate data-type:value="19.9520029804" />
                     </gating:vertex>
                     <gating:vertex>
                       <gating:coordinate data-type:value="1023.4435882876" />
                       <gating:coordinate data-type:value="19.9520029804" />
                     </gating:vertex>
                     <gating:vertex>
                       <gating:coordinate data-type:value="1397.3124010318" />
                       <gating:coordinate data-type:value="94.3965513611" />
                     </gating:vertex>
                     <gating:vertex>
                       <gating:coordinate data-type:value="2604.6700786978" />
                       <gating:coordinate data-type:value="334.9125177635" />
                     </gating:vertex>
                     <gating:vertex>
                       <gating:coordinate data-type:value="5386.2742624244" />
                       <gating:coordinate data-type:value="1188.2467414049" />
                     </gating:vertex>
                     <gating:vertex>
                       <gating:coordinate data-type:value="12356.6498506964" />
                       <gating:coordinate data-type:value="3348.7781974891" />
                     </gating:vertex>
                     <gating:vertex>
                       <gating:coordinate data-type:value="33122.8592479538" />
                       <gating:coordinate data-type:value="10589.2179016266" />
                     </gating:vertex>
                     <gating:vertex>
                       <gating:coordinate data-type:value="61742.9003996221" />
                       <gating:coordinate data-type:value="23705.4463109767" />
                     </gating:vertex>
                     <gating:vertex>
                       <gating:coordinate data-type:value="45222.7973426802" />
                       <gating:coordinate data-type:value="31611.311311628" />
                     </gating:vertex>
                     <gating:vertex>
                       <gating:coordinate data-type:value="24260.414419882" />
                       <gating:coordinate data-type:value="17776.8071454819" />
                     </gating:vertex>
                     <gating:vertex>
                       <gating:coordinate data-type:value="9050.4700688781" />
                       <gating:coordinate data-type:value="6307.7432775451" />
                     </gating:vertex>
                     <gating:vertex>
                       <gating:coordinate data-type:value="3043.4594728668" />
                       <gating:coordinate data-type:value="2817.6676008212" />
                     </gating:vertex>
                     <gating:vertex>
                       <gating:coordinate data-type:value="922.5446081483" />
                       <gating:coordinate data-type:value="1258.6515270811" />
                     </gating:vertex>
                     <gating:vertex>
                       <gating:coordinate data-type:value="265.5027107786" />
                       <gating:coordinate data-type:value="668.2175552595" />
                     </gating:vertex>
                     <gating:vertex>
                       <gating:coordinate data-type:value="76.4100606173" />
                       <gating:coordinate data-type:value="446.607236257" />
                     </gating:vertex>
                     <gating:vertex>
                       <gating:coordinate data-type:value="58.9466607173" />
                       <gating:coordinate data-type:value="133.3366006419" />
                     </gating:vertex>
                   </gating:PolygonGate>
                 </Gate>
               </Population>
             </Subpopulations>
           </Population>
         </Subpopulations>
       </SampleNode>
     </Sample>
     <Sample>
       <DataSet uri="file:/Users/cliftonricana/OneDrive/Mizzou/Johnson/Johnson%20Data/Flow%20Data/20201120_144111/B02%20BBZv594-2200-200uL.fcs"  sampleID="13" />
       <Transformations>
         <transforms:linear transforms:minRange="0"  transforms:maxRange="16777216"  gain="1" >
           <data-type:parameter data-type:name="FSC-A" />
         </transforms:linear>
         <transforms:linear transforms:minRange="0"  transforms:maxRange="16777216"  gain="1" >
           <data-type:parameter data-type:name="SSC-A" />
         </transforms:linear>
         <transforms:log transforms:offset="1"  transforms:decades="7.2247198959" >
           <data-type:parameter data-type:name="FL1-A" />
         </transforms:log>
         <transforms:log transforms:offset="1"  transforms:decades="7.2247198959" >
           <data-type:parameter data-type:name="FL2-A" />
         </transforms:log>
         <transforms:log transforms:offset="1"  transforms:decades="7.2247198959" >
           <data-type:parameter data-type:name="FL3-A" />
         </transforms:log>
         <transforms:log transforms:offset="1"  transforms:decades="7.2247198959" >
           <data-type:parameter data-type:name="FL4-A" />
         </transforms:log>
         <transforms:linear transforms:minRange="0"  transforms:maxRange="16777216"  gain="1" >
           <data-type:parameter data-type:name="FSC-H" />
         </transforms:linear>
         <transforms:linear transforms:minRange="0"  transforms:maxRange="16777216"  gain="1" >
           <data-type:parameter data-type:name="SSC-H" />
         </transforms:linear>
         <transforms:log transforms:offset="31.6227766017"  transforms:decades="5.7247198959" >
           <data-type:parameter data-type:name="FL1-H" />
         </transforms:log>
         <transforms:log transforms:offset="10"  transforms:decades="6.2247198959" >
           <data-type:parameter data-type:name="FL2-H" />
         </transforms:log>
         <transforms:log transforms:offset="1"  transforms:decades="7.2247198959" >
           <data-type:parameter data-type:name="FL3-H" />
         </transforms:log>
         <transforms:log transforms:offset="1"  transforms:decades="7.2247198959" >
           <data-type:parameter data-type:name="FL4-H" />
         </transforms:log>
         <transforms:linear transforms:minRange="0"  transforms:maxRange="16777216"  gain="1" >
           <data-type:parameter data-type:name="Width" />
         </transforms:linear>
         <transforms:linear transforms:minRange="73.7"  transforms:maxRange="9"  gain="0.1" >
           <data-type:parameter data-type:name="Time" />
         </transforms:linear>
       </Transformations>
       <Keywords>
         <Keyword name="FJ_FCS_VERSION"  value="3" />
         <Keyword name="$FIL"  value="B02 BBZv594-2200-200uL.fcs" />
         <Keyword name="$SMNO"  value="B2" />
         <Keyword name="#SAMPLE"  value="BBZv594-2200-200uL" />
         <Keyword name="$DATATYPE"  value="I" />
         <Keyword name="$MODE"  value="L" />
         <Keyword name="$BYTEORD"  value="4,3,2,1" />
         <Keyword name="$NEXTDATA"  value="0" />
         <Keyword name="$PAR"  value="14" />
         <Keyword name="$P1B"  value="32" />
         <Keyword name="$P2B"  value="32" />
         <Keyword name="$P3B"  value="32" />
         <Keyword name="$P4B"  value="32" />
         <Keyword name="$P5B"  value="32" />
         <Keyword name="$P6B"  value="32" />
         <Keyword name="$P7B"  value="32" />
         <Keyword name="$P8B"  value="32" />
         <Keyword name="$P9B"  value="32" />
         <Keyword name="$P10B"  value="32" />
         <Keyword name="$P11B"  value="32" />
         <Keyword name="$P12B"  value="32" />
         <Keyword name="$P13B"  value="32" />
         <Keyword name="$P14B"  value="32" />
         <Keyword name="$P1R"  value="16777216" />
         <Keyword name="$P2R"  value="16777216" />
         <Keyword name="$P3R"  value="16777216" />
         <Keyword name="$P4R"  value="16777216" />
         <Keyword name="$P5R"  value="16777216" />
         <Keyword name="$P6R"  value="16777216" />
         <Keyword name="$P7R"  value="16777216" />
         <Keyword name="$P8R"  value="16777216" />
         <Keyword name="$P9R"  value="16777216" />
         <Keyword name="$P10R"  value="16777216" />
         <Keyword name="$P11R"  value="16777216" />
         <Keyword name="$P12R"  value="16777216" />
         <Keyword name="$P13R"  value="16777216" />
         <Keyword name="$P14R"  value="16777216" />
         <Keyword name="$P1N"  value="FSC-A" />
         <Keyword name="$P2N"  value="SSC-A" />
         <Keyword name="$P3N"  value="FL1-A" />
         <Keyword name="$P4N"  value="FL2-A" />
         <Keyword name="$P5N"  value="FL3-A" />
         <Keyword name="$P6N"  value="FL4-A" />
         <Keyword name="$P7N"  value="FSC-H" />
         <Keyword name="$P8N"  value="SSC-H" />
         <Keyword name="$P9N"  value="FL1-H" />
         <Keyword name="$P10N"  value="FL2-H" />
         <Keyword name="$P11N"  value="FL3-H" />
         <Keyword name="$P12N"  value="FL4-H" />
         <Keyword name="$P13N"  value="Width" />
         <Keyword name="$P14N"  value="Time" />
         <Keyword name="$P1E"  value="0,0" />
         <Keyword name="#BDACCURIDECADES1"  value="7.224719870049579" />
         <Keyword name="$P2E"  value="0,0" />
         <Keyword name="#BDACCURIDECADES2"  value="7.224719870049579" />
         <Keyword name="$P3E"  value="0,0" />
         <Keyword name="#BDACCURIDECADES3"  value="7.224719870049579" />
         <Keyword name="$P4E"  value="0,0" />
         <Keyword name="#BDACCURIDECADES4"  value="7.224719870049579" />
         <Keyword name="$P5E"  value="0,0" />
         <Keyword name="#BDACCURIDECADES5"  value="7.224719870049579" />
         <Keyword name="$P6E"  value="0,0" />
         <Keyword name="#BDACCURIDECADES6"  value="7.224719870049579" />
         <Keyword name="$P7E"  value="0,0" />
         <Keyword name="#BDACCURIDECADES7"  value="7.224719870049579" />
         <Keyword name="$P8E"  value="0,0" />
         <Keyword name="#BDACCURIDECADES8"  value="7.224719870049579" />
         <Keyword name="$P9E"  value="0,0" />
         <Keyword name="#BDACCURIDECADES9"  value="7.224719870049579" />
         <Keyword name="$P10E"  value="0,0" />
         <Keyword name="#BDACCURIDECADES10"  value="7.224719870049579" />
         <Keyword name="$P11E"  value="0,0" />
         <Keyword name="#BDACCURIDECADES11"  value="7.224719870049579" />
         <Keyword name="$P12E"  value="0,0" />
         <Keyword name="#BDACCURIDECADES12"  value="7.224719870049579" />
         <Keyword name="$P13E"  value="0,0" />
         <Keyword name="#BDACCURIDECADES13"  value="7.224719870049579" />
         <Keyword name="$P14E"  value="0,0" />
         <Keyword name="#BDACCURIDECADES14"  value="7.224719870049579" />
         <Keyword name="$P1S"  value="FSC-A" />
         <Keyword name="$P2S"  value="SSC-A" />
         <Keyword name="$P3S"  value="FL1-A" />
         <Keyword name="$P4S"  value="FL2-A" />
         <Keyword name="$P5S"  value="FL3-A" />
         <Keyword name="$P6S"  value="FL4-A" />
         <Keyword name="$P7S"  value="FSC-H" />
         <Keyword name="$P8S"  value="SSC-H" />
         <Keyword name="$P9S"  value="FL1-H" />
         <Keyword name="$P10S"  value="FL2-H" />
         <Keyword name="$P11S"  value="FL3-H" />
         <Keyword name="$P12S"  value="FL4-H" />
         <Keyword name="$P13S"  value="Width" />
         <Keyword name="$P14S"  value="Time" />
         <Keyword name="#P1VirtualGain"  value="1.0" />
         <Keyword name="#P2VirtualGain"  value="1.0" />
         <Keyword name="#P3VirtualGain"  value="1.0" />
         <Keyword name="#P4VirtualGain"  value="1.0" />
         <Keyword name="#P5VirtualGain"  value="1.0" />
         <Keyword name="#P6VirtualGain"  value="1.0" />
         <Keyword name="#P7VirtualGain"  value="1.0" />
         <Keyword name="#P8VirtualGain"  value="1.0" />
         <Keyword name="#P9VirtualGain"  value="1.0" />
         <Keyword name="#P10VirtualGain"  value="1.0" />
         <Keyword name="#P11VirtualGain"  value="1.0" />
         <Keyword name="#P12VirtualGain"  value="1.0" />
         <Keyword name="#P13VirtualGain"  value="1.0" />
         <Keyword name="#P14VirtualGain"  value="1.0" />
         <Keyword name="$TOT"  value="56656" />
         <Keyword name="$DATE"  value="12-AUG-2019" />
         <Keyword name="$CYT"  value="BD Accuri C6" />
         <Keyword name="#BDACCURI4COLORCOMP"  value="0,0.0,0.0,0.0,0.0,0,0.0,0.0,0.0,0.0,0,0.0,0.0,0.0,0.0,0" />
         <Keyword name="#LASERCONFIGURATION"  value="3 Blue 1 Red" />
         <Keyword name="$SPILLOVER"  value="8,3,4,5,6,9,10,11,12,1.000,0.000,0.000,0.000,0.000,0.000,0.000,0.000,0.000,1.000,0.000,0.000,0.000,0.000,0.000,0.000,0.000,0.000,1.000,0.000,0.000,0.000,0.000,0.000,0.000,0.000,0.000,1.000,0.000,0.000,0.000,0.000,0.000,0.000,0.000,0.000,1.000,0.000,0.000,0.000,0.000,0.000,0.000,0.000,0.000,1.000,0.000,0.000,0.000,0.000,0.000,0.000,0.000,0.000,1.000,0.000,0.000,0.000,0.000,0.000,0.000,0.000,0.000,1.000" />
         <Keyword name="#BDACCURICAPTUREDDATE"  value="1565652273480" />
         <Keyword name="$TIMESTEP"  value="0.1" />
         <Keyword name="$PROJ"  value="20201120_144111" />
         <Keyword name="$BTIM"  value="18:25:47:26" />
         <Keyword name="$ETIM"  value="18:25:56:37" />
         <Keyword name="#ATIM"  value="9" />
         <Keyword name="#ACQUISITIONTIMEMILLI"  value="9142" />
         <Keyword name="$VOL"  value="5326" />
         <Keyword name="$BEGINSTEXT"  value="58" />
         <Keyword name="$ENDSTEXT"  value="2561" />
         <Keyword name="$BEGINDATA"  value="2562" />
         <Keyword name="$ENDDATA"  value="3175298" />
         <Keyword name="$BEGINANALYSIS"  value="0" />
         <Keyword name="$ENDANALYSIS"  value="0" />
         <Keyword name="#SPACERS"  value="000" />
       </Keywords>
       <SampleNode name="B02 BBZv594-2200-200uL.fcs"  annotation=""  owningGroup=""  expanded="1"  sortPriority="10"  count="56656"  sampleID="13" >
         <Graph smoothing="0"  backColor="#ffffff"  foreColor="#000000"  type="Pseudocolor"  fast="1" >
           <Axis dimension="x"  name="FSC-A"  label=""  auto="auto" />
           <Axis dimension="y"  name="SSC-A"  label=""  auto="auto" />
           <GraphSettings level="5%"  smoothingHighResolution="1"  contourHighResolution="1"  histogramSmoothingCount="0"  graphResolution="256"  showOutliers="0"  drawLargeDots="0"  dotsToDraw="8000"  tint="le.chartfill.tinted.40"  lineWeight="le.lineweight.normal"  lineStyle="le.linestyle.solid" />
           <GraphEnvironment showGrid="0"  showAxes="tnlTNL"  showGates="1"  showFreqOnPlots="1"  showGateNameOnPlots="1"  showMedians="0"  showUncomped="0"  addEventParam="0"  lastYAxisName="" >
             <TextTraits font="SansSerif"  size="11"  name="Labels"  style="plain"  color="#000000"  background="#00ffffff"  just="left" />
             <TextTraits font="SansSerif"  size="11"  name="LayoutGates"  style="plain"  color="#000000"  background="#00ffffff"  just="left" />
             <TextTraits font="SansSerif"  size="9"  name="Numbers"  style="plain"  color="#000000"  background="#00ffffff"  just="left" />
             <TextTraits font="SansSerif"  size="9"  name="Legend"  style="plain"  color="#000000"  background="#00ffffff"  just="left" />
           </GraphEnvironment>
         </Graph>
         <Subpopulations>
           <Population name="Live"  annotation=""  owningGroup="All Samples"  expanded="1"  sortPriority="10"  count="45938" >
             <Graph smoothing="0"  backColor="#ffffff"  foreColor="#000000"  heatMapStatParameter="FL1-A"  type="Pseudocolor"  fast="1" >
               <Axis dimension="x"  name="FL1-H"  label=""  auto="auto" />
               <Axis dimension="y"  name="FL2-H"  label=""  auto="auto" />
               <GraphSettings level="5%"  smoothingHighResolution="1"  contourHighResolution="1"  histogramSmoothingCount="0"  graphResolution="256"  showOutliers="0"  drawLargeDots="0"  dotsToDraw="8000"  tint="le.chartfill.tinted.40"  lineWeight="le.lineweight.normal"  lineStyle="le.linestyle.solid" />
               <GraphEnvironment showGrid="0"  showAxes="tnlTNL"  showGates="1"  showFreqOnPlots="1"  showGateNameOnPlots="1"  showMedians="0"  showUncomped="0"  addEventParam="0"  lastYAxisName="" >
                 <TextTraits font="SansSerif"  size="11"  name="Labels"  style="plain"  color="#000000"  background="#00ffffff"  just="left" />
                 <TextTraits font="SansSerif"  size="11"  name="LayoutGates"  style="plain"  color="#000000"  background="#00ffffff"  just="left" />
                 <TextTraits font="SansSerif"  size="9"  name="Numbers"  style="plain"  color="#000000"  background="#00ffffff"  just="left" />
                 <TextTraits font="SansSerif"  size="9"  name="Legend"  style="plain"  color="#000000"  background="#00ffffff"  just="left" />
                 <WindowPosition x="97"  y="454"  width="390"  height="582"  displayed="1"  panelState="---" />
               </GraphEnvironment>
             </Graph>
             <Gate gating:id="ID746854199" >
               <gating:PolygonGate eventsInside="1"  annoOffsetX="0"  annoOffsetY="0"  tint="#000000"  isTinted="0"  lineWeight="Normal"  userDefined="1"  quadId="-1"  gateResolution="256" >
                 <gating:dimension>
                   <data-type:fcs-dimension data-type:name="FSC-A" />
                 </gating:dimension>
                 <gating:dimension>
                   <data-type:fcs-dimension data-type:name="SSC-A" />
                 </gating:dimension>
                 <gating:vertex>
                   <gating:coordinate data-type:value="3170497.5118110236" />
                   <gating:coordinate data-type:value="176706.8273092369" />
                 </gating:vertex>
                 <gating:vertex>
                   <gating:coordinate data-type:value="5152058.456692914" />
                   <gating:coordinate data-type:value="96385.5421686747" />
                 </gating:vertex>
                 <gating:vertex>
                   <gating:coordinate data-type:value="8983076.283464568" />
                   <gating:coordinate data-type:value="224899.5983935743" />
                 </gating:vertex>
                 <gating:vertex>
                   <gating:coordinate data-type:value="11823313.637795275" />
                   <gating:coordinate data-type:value="514056.2248995983" />
                 </gating:vertex>
                 <gating:vertex>
                   <gating:coordinate data-type:value="15456175.37007874" />
                   <gating:coordinate data-type:value="1156626.5060240964" />
                 </gating:vertex>
                 <gating:vertex>
                   <gating:coordinate data-type:value="16645111.937007874" />
                   <gating:coordinate data-type:value="1638554.2168674697" />
                 </gating:vertex>
                 <gating:vertex>
                   <gating:coordinate data-type:value="16645111.937007874" />
                   <gating:coordinate data-type:value="3020080.3212851402" />
                 </gating:vertex>
                 <gating:vertex>
                   <gating:coordinate data-type:value="15522227.401574804" />
                   <gating:coordinate data-type:value="3485943.7751004016" />
                 </gating:vertex>
                 <gating:vertex>
                   <gating:coordinate data-type:value="13144354.267716536" />
                   <gating:coordinate data-type:value="3550200.8032128518" />
                 </gating:vertex>
                 <gating:vertex>
                   <gating:coordinate data-type:value="9973856.755905513" />
                   <gating:coordinate data-type:value="3309236.9477911643" />
                 </gating:vertex>
                 <gating:vertex>
                   <gating:coordinate data-type:value="7529931.590551181" />
                   <gating:coordinate data-type:value="2923694.7791164657" />
                 </gating:vertex>
                 <gating:vertex>
                   <gating:coordinate data-type:value="4623642.20472441" />
                   <gating:coordinate data-type:value="2345381.5261044176" />
                 </gating:vertex>
                 <gating:vertex>
                   <gating:coordinate data-type:value="3170497.5118110236" />
                   <gating:coordinate data-type:value="1606425.7028112449" />
                 </gating:vertex>
                 <gating:vertex>
                   <gating:coordinate data-type:value="2642081.2598425196" />
                   <gating:coordinate data-type:value="1108433.7349397591" />
                 </gating:vertex>
                 <gating:vertex>
                   <gating:coordinate data-type:value="2377873.1338582677" />
                   <gating:coordinate data-type:value="530120.4819277109" />
                 </gating:vertex>
               </gating:PolygonGate>
             </Gate>
             <Subpopulations>
               <Population name="Green Cells"  annotation=""  owningGroup="All Samples"  expanded="1"  sortPriority="10"  count="6410" >
                 <Graph smoothing="0"  backColor="#ffffff"  foreColor="#000000"  heatMapStatParameter="FL1-A"  type="Pseudocolor"  fast="1" >
                   <Axis dimension="x"  name="FL1-H"  label=""  auto="auto" />
                   <Axis dimension="y"  name="FL2-H"  label=""  auto="auto" />
                   <GraphSettings level="5%"  smoothingHighResolution="1"  contourHighResolution="1"  histogramSmoothingCount="0"  graphResolution="256"  showOutliers="0"  drawLargeDots="0"  dotsToDraw="8000"  tint="le.chartfill.tinted.40"  lineWeight="le.lineweight.normal"  lineStyle="le.linestyle.solid" />
                   <GraphEnvironment showGrid="0"  showAxes="tnlTNL"  showGates="1"  showFreqOnPlots="1"  showGateNameOnPlots="1"  showMedians="0"  showUncomped="0"  addEventParam="0"  lastYAxisName="" >
                     <TextTraits font="SansSerif"  size="11"  name="Labels"  style="plain"  color="#000000"  background="#00ffffff"  just="left" />
                     <TextTraits font="SansSerif"  size="11"  name="LayoutGates"  style="plain"  color="#000000"  background="#00ffffff"  just="left" />
                     <TextTraits font="SansSerif"  size="9"  name="Numbers"  style="plain"  color="#000000"  background="#00ffffff"  just="left" />
                     <TextTraits font="SansSerif"  size="9"  name="Legend"  style="plain"  color="#000000"  background="#00ffffff"  just="left" />
                     <WindowPosition x="620"  y="25"  width="390"  height="582"  displayed="1"  panelState="---" />
                   </GraphEnvironment>
                 </Graph>
                 <Gate gating:id="ID1295021643"  gating:parent_id="ID746854199" >
                   <gating:PolygonGate eventsInside="1"  annoOffsetX="33"  annoOffsetY="48"  tint="#000000"  isTinted="0"  lineWeight="Normal"  userDefined="1"  quadId="-1"  gateResolution="256" >
                     <gating:dimension>
                       <data-type:fcs-dimension data-type:name="FL1-H" />
                     </gating:dimension>
                     <gating:dimension>
                       <data-type:fcs-dimension data-type:name="FL2-H" />
                     </gating:dimension>
                     <gating:vertex>
                       <gating:coordinate data-type:value="1023.4435882876" />
                       <gating:coordinate data-type:value="19.9520029804" />
                     </gating:vertex>
                     <gating:vertex>
                       <gating:coordinate data-type:value="1397.3124010318" />
                       <gating:coordinate data-type:value="94.3965513611" />
                     </gating:vertex>
                     <gating:vertex>
                       <gating:coordinate data-type:value="2604.6700786978" />
                       <gating:coordinate data-type:value="334.9125177635" />
                     </gating:vertex>
                     <gating:vertex>
                       <gating:coordinate data-type:value="5386.2742624244" />
                       <gating:coordinate data-type:value="1188.2467414049" />
                     </gating:vertex>
                     <gating:vertex>
                       <gating:coordinate data-type:value="12356.6498506964" />
                       <gating:coordinate data-type:value="3348.7781974891" />
                     </gating:vertex>
                     <gating:vertex>
                       <gating:coordinate data-type:value="33122.8592479538" />
                       <gating:coordinate data-type:value="10589.2179016266" />
                     </gating:vertex>
                     <gating:vertex>
                       <gating:coordinate data-type:value="65031.728003646" />
                       <gating:coordinate data-type:value="25110.017271474" />
                     </gating:vertex>
                     <gating:vertex>
                       <gating:coordinate data-type:value="1801251.6918605152" />
                       <gating:coordinate data-type:value="668009.8883085933" />
                     </gating:vertex>
                     <gating:vertex>
                       <gating:coordinate data-type:value="9984750.631536765" />
                       <gating:coordinate data-type:value="3347737.4727253006" />
                     </gating:vertex>
                     <gating:vertex>
                       <gating:coordinate data-type:value="9479795.2120152" />
                       <gating:coordinate data-type:value="21.1341787396" />
                     </gating:vertex>
                     <gating:vertex>
                       <gating:coordinate data-type:value="174322.0694397667" />
                       <gating:coordinate data-type:value="21.1341787396" />
                     </gating:vertex>
                   </gating:PolygonGate>
                 </Gate>
               </Population>
               <Population name="Non Fluorescent Cells"  annotation=""  owningGroup="All Samples"  expanded="1"  sortPriority="10"  count="39532" >
                 <Graph smoothing="0"  backColor="#ffffff"  foreColor="#000000"  heatMapStatParameter="FL1-A"  type="Pseudocolor"  fast="1" >
                   <Axis dimension="x"  name="FL1-H"  label=""  auto="auto" />
                   <Axis dimension="y"  name="FL2-H"  label=""  auto="auto" />
                   <GraphSettings level="5%"  smoothingHighResolution="1"  contourHighResolution="1"  histogramSmoothingCount="0"  graphResolution="256"  showOutliers="0"  drawLargeDots="0"  dotsToDraw="8000"  tint="le.chartfill.tinted.40"  lineWeight="le.lineweight.normal"  lineStyle="le.linestyle.solid" />
                   <GraphEnvironment showGrid="0"  showAxes="tnlTNL"  showGates="1"  showFreqOnPlots="1"  showGateNameOnPlots="1"  showMedians="0"  showUncomped="0"  addEventParam="0"  lastYAxisName="" >
                     <TextTraits font="SansSerif"  size="11"  name="Labels"  style="plain"  color="#000000"  background="#00ffffff"  just="left" />
                     <TextTraits font="SansSerif"  size="11"  name="LayoutGates"  style="plain"  color="#000000"  background="#00ffffff"  just="left" />
                     <TextTraits font="SansSerif"  size="9"  name="Numbers"  style="plain"  color="#000000"  background="#00ffffff"  just="left" />
                     <TextTraits font="SansSerif"  size="9"  name="Legend"  style="plain"  color="#000000"  background="#00ffffff"  just="left" />
                     <WindowPosition x="620"  y="25"  width="390"  height="582"  displayed="1"  panelState="---" />
                   </GraphEnvironment>
                 </Graph>
                 <Gate gating:id="ID1913472879"  gating:parent_id="ID746854199" >
                   <gating:PolygonGate eventsInside="1"  annoOffsetX="-17"  annoOffsetY="-93"  tint="#000000"  isTinted="0"  lineWeight="Normal"  userDefined="1"  quadId="-1"  gateResolution="256" >
                     <gating:dimension>
                       <data-type:fcs-dimension data-type:name="FL1-H" />
                     </gating:dimension>
                     <gating:dimension>
                       <data-type:fcs-dimension data-type:name="FL2-H" />
                     </gating:dimension>
                     <gating:vertex>
                       <gating:coordinate data-type:value="72.5458004431" />
                       <gating:coordinate data-type:value="37.5815014466" />
                     </gating:vertex>
                     <gating:vertex>
                       <gating:coordinate data-type:value="194.4640631678" />
                       <gating:coordinate data-type:value="19.9520029804" />
                     </gating:vertex>
                     <gating:vertex>
                       <gating:coordinate data-type:value="1023.4435882876" />
                       <gating:coordinate data-type:value="19.9520029804" />
                     </gating:vertex>
                     <gating:vertex>
                       <gating:coordinate data-type:value="1397.3124010318" />
                       <gating:coordinate data-type:value="94.3965513611" />
                     </gating:vertex>
                     <gating:vertex>
                       <gating:coordinate data-type:value="2604.6700786978" />
                       <gating:coordinate data-type:value="334.9125177635" />
                     </gating:vertex>
                     <gating:vertex>
                       <gating:coordinate data-type:value="5386.2742624244" />
                       <gating:coordinate data-type:value="1188.2467414049" />
                     </gating:vertex>
                     <gating:vertex>
                       <gating:coordinate data-type:value="12356.6498506964" />
                       <gating:coordinate data-type:value="3348.7781974891" />
                     </gating:vertex>
                     <gating:vertex>
                       <gating:coordinate data-type:value="33122.8592479538" />
                       <gating:coordinate data-type:value="10589.2179016266" />
                     </gating:vertex>
                     <gating:vertex>
                       <gating:coordinate data-type:value="61742.9003996221" />
                       <gating:coordinate data-type:value="23705.4463109767" />
                     </gating:vertex>
                     <gating:vertex>
                       <gating:coordinate data-type:value="45222.7973426802" />
                       <gating:coordinate data-type:value="31611.311311628" />
                     </gating:vertex>
                     <gating:vertex>
                       <gating:coordinate data-type:value="24260.414419882" />
                       <gating:coordinate data-type:value="17776.8071454819" />
                     </gating:vertex>
                     <gating:vertex>
                       <gating:coordinate data-type:value="9050.4700688781" />
                       <gating:coordinate data-type:value="6307.7432775451" />
                     </gating:vertex>
                     <gating:vertex>
                       <gating:coordinate data-type:value="3043.4594728668" />
                       <gating:coordinate data-type:value="2817.6676008212" />
                     </gating:vertex>
                     <gating:vertex>
                       <gating:coordinate data-type:value="922.5446081483" />
                       <gating:coordinate data-type:value="1258.6515270811" />
                     </gating:vertex>
                     <gating:vertex>
                       <gating:coordinate data-type:value="265.5027107786" />
                       <gating:coordinate data-type:value="668.2175552595" />
                     </gating:vertex>
                     <gating:vertex>
                       <gating:coordinate data-type:value="76.4100606173" />
                       <gating:coordinate data-type:value="446.607236257" />
                     </gating:vertex>
                     <gating:vertex>
                       <gating:coordinate data-type:value="58.9466607173" />
                       <gating:coordinate data-type:value="133.3366006419" />
                     </gating:vertex>
                   </gating:PolygonGate>
                 </Gate>
               </Population>
             </Subpopulations>
           </Population>
         </Subpopulations>
       </SampleNode>
     </Sample>
     <Sample>
       <DataSet uri="file:/Users/cliftonricana/OneDrive/Mizzou/Johnson/Johnson%20Data/Flow%20Data/20201120_144111/C02%20FT1245-2200-200uL.fcs"  sampleID="14" />
       <Transformations>
         <transforms:linear transforms:minRange="0"  transforms:maxRange="16777216"  gain="1" >
           <data-type:parameter data-type:name="FSC-A" />
         </transforms:linear>
         <transforms:linear transforms:minRange="0"  transforms:maxRange="16777216"  gain="1" >
           <data-type:parameter data-type:name="SSC-A" />
         </transforms:linear>
         <transforms:log transforms:offset="1"  transforms:decades="7.2247198959" >
           <data-type:parameter data-type:name="FL1-A" />
         </transforms:log>
         <transforms:log transforms:offset="1"  transforms:decades="7.2247198959" >
           <data-type:parameter data-type:name="FL2-A" />
         </transforms:log>
         <transforms:log transforms:offset="1"  transforms:decades="7.2247198959" >
           <data-type:parameter data-type:name="FL3-A" />
         </transforms:log>
         <transforms:log transforms:offset="1"  transforms:decades="7.2247198959" >
           <data-type:parameter data-type:name="FL4-A" />
         </transforms:log>
         <transforms:linear transforms:minRange="0"  transforms:maxRange="16777216"  gain="1" >
           <data-type:parameter data-type:name="FSC-H" />
         </transforms:linear>
         <transforms:linear transforms:minRange="0"  transforms:maxRange="16777216"  gain="1" >
           <data-type:parameter data-type:name="SSC-H" />
         </transforms:linear>
         <transforms:log transforms:offset="31.6227766017"  transforms:decades="5.7247198959" >
           <data-type:parameter data-type:name="FL1-H" />
         </transforms:log>
         <transforms:log transforms:offset="10"  transforms:decades="6.2247198959" >
           <data-type:parameter data-type:name="FL2-H" />
         </transforms:log>
         <transforms:log transforms:offset="1"  transforms:decades="7.2247198959" >
           <data-type:parameter data-type:name="FL3-H" />
         </transforms:log>
         <transforms:log transforms:offset="1"  transforms:decades="7.2247198959" >
           <data-type:parameter data-type:name="FL4-H" />
         </transforms:log>
         <transforms:linear transforms:minRange="0"  transforms:maxRange="16777216"  gain="1" >
           <data-type:parameter data-type:name="Width" />
         </transforms:linear>
         <transforms:linear transforms:minRange="15.7948717949"  transforms:maxRange="8"  gain="0.1025641026" >
           <data-type:parameter data-type:name="Time" />
         </transforms:linear>
       </Transformations>
       <Keywords>
         <Keyword name="FJ_FCS_VERSION"  value="3" />
         <Keyword name="$FIL"  value="C02 FT1245-2200-200uL.fcs" />
         <Keyword name="$SMNO"  value="C2" />
         <Keyword name="#SAMPLE"  value="FT1245-2200-200uL" />
         <Keyword name="$DATATYPE"  value="I" />
         <Keyword name="$MODE"  value="L" />
         <Keyword name="$BYTEORD"  value="4,3,2,1" />
         <Keyword name="$NEXTDATA"  value="0" />
         <Keyword name="$PAR"  value="14" />
         <Keyword name="$P1B"  value="32" />
         <Keyword name="$P2B"  value="32" />
         <Keyword name="$P3B"  value="32" />
         <Keyword name="$P4B"  value="32" />
         <Keyword name="$P5B"  value="32" />
         <Keyword name="$P6B"  value="32" />
         <Keyword name="$P7B"  value="32" />
         <Keyword name="$P8B"  value="32" />
         <Keyword name="$P9B"  value="32" />
         <Keyword name="$P10B"  value="32" />
         <Keyword name="$P11B"  value="32" />
         <Keyword name="$P12B"  value="32" />
         <Keyword name="$P13B"  value="32" />
         <Keyword name="$P14B"  value="32" />
         <Keyword name="$P1R"  value="16777216" />
         <Keyword name="$P2R"  value="16777216" />
         <Keyword name="$P3R"  value="16777216" />
         <Keyword name="$P4R"  value="16777216" />
         <Keyword name="$P5R"  value="16777216" />
         <Keyword name="$P6R"  value="16777216" />
         <Keyword name="$P7R"  value="16777216" />
         <Keyword name="$P8R"  value="16777216" />
         <Keyword name="$P9R"  value="16777216" />
         <Keyword name="$P10R"  value="16777216" />
         <Keyword name="$P11R"  value="16777216" />
         <Keyword name="$P12R"  value="16777216" />
         <Keyword name="$P13R"  value="16777216" />
         <Keyword name="$P14R"  value="16777216" />
         <Keyword name="$P1N"  value="FSC-A" />
         <Keyword name="$P2N"  value="SSC-A" />
         <Keyword name="$P3N"  value="FL1-A" />
         <Keyword name="$P4N"  value="FL2-A" />
         <Keyword name="$P5N"  value="FL3-A" />
         <Keyword name="$P6N"  value="FL4-A" />
         <Keyword name="$P7N"  value="FSC-H" />
         <Keyword name="$P8N"  value="SSC-H" />
         <Keyword name="$P9N"  value="FL1-H" />
         <Keyword name="$P10N"  value="FL2-H" />
         <Keyword name="$P11N"  value="FL3-H" />
         <Keyword name="$P12N"  value="FL4-H" />
         <Keyword name="$P13N"  value="Width" />
         <Keyword name="$P14N"  value="Time" />
         <Keyword name="$P1E"  value="0,0" />
         <Keyword name="#BDACCURIDECADES1"  value="7.224719870049579" />
         <Keyword name="$P2E"  value="0,0" />
         <Keyword name="#BDACCURIDECADES2"  value="7.224719870049579" />
         <Keyword name="$P3E"  value="0,0" />
         <Keyword name="#BDACCURIDECADES3"  value="7.224719870049579" />
         <Keyword name="$P4E"  value="0,0" />
         <Keyword name="#BDACCURIDECADES4"  value="7.224719870049579" />
         <Keyword name="$P5E"  value="0,0" />
         <Keyword name="#BDACCURIDECADES5"  value="7.224719870049579" />
         <Keyword name="$P6E"  value="0,0" />
         <Keyword name="#BDACCURIDECADES6"  value="7.224719870049579" />
         <Keyword name="$P7E"  value="0,0" />
         <Keyword name="#BDACCURIDECADES7"  value="7.224719870049579" />
         <Keyword name="$P8E"  value="0,0" />
         <Keyword name="#BDACCURIDECADES8"  value="7.224719870049579" />
         <Keyword name="$P9E"  value="0,0" />
         <Keyword name="#BDACCURIDECADES9"  value="7.224719870049579" />
         <Keyword name="$P10E"  value="0,0" />
         <Keyword name="#BDACCURIDECADES10"  value="7.224719870049579" />
         <Keyword name="$P11E"  value="0,0" />
         <Keyword name="#BDACCURIDECADES11"  value="7.224719870049579" />
         <Keyword name="$P12E"  value="0,0" />
         <Keyword name="#BDACCURIDECADES12"  value="7.224719870049579" />
         <Keyword name="$P13E"  value="0,0" />
         <Keyword name="#BDACCURIDECADES13"  value="7.224719870049579" />
         <Keyword name="$P14E"  value="0,0" />
         <Keyword name="#BDACCURIDECADES14"  value="7.224719870049579" />
         <Keyword name="$P1S"  value="FSC-A" />
         <Keyword name="$P2S"  value="SSC-A" />
         <Keyword name="$P3S"  value="FL1-A" />
         <Keyword name="$P4S"  value="FL2-A" />
         <Keyword name="$P5S"  value="FL3-A" />
         <Keyword name="$P6S"  value="FL4-A" />
         <Keyword name="$P7S"  value="FSC-H" />
         <Keyword name="$P8S"  value="SSC-H" />
         <Keyword name="$P9S"  value="FL1-H" />
         <Keyword name="$P10S"  value="FL2-H" />
         <Keyword name="$P11S"  value="FL3-H" />
         <Keyword name="$P12S"  value="FL4-H" />
         <Keyword name="$P13S"  value="Width" />
         <Keyword name="$P14S"  value="Time" />
         <Keyword name="#P1VirtualGain"  value="1.0" />
         <Keyword name="#P2VirtualGain"  value="1.0" />
         <Keyword name="#P3VirtualGain"  value="1.0" />
         <Keyword name="#P4VirtualGain"  value="1.0" />
         <Keyword name="#P5VirtualGain"  value="1.0" />
         <Keyword name="#P6VirtualGain"  value="1.0" />
         <Keyword name="#P7VirtualGain"  value="1.0" />
         <Keyword name="#P8VirtualGain"  value="1.0" />
         <Keyword name="#P9VirtualGain"  value="1.0" />
         <Keyword name="#P10VirtualGain"  value="1.0" />
         <Keyword name="#P11VirtualGain"  value="1.0" />
         <Keyword name="#P12VirtualGain"  value="1.0" />
         <Keyword name="#P13VirtualGain"  value="1.0" />
         <Keyword name="#P14VirtualGain"  value="1.0" />
         <Keyword name="$TOT"  value="63072" />
         <Keyword name="$DATE"  value="13-AUG-2019" />
         <Keyword name="$CYT"  value="BD Accuri C6" />
         <Keyword name="#BDACCURI4COLORCOMP"  value="0,0.0,0.0,0.0,0.0,0,0.0,0.0,0.0,0.0,0,0.0,0.0,0.0,0.0,0" />
         <Keyword name="#LASERCONFIGURATION"  value="3 Blue 1 Red" />
         <Keyword name="$SPILLOVER"  value="8,3,4,5,6,9,10,11,12,1.000,0.000,0.000,0.000,0.000,0.000,0.000,0.000,0.000,1.000,0.000,0.000,0.000,0.000,0.000,0.000,0.000,0.000,1.000,0.000,0.000,0.000,0.000,0.000,0.000,0.000,0.000,1.000,0.000,0.000,0.000,0.000,0.000,0.000,0.000,0.000,1.000,0.000,0.000,0.000,0.000,0.000,0.000,0.000,0.000,1.000,0.000,0.000,0.000,0.000,0.000,0.000,0.000,0.000,1.000,0.000,0.000,0.000,0.000,0.000,0.000,0.000,0.000,1.000" />
         <Keyword name="#BDACCURICAPTUREDDATE"  value="1565710695238" />
         <Keyword name="$TIMESTEP"  value="0.1" />
         <Keyword name="$PROJ"  value="20201120_144111" />
         <Keyword name="$BTIM"  value="10:38:30:68" />
         <Keyword name="$ETIM"  value="10:38:38:73" />
         <Keyword name="#ATIM"  value="8" />
         <Keyword name="#ACQUISITIONTIMEMILLI"  value="8081" />
         <Keyword name="$VOL"  value="4536" />
         <Keyword name="$BEGINSTEXT"  value="58" />
         <Keyword name="$ENDSTEXT"  value="2559" />
         <Keyword name="$BEGINDATA"  value="2560" />
         <Keyword name="$ENDDATA"  value="3534592" />
         <Keyword name="$BEGINANALYSIS"  value="0" />
         <Keyword name="$ENDANALYSIS"  value="0" />
         <Keyword name="#SPACERS"  value="000" />
       </Keywords>
       <SampleNode name="C02 FT1245-2200-200uL.fcs"  annotation=""  owningGroup=""  expanded="1"  sortPriority="10"  count="63072"  sampleID="14" >
         <Graph smoothing="0"  backColor="#ffffff"  foreColor="#000000"  type="Pseudocolor"  fast="1" >
           <Axis dimension="x"  name="FSC-A"  label=""  auto="auto" />
           <Axis dimension="y"  name="SSC-A"  label=""  auto="auto" />
           <GraphSettings level="5%"  smoothingHighResolution="1"  contourHighResolution="1"  histogramSmoothingCount="0"  graphResolution="256"  showOutliers="0"  drawLargeDots="0"  dotsToDraw="8000"  tint="le.chartfill.tinted.40"  lineWeight="le.lineweight.normal"  lineStyle="le.linestyle.solid" />
           <GraphEnvironment showGrid="0"  showAxes="tnlTNL"  showGates="1"  showFreqOnPlots="1"  showGateNameOnPlots="1"  showMedians="0"  showUncomped="0"  addEventParam="0"  lastYAxisName="" >
             <TextTraits font="SansSerif"  size="11"  name="Labels"  style="plain"  color="#000000"  background="#00ffffff"  just="left" />
             <TextTraits font="SansSerif"  size="11"  name="LayoutGates"  style="plain"  color="#000000"  background="#00ffffff"  just="left" />
             <TextTraits font="SansSerif"  size="9"  name="Numbers"  style="plain"  color="#000000"  background="#00ffffff"  just="left" />
             <TextTraits font="SansSerif"  size="9"  name="Legend"  style="plain"  color="#000000"  background="#00ffffff"  just="left" />
           </GraphEnvironment>
         </Graph>
         <Subpopulations>
           <Population name="Live"  annotation=""  owningGroup="All Samples"  expanded="1"  sortPriority="10"  count="47278" >
             <Graph smoothing="0"  backColor="#ffffff"  foreColor="#000000"  heatMapStatParameter="FL1-A"  type="Pseudocolor"  fast="1" >
               <Axis dimension="x"  name="FL1-H"  label=""  auto="auto" />
               <Axis dimension="y"  name="FL2-H"  label=""  auto="auto" />
               <GraphSettings level="5%"  smoothingHighResolution="1"  contourHighResolution="1"  histogramSmoothingCount="0"  graphResolution="256"  showOutliers="0"  drawLargeDots="0"  dotsToDraw="8000"  tint="le.chartfill.tinted.40"  lineWeight="le.lineweight.normal"  lineStyle="le.linestyle.solid" />
               <GraphEnvironment showGrid="0"  showAxes="tnlTNL"  showGates="1"  showFreqOnPlots="1"  showGateNameOnPlots="1"  showMedians="0"  showUncomped="0"  addEventParam="0"  lastYAxisName="" >
                 <TextTraits font="SansSerif"  size="11"  name="Labels"  style="plain"  color="#000000"  background="#00ffffff"  just="left" />
                 <TextTraits font="SansSerif"  size="11"  name="LayoutGates"  style="plain"  color="#000000"  background="#00ffffff"  just="left" />
                 <TextTraits font="SansSerif"  size="9"  name="Numbers"  style="plain"  color="#000000"  background="#00ffffff"  just="left" />
                 <TextTraits font="SansSerif"  size="9"  name="Legend"  style="plain"  color="#000000"  background="#00ffffff"  just="left" />
                 <WindowPosition x="97"  y="454"  width="390"  height="582"  displayed="1"  panelState="---" />
               </GraphEnvironment>
             </Graph>
             <Gate gating:id="ID556598776" >
               <gating:PolygonGate eventsInside="1"  annoOffsetX="0"  annoOffsetY="0"  tint="#000000"  isTinted="0"  lineWeight="Normal"  userDefined="1"  quadId="-1"  gateResolution="256" >
                 <gating:dimension>
                   <data-type:fcs-dimension data-type:name="FSC-A" />
                 </gating:dimension>
                 <gating:dimension>
                   <data-type:fcs-dimension data-type:name="SSC-A" />
                 </gating:dimension>
                 <gating:vertex>
                   <gating:coordinate data-type:value="3170497.5118110236" />
                   <gating:coordinate data-type:value="176706.8273092369" />
                 </gating:vertex>
                 <gating:vertex>
                   <gating:coordinate data-type:value="5152058.456692914" />
                   <gating:coordinate data-type:value="96385.5421686747" />
                 </gating:vertex>
                 <gating:vertex>
                   <gating:coordinate data-type:value="8983076.283464568" />
                   <gating:coordinate data-type:value="224899.5983935743" />
                 </gating:vertex>
                 <gating:vertex>
                   <gating:coordinate data-type:value="11823313.637795275" />
                   <gating:coordinate data-type:value="514056.2248995983" />
                 </gating:vertex>
                 <gating:vertex>
                   <gating:coordinate data-type:value="15456175.37007874" />
                   <gating:coordinate data-type:value="1156626.5060240964" />
                 </gating:vertex>
                 <gating:vertex>
                   <gating:coordinate data-type:value="16645111.937007874" />
                   <gating:coordinate data-type:value="1638554.2168674697" />
                 </gating:vertex>
                 <gating:vertex>
                   <gating:coordinate data-type:value="16645111.937007874" />
                   <gating:coordinate data-type:value="3020080.3212851402" />
                 </gating:vertex>
                 <gating:vertex>
                   <gating:coordinate data-type:value="15522227.401574804" />
                   <gating:coordinate data-type:value="3485943.7751004016" />
                 </gating:vertex>
                 <gating:vertex>
                   <gating:coordinate data-type:value="13144354.267716536" />
                   <gating:coordinate data-type:value="3550200.8032128518" />
                 </gating:vertex>
                 <gating:vertex>
                   <gating:coordinate data-type:value="9973856.755905513" />
                   <gating:coordinate data-type:value="3309236.9477911643" />
                 </gating:vertex>
                 <gating:vertex>
                   <gating:coordinate data-type:value="7529931.590551181" />
                   <gating:coordinate data-type:value="2923694.7791164657" />
                 </gating:vertex>
                 <gating:vertex>
                   <gating:coordinate data-type:value="4623642.20472441" />
                   <gating:coordinate data-type:value="2345381.5261044176" />
                 </gating:vertex>
                 <gating:vertex>
                   <gating:coordinate data-type:value="3170497.5118110236" />
                   <gating:coordinate data-type:value="1606425.7028112449" />
                 </gating:vertex>
                 <gating:vertex>
                   <gating:coordinate data-type:value="2642081.2598425196" />
                   <gating:coordinate data-type:value="1108433.7349397591" />
                 </gating:vertex>
                 <gating:vertex>
                   <gating:coordinate data-type:value="2377873.1338582677" />
                   <gating:coordinate data-type:value="530120.4819277109" />
                 </gating:vertex>
               </gating:PolygonGate>
             </Gate>
             <Subpopulations>
               <Population name="Green Cells"  annotation=""  owningGroup="All Samples"  expanded="1"  sortPriority="10"  count="2427" >
                 <Graph smoothing="0"  backColor="#ffffff"  foreColor="#000000"  heatMapStatParameter="FL1-A"  type="Pseudocolor"  fast="1" >
                   <Axis dimension="x"  name="FL1-H"  label=""  auto="auto" />
                   <Axis dimension="y"  name="FL2-H"  label=""  auto="auto" />
                   <GraphSettings level="5%"  smoothingHighResolution="1"  contourHighResolution="1"  histogramSmoothingCount="0"  graphResolution="256"  showOutliers="0"  drawLargeDots="0"  dotsToDraw="8000"  tint="le.chartfill.tinted.40"  lineWeight="le.lineweight.normal"  lineStyle="le.linestyle.solid" />
                   <GraphEnvironment showGrid="0"  showAxes="tnlTNL"  showGates="1"  showFreqOnPlots="1"  showGateNameOnPlots="1"  showMedians="0"  showUncomped="0"  addEventParam="0"  lastYAxisName="" >
                     <TextTraits font="SansSerif"  size="11"  name="Labels"  style="plain"  color="#000000"  background="#00ffffff"  just="left" />
                     <TextTraits font="SansSerif"  size="11"  name="LayoutGates"  style="plain"  color="#000000"  background="#00ffffff"  just="left" />
                     <TextTraits font="SansSerif"  size="9"  name="Numbers"  style="plain"  color="#000000"  background="#00ffffff"  just="left" />
                     <TextTraits font="SansSerif"  size="9"  name="Legend"  style="plain"  color="#000000"  background="#00ffffff"  just="left" />
                     <WindowPosition x="620"  y="25"  width="390"  height="582"  displayed="1"  panelState="---" />
                   </GraphEnvironment>
                 </Graph>
                 <Gate gating:id="ID1816456912"  gating:parent_id="ID556598776" >
                   <gating:PolygonGate eventsInside="1"  annoOffsetX="33"  annoOffsetY="48"  tint="#000000"  isTinted="0"  lineWeight="Normal"  userDefined="1"  quadId="-1"  gateResolution="256" >
                     <gating:dimension>
                       <data-type:fcs-dimension data-type:name="FL1-H" />
                     </gating:dimension>
                     <gating:dimension>
                       <data-type:fcs-dimension data-type:name="FL2-H" />
                     </gating:dimension>
                     <gating:vertex>
                       <gating:coordinate data-type:value="1023.4435882876" />
                       <gating:coordinate data-type:value="19.9520029804" />
                     </gating:vertex>
                     <gating:vertex>
                       <gating:coordinate data-type:value="1397.3124010318" />
                       <gating:coordinate data-type:value="94.3965513611" />
                     </gating:vertex>
                     <gating:vertex>
                       <gating:coordinate data-type:value="2604.6700786978" />
                       <gating:coordinate data-type:value="334.9125177635" />
                     </gating:vertex>
                     <gating:vertex>
                       <gating:coordinate data-type:value="5386.2742624244" />
                       <gating:coordinate data-type:value="1188.2467414049" />
                     </gating:vertex>
                     <gating:vertex>
                       <gating:coordinate data-type:value="12356.6498506964" />
                       <gating:coordinate data-type:value="3348.7781974891" />
                     </gating:vertex>
                     <gating:vertex>
                       <gating:coordinate data-type:value="33122.8592479538" />
                       <gating:coordinate data-type:value="10589.2179016266" />
                     </gating:vertex>
                     <gating:vertex>
                       <gating:coordinate data-type:value="65031.728003646" />
                       <gating:coordinate data-type:value="25110.017271474" />
                     </gating:vertex>
                     <gating:vertex>
                       <gating:coordinate data-type:value="1801251.6918605152" />
                       <gating:coordinate data-type:value="668009.8883085933" />
                     </gating:vertex>
                     <gating:vertex>
                       <gating:coordinate data-type:value="9984750.631536765" />
                       <gating:coordinate data-type:value="3347737.4727253006" />
                     </gating:vertex>
                     <gating:vertex>
                       <gating:coordinate data-type:value="9479795.2120152" />
                       <gating:coordinate data-type:value="21.1341787396" />
                     </gating:vertex>
                     <gating:vertex>
                       <gating:coordinate data-type:value="174322.0694397667" />
                       <gating:coordinate data-type:value="21.1341787396" />
                     </gating:vertex>
                   </gating:PolygonGate>
                 </Gate>
               </Population>
               <Population name="Non Fluorescent Cells"  annotation=""  owningGroup="All Samples"  expanded="1"  sortPriority="10"  count="44843" >
                 <Graph smoothing="0"  backColor="#ffffff"  foreColor="#000000"  heatMapStatParameter="FL1-A"  type="Pseudocolor"  fast="1" >
                   <Axis dimension="x"  name="FL1-H"  label=""  auto="auto" />
                   <Axis dimension="y"  name="FL2-H"  label=""  auto="auto" />
                   <GraphSettings level="5%"  smoothingHighResolution="1"  contourHighResolution="1"  histogramSmoothingCount="0"  graphResolution="256"  showOutliers="0"  drawLargeDots="0"  dotsToDraw="8000"  tint="le.chartfill.tinted.40"  lineWeight="le.lineweight.normal"  lineStyle="le.linestyle.solid" />
                   <GraphEnvironment showGrid="0"  showAxes="tnlTNL"  showGates="1"  showFreqOnPlots="1"  showGateNameOnPlots="1"  showMedians="0"  showUncomped="0"  addEventParam="0"  lastYAxisName="" >
                     <TextTraits font="SansSerif"  size="11"  name="Labels"  style="plain"  color="#000000"  background="#00ffffff"  just="left" />
                     <TextTraits font="SansSerif"  size="11"  name="LayoutGates"  style="plain"  color="#000000"  background="#00ffffff"  just="left" />
                     <TextTraits font="SansSerif"  size="9"  name="Numbers"  style="plain"  color="#000000"  background="#00ffffff"  just="left" />
                     <TextTraits font="SansSerif"  size="9"  name="Legend"  style="plain"  color="#000000"  background="#00ffffff"  just="left" />
                     <WindowPosition x="620"  y="25"  width="390"  height="582"  displayed="1"  panelState="---" />
                   </GraphEnvironment>
                 </Graph>
                 <Gate gating:id="ID2143810366"  gating:parent_id="ID556598776" >
                   <gating:PolygonGate eventsInside="1"  annoOffsetX="-17"  annoOffsetY="-93"  tint="#000000"  isTinted="0"  lineWeight="Normal"  userDefined="1"  quadId="-1"  gateResolution="256" >
                     <gating:dimension>
                       <data-type:fcs-dimension data-type:name="FL1-H" />
                     </gating:dimension>
                     <gating:dimension>
                       <data-type:fcs-dimension data-type:name="FL2-H" />
                     </gating:dimension>
                     <gating:vertex>
                       <gating:coordinate data-type:value="72.5458004431" />
                       <gating:coordinate data-type:value="37.5815014466" />
                     </gating:vertex>
                     <gating:vertex>
                       <gating:coordinate data-type:value="194.4640631678" />
                       <gating:coordinate data-type:value="19.9520029804" />
                     </gating:vertex>
                     <gating:vertex>
                       <gating:coordinate data-type:value="1023.4435882876" />
                       <gating:coordinate data-type:value="19.9520029804" />
                     </gating:vertex>
                     <gating:vertex>
                       <gating:coordinate data-type:value="1397.3124010318" />
                       <gating:coordinate data-type:value="94.3965513611" />
                     </gating:vertex>
                     <gating:vertex>
                       <gating:coordinate data-type:value="2604.6700786978" />
                       <gating:coordinate data-type:value="334.9125177635" />
                     </gating:vertex>
                     <gating:vertex>
                       <gating:coordinate data-type:value="5386.2742624244" />
                       <gating:coordinate data-type:value="1188.2467414049" />
                     </gating:vertex>
                     <gating:vertex>
                       <gating:coordinate data-type:value="12356.6498506964" />
                       <gating:coordinate data-type:value="3348.7781974891" />
                     </gating:vertex>
                     <gating:vertex>
                       <gating:coordinate data-type:value="33122.8592479538" />
                       <gating:coordinate data-type:value="10589.2179016266" />
                     </gating:vertex>
                     <gating:vertex>
                       <gating:coordinate data-type:value="61742.9003996221" />
                       <gating:coordinate data-type:value="23705.4463109767" />
                     </gating:vertex>
                     <gating:vertex>
                       <gating:coordinate data-type:value="45222.7973426802" />
                       <gating:coordinate data-type:value="31611.311311628" />
                     </gating:vertex>
                     <gating:vertex>
                       <gating:coordinate data-type:value="24260.414419882" />
                       <gating:coordinate data-type:value="17776.8071454819" />
                     </gating:vertex>
                     <gating:vertex>
                       <gating:coordinate data-type:value="9050.4700688781" />
                       <gating:coordinate data-type:value="6307.7432775451" />
                     </gating:vertex>
                     <gating:vertex>
                       <gating:coordinate data-type:value="3043.4594728668" />
                       <gating:coordinate data-type:value="2817.6676008212" />
                     </gating:vertex>
                     <gating:vertex>
                       <gating:coordinate data-type:value="922.5446081483" />
                       <gating:coordinate data-type:value="1258.6515270811" />
                     </gating:vertex>
                     <gating:vertex>
                       <gating:coordinate data-type:value="265.5027107786" />
                       <gating:coordinate data-type:value="668.2175552595" />
                     </gating:vertex>
                     <gating:vertex>
                       <gating:coordinate data-type:value="76.4100606173" />
                       <gating:coordinate data-type:value="446.607236257" />
                     </gating:vertex>
                     <gating:vertex>
                       <gating:coordinate data-type:value="58.9466607173" />
                       <gating:coordinate data-type:value="133.3366006419" />
                     </gating:vertex>
                   </gating:PolygonGate>
                 </Gate>
               </Population>
             </Subpopulations>
           </Population>
         </Subpopulations>
       </SampleNode>
     </Sample>
     <Sample>
       <DataSet uri="file:/Users/cliftonricana/OneDrive/Mizzou/Johnson/Johnson%20Data/Flow%20Data/20201120_144111/D01%20BBZ1245-1700-200uL.fcs"  sampleID="15" />
       <Transformations>
         <transforms:linear transforms:minRange="0"  transforms:maxRange="16777216"  gain="1" >
           <data-type:parameter data-type:name="FSC-A" />
         </transforms:linear>
         <transforms:linear transforms:minRange="0"  transforms:maxRange="16777216"  gain="1" >
           <data-type:parameter data-type:name="SSC-A" />
         </transforms:linear>
         <transforms:log transforms:offset="1"  transforms:decades="7.2247198959" >
           <data-type:parameter data-type:name="FL1-A" />
         </transforms:log>
         <transforms:log transforms:offset="1"  transforms:decades="7.2247198959" >
           <data-type:parameter data-type:name="FL2-A" />
         </transforms:log>
         <transforms:log transforms:offset="1"  transforms:decades="7.2247198959" >
           <data-type:parameter data-type:name="FL3-A" />
         </transforms:log>
         <transforms:log transforms:offset="1"  transforms:decades="7.2247198959" >
           <data-type:parameter data-type:name="FL4-A" />
         </transforms:log>
         <transforms:linear transforms:minRange="0"  transforms:maxRange="16777216"  gain="1" >
           <data-type:parameter data-type:name="FSC-H" />
         </transforms:linear>
         <transforms:linear transforms:minRange="0"  transforms:maxRange="16777216"  gain="1" >
           <data-type:parameter data-type:name="SSC-H" />
         </transforms:linear>
         <transforms:log transforms:offset="31.6227766017"  transforms:decades="5.7247198959" >
           <data-type:parameter data-type:name="FL1-H" />
         </transforms:log>
         <transforms:log transforms:offset="10"  transforms:decades="6.2247198959" >
           <data-type:parameter data-type:name="FL2-H" />
         </transforms:log>
         <transforms:log transforms:offset="1"  transforms:decades="7.2247198959" >
           <data-type:parameter data-type:name="FL3-H" />
         </transforms:log>
         <transforms:log transforms:offset="1"  transforms:decades="7.2247198959" >
           <data-type:parameter data-type:name="FL4-H" />
         </transforms:log>
         <transforms:linear transforms:minRange="0"  transforms:maxRange="16777216"  gain="1" >
           <data-type:parameter data-type:name="Width" />
         </transforms:linear>
         <transforms:linear transforms:minRange="16.1162790698"  transforms:maxRange="9"  gain="0.1046511628" >
           <data-type:parameter data-type:name="Time" />
         </transforms:linear>
       </Transformations>
       <Keywords>
         <Keyword name="FJ_FCS_VERSION"  value="3" />
         <Keyword name="$FIL"  value="D01 BBZ1245-1700-200uL.fcs" />
         <Keyword name="$SMNO"  value="D1" />
         <Keyword name="#SAMPLE"  value="BBZ1245-1700-200uL" />
         <Keyword name="$DATATYPE"  value="I" />
         <Keyword name="$MODE"  value="L" />
         <Keyword name="$BYTEORD"  value="4,3,2,1" />
         <Keyword name="$NEXTDATA"  value="0" />
         <Keyword name="$PAR"  value="14" />
         <Keyword name="$P1B"  value="32" />
         <Keyword name="$P2B"  value="32" />
         <Keyword name="$P3B"  value="32" />
         <Keyword name="$P4B"  value="32" />
         <Keyword name="$P5B"  value="32" />
         <Keyword name="$P6B"  value="32" />
         <Keyword name="$P7B"  value="32" />
         <Keyword name="$P8B"  value="32" />
         <Keyword name="$P9B"  value="32" />
         <Keyword name="$P10B"  value="32" />
         <Keyword name="$P11B"  value="32" />
         <Keyword name="$P12B"  value="32" />
         <Keyword name="$P13B"  value="32" />
         <Keyword name="$P14B"  value="32" />
         <Keyword name="$P1R"  value="16777216" />
         <Keyword name="$P2R"  value="16777216" />
         <Keyword name="$P3R"  value="16777216" />
         <Keyword name="$P4R"  value="16777216" />
         <Keyword name="$P5R"  value="16777216" />
         <Keyword name="$P6R"  value="16777216" />
         <Keyword name="$P7R"  value="16777216" />
         <Keyword name="$P8R"  value="16777216" />
         <Keyword name="$P9R"  value="16777216" />
         <Keyword name="$P10R"  value="16777216" />
         <Keyword name="$P11R"  value="16777216" />
         <Keyword name="$P12R"  value="16777216" />
         <Keyword name="$P13R"  value="16777216" />
         <Keyword name="$P14R"  value="16777216" />
         <Keyword name="$P1N"  value="FSC-A" />
         <Keyword name="$P2N"  value="SSC-A" />
         <Keyword name="$P3N"  value="FL1-A" />
         <Keyword name="$P4N"  value="FL2-A" />
         <Keyword name="$P5N"  value="FL3-A" />
         <Keyword name="$P6N"  value="FL4-A" />
         <Keyword name="$P7N"  value="FSC-H" />
         <Keyword name="$P8N"  value="SSC-H" />
         <Keyword name="$P9N"  value="FL1-H" />
         <Keyword name="$P10N"  value="FL2-H" />
         <Keyword name="$P11N"  value="FL3-H" />
         <Keyword name="$P12N"  value="FL4-H" />
         <Keyword name="$P13N"  value="Width" />
         <Keyword name="$P14N"  value="Time" />
         <Keyword name="$P1E"  value="0,0" />
         <Keyword name="#BDACCURIDECADES1"  value="7.224719870049579" />
         <Keyword name="$P2E"  value="0,0" />
         <Keyword name="#BDACCURIDECADES2"  value="7.224719870049579" />
         <Keyword name="$P3E"  value="0,0" />
         <Keyword name="#BDACCURIDECADES3"  value="7.224719870049579" />
         <Keyword name="$P4E"  value="0,0" />
         <Keyword name="#BDACCURIDECADES4"  value="7.224719870049579" />
         <Keyword name="$P5E"  value="0,0" />
         <Keyword name="#BDACCURIDECADES5"  value="7.224719870049579" />
         <Keyword name="$P6E"  value="0,0" />
         <Keyword name="#BDACCURIDECADES6"  value="7.224719870049579" />
         <Keyword name="$P7E"  value="0,0" />
         <Keyword name="#BDACCURIDECADES7"  value="7.224719870049579" />
         <Keyword name="$P8E"  value="0,0" />
         <Keyword name="#BDACCURIDECADES8"  value="7.224719870049579" />
         <Keyword name="$P9E"  value="0,0" />
         <Keyword name="#BDACCURIDECADES9"  value="7.224719870049579" />
         <Keyword name="$P10E"  value="0,0" />
         <Keyword name="#BDACCURIDECADES10"  value="7.224719870049579" />
         <Keyword name="$P11E"  value="0,0" />
         <Keyword name="#BDACCURIDECADES11"  value="7.224719870049579" />
         <Keyword name="$P12E"  value="0,0" />
         <Keyword name="#BDACCURIDECADES12"  value="7.224719870049579" />
         <Keyword name="$P13E"  value="0,0" />
         <Keyword name="#BDACCURIDECADES13"  value="7.224719870049579" />
         <Keyword name="$P14E"  value="0,0" />
         <Keyword name="#BDACCURIDECADES14"  value="7.224719870049579" />
         <Keyword name="$P1S"  value="FSC-A" />
         <Keyword name="$P2S"  value="SSC-A" />
         <Keyword name="$P3S"  value="FL1-A" />
         <Keyword name="$P4S"  value="FL2-A" />
         <Keyword name="$P5S"  value="FL3-A" />
         <Keyword name="$P6S"  value="FL4-A" />
         <Keyword name="$P7S"  value="FSC-H" />
         <Keyword name="$P8S"  value="SSC-H" />
         <Keyword name="$P9S"  value="FL1-H" />
         <Keyword name="$P10S"  value="FL2-H" />
         <Keyword name="$P11S"  value="FL3-H" />
         <Keyword name="$P12S"  value="FL4-H" />
         <Keyword name="$P13S"  value="Width" />
         <Keyword name="$P14S"  value="Time" />
         <Keyword name="#P1VirtualGain"  value="1.0" />
         <Keyword name="#P2VirtualGain"  value="1.0" />
         <Keyword name="#P3VirtualGain"  value="1.0" />
         <Keyword name="#P4VirtualGain"  value="1.0" />
         <Keyword name="#P5VirtualGain"  value="1.0" />
         <Keyword name="#P6VirtualGain"  value="1.0" />
         <Keyword name="#P7VirtualGain"  value="1.0" />
         <Keyword name="#P8VirtualGain"  value="1.0" />
         <Keyword name="#P9VirtualGain"  value="1.0" />
         <Keyword name="#P10VirtualGain"  value="1.0" />
         <Keyword name="#P11VirtualGain"  value="1.0" />
         <Keyword name="#P12VirtualGain"  value="1.0" />
         <Keyword name="#P13VirtualGain"  value="1.0" />
         <Keyword name="#P14VirtualGain"  value="1.0" />
         <Keyword name="$TOT"  value="57693" />
         <Keyword name="$DATE"  value="13-AUG-2019" />
         <Keyword name="$CYT"  value="BD Accuri C6" />
         <Keyword name="#BDACCURI4COLORCOMP"  value="0,0.0,0.0,0.0,0.0,0,0.0,0.0,0.0,0.0,0,0.0,0.0,0.0,0.0,0" />
         <Keyword name="#LASERCONFIGURATION"  value="3 Blue 1 Red" />
         <Keyword name="$SPILLOVER"  value="8,3,4,5,6,9,10,11,12,1.000,0.000,0.000,0.000,0.000,0.000,0.000,0.000,0.000,1.000,0.000,0.000,0.000,0.000,0.000,0.000,0.000,0.000,1.000,0.000,0.000,0.000,0.000,0.000,0.000,0.000,0.000,1.000,0.000,0.000,0.000,0.000,0.000,0.000,0.000,0.000,1.000,0.000,0.000,0.000,0.000,0.000,0.000,0.000,0.000,1.000,0.000,0.000,0.000,0.000,0.000,0.000,0.000,0.000,1.000,0.000,0.000,0.000,0.000,0.000,0.000,0.000,0.000,1.000" />
         <Keyword name="#BDACCURICAPTUREDDATE"  value="1565711092901" />
         <Keyword name="$TIMESTEP"  value="0.1" />
         <Keyword name="$PROJ"  value="20201120_144111" />
         <Keyword name="$BTIM"  value="10:45:08:36" />
         <Keyword name="$ETIM"  value="10:45:17:03" />
         <Keyword name="#ATIM"  value="8" />
         <Keyword name="#ACQUISITIONTIMEMILLI"  value="8689" />
         <Keyword name="$VOL"  value="4874" />
         <Keyword name="$BEGINSTEXT"  value="58" />
         <Keyword name="$ENDSTEXT"  value="2561" />
         <Keyword name="$BEGINDATA"  value="2562" />
         <Keyword name="$ENDDATA"  value="3233370" />
         <Keyword name="$BEGINANALYSIS"  value="0" />
         <Keyword name="$ENDANALYSIS"  value="0" />
         <Keyword name="#SPACERS"  value="000" />
       </Keywords>
       <SampleNode name="D01 BBZ1245-1700-200uL.fcs"  annotation=""  owningGroup=""  expanded="1"  sortPriority="10"  count="57693"  sampleID="15" >
         <Graph smoothing="0"  backColor="#ffffff"  foreColor="#000000"  type="Pseudocolor"  fast="1" >
           <Axis dimension="x"  name="FSC-A"  label=""  auto="auto" />
           <Axis dimension="y"  name="SSC-A"  label=""  auto="auto" />
           <GraphSettings level="5%"  smoothingHighResolution="1"  contourHighResolution="1"  histogramSmoothingCount="0"  graphResolution="256"  showOutliers="0"  drawLargeDots="0"  dotsToDraw="8000"  tint="le.chartfill.tinted.40"  lineWeight="le.lineweight.normal"  lineStyle="le.linestyle.solid" />
           <GraphEnvironment showGrid="0"  showAxes="tnlTNL"  showGates="1"  showFreqOnPlots="1"  showGateNameOnPlots="1"  showMedians="0"  showUncomped="0"  addEventParam="0"  lastYAxisName="" >
             <TextTraits font="SansSerif"  size="11"  name="Labels"  style="plain"  color="#000000"  background="#00ffffff"  just="left" />
             <TextTraits font="SansSerif"  size="11"  name="LayoutGates"  style="plain"  color="#000000"  background="#00ffffff"  just="left" />
             <TextTraits font="SansSerif"  size="9"  name="Numbers"  style="plain"  color="#000000"  background="#00ffffff"  just="left" />
             <TextTraits font="SansSerif"  size="9"  name="Legend"  style="plain"  color="#000000"  background="#00ffffff"  just="left" />
           </GraphEnvironment>
         </Graph>
         <Subpopulations>
           <Population name="Live"  annotation=""  owningGroup="All Samples"  expanded="1"  sortPriority="10"  count="47844" >
             <Graph smoothing="0"  backColor="#ffffff"  foreColor="#000000"  heatMapStatParameter="FL1-A"  type="Pseudocolor"  fast="1" >
               <Axis dimension="x"  name="FL1-H"  label=""  auto="auto" />
               <Axis dimension="y"  name="FL2-H"  label=""  auto="auto" />
               <GraphSettings level="5%"  smoothingHighResolution="1"  contourHighResolution="1"  histogramSmoothingCount="0"  graphResolution="256"  showOutliers="0"  drawLargeDots="0"  dotsToDraw="8000"  tint="le.chartfill.tinted.40"  lineWeight="le.lineweight.normal"  lineStyle="le.linestyle.solid" />
               <GraphEnvironment showGrid="0"  showAxes="tnlTNL"  showGates="1"  showFreqOnPlots="1"  showGateNameOnPlots="1"  showMedians="0"  showUncomped="0"  addEventParam="0"  lastYAxisName="" >
                 <TextTraits font="SansSerif"  size="11"  name="Labels"  style="plain"  color="#000000"  background="#00ffffff"  just="left" />
                 <TextTraits font="SansSerif"  size="11"  name="LayoutGates"  style="plain"  color="#000000"  background="#00ffffff"  just="left" />
                 <TextTraits font="SansSerif"  size="9"  name="Numbers"  style="plain"  color="#000000"  background="#00ffffff"  just="left" />
                 <TextTraits font="SansSerif"  size="9"  name="Legend"  style="plain"  color="#000000"  background="#00ffffff"  just="left" />
                 <WindowPosition x="97"  y="454"  width="390"  height="582"  displayed="1"  panelState="---" />
               </GraphEnvironment>
             </Graph>
             <Gate gating:id="ID1969628880" >
               <gating:PolygonGate eventsInside="1"  annoOffsetX="0"  annoOffsetY="0"  tint="#000000"  isTinted="0"  lineWeight="Normal"  userDefined="1"  quadId="-1"  gateResolution="256" >
                 <gating:dimension>
                   <data-type:fcs-dimension data-type:name="FSC-A" />
                 </gating:dimension>
                 <gating:dimension>
                   <data-type:fcs-dimension data-type:name="SSC-A" />
                 </gating:dimension>
                 <gating:vertex>
                   <gating:coordinate data-type:value="3170497.5118110236" />
                   <gating:coordinate data-type:value="176706.8273092369" />
                 </gating:vertex>
                 <gating:vertex>
                   <gating:coordinate data-type:value="5152058.456692914" />
                   <gating:coordinate data-type:value="96385.5421686747" />
                 </gating:vertex>
                 <gating:vertex>
                   <gating:coordinate data-type:value="8983076.283464568" />
                   <gating:coordinate data-type:value="224899.5983935743" />
                 </gating:vertex>
                 <gating:vertex>
                   <gating:coordinate data-type:value="11823313.637795275" />
                   <gating:coordinate data-type:value="514056.2248995983" />
                 </gating:vertex>
                 <gating:vertex>
                   <gating:coordinate data-type:value="15456175.37007874" />
                   <gating:coordinate data-type:value="1156626.5060240964" />
                 </gating:vertex>
                 <gating:vertex>
                   <gating:coordinate data-type:value="16645111.937007874" />
                   <gating:coordinate data-type:value="1638554.2168674697" />
                 </gating:vertex>
                 <gating:vertex>
                   <gating:coordinate data-type:value="16645111.937007874" />
                   <gating:coordinate data-type:value="3020080.3212851402" />
                 </gating:vertex>
                 <gating:vertex>
                   <gating:coordinate data-type:value="15522227.401574804" />
                   <gating:coordinate data-type:value="3485943.7751004016" />
                 </gating:vertex>
                 <gating:vertex>
                   <gating:coordinate data-type:value="13144354.267716536" />
                   <gating:coordinate data-type:value="3550200.8032128518" />
                 </gating:vertex>
                 <gating:vertex>
                   <gating:coordinate data-type:value="9973856.755905513" />
                   <gating:coordinate data-type:value="3309236.9477911643" />
                 </gating:vertex>
                 <gating:vertex>
                   <gating:coordinate data-type:value="7529931.590551181" />
                   <gating:coordinate data-type:value="2923694.7791164657" />
                 </gating:vertex>
                 <gating:vertex>
                   <gating:coordinate data-type:value="4623642.20472441" />
                   <gating:coordinate data-type:value="2345381.5261044176" />
                 </gating:vertex>
                 <gating:vertex>
                   <gating:coordinate data-type:value="3170497.5118110236" />
                   <gating:coordinate data-type:value="1606425.7028112449" />
                 </gating:vertex>
                 <gating:vertex>
                   <gating:coordinate data-type:value="2642081.2598425196" />
                   <gating:coordinate data-type:value="1108433.7349397591" />
                 </gating:vertex>
                 <gating:vertex>
                   <gating:coordinate data-type:value="2377873.1338582677" />
                   <gating:coordinate data-type:value="530120.4819277109" />
                 </gating:vertex>
               </gating:PolygonGate>
             </Gate>
             <Subpopulations>
               <Population name="Green Cells"  annotation=""  owningGroup="All Samples"  expanded="1"  sortPriority="10"  count="964" >
                 <Graph smoothing="0"  backColor="#ffffff"  foreColor="#000000"  heatMapStatParameter="FL1-A"  type="Pseudocolor"  fast="1" >
                   <Axis dimension="x"  name="FL1-H"  label=""  auto="auto" />
                   <Axis dimension="y"  name="FL2-H"  label=""  auto="auto" />
                   <GraphSettings level="5%"  smoothingHighResolution="1"  contourHighResolution="1"  histogramSmoothingCount="0"  graphResolution="256"  showOutliers="0"  drawLargeDots="0"  dotsToDraw="8000"  tint="le.chartfill.tinted.40"  lineWeight="le.lineweight.normal"  lineStyle="le.linestyle.solid" />
                   <GraphEnvironment showGrid="0"  showAxes="tnlTNL"  showGates="1"  showFreqOnPlots="1"  showGateNameOnPlots="1"  showMedians="0"  showUncomped="0"  addEventParam="0"  lastYAxisName="" >
                     <TextTraits font="SansSerif"  size="11"  name="Labels"  style="plain"  color="#000000"  background="#00ffffff"  just="left" />
                     <TextTraits font="SansSerif"  size="11"  name="LayoutGates"  style="plain"  color="#000000"  background="#00ffffff"  just="left" />
                     <TextTraits font="SansSerif"  size="9"  name="Numbers"  style="plain"  color="#000000"  background="#00ffffff"  just="left" />
                     <TextTraits font="SansSerif"  size="9"  name="Legend"  style="plain"  color="#000000"  background="#00ffffff"  just="left" />
                     <WindowPosition x="620"  y="25"  width="390"  height="582"  displayed="1"  panelState="---" />
                   </GraphEnvironment>
                 </Graph>
                 <Gate gating:id="ID1962699714"  gating:parent_id="ID1969628880" >
                   <gating:PolygonGate eventsInside="1"  annoOffsetX="33"  annoOffsetY="48"  tint="#000000"  isTinted="0"  lineWeight="Normal"  userDefined="1"  quadId="-1"  gateResolution="256" >
                     <gating:dimension>
                       <data-type:fcs-dimension data-type:name="FL1-H" />
                     </gating:dimension>
                     <gating:dimension>
                       <data-type:fcs-dimension data-type:name="FL2-H" />
                     </gating:dimension>
                     <gating:vertex>
                       <gating:coordinate data-type:value="1023.4435882876" />
                       <gating:coordinate data-type:value="19.9520029804" />
                     </gating:vertex>
                     <gating:vertex>
                       <gating:coordinate data-type:value="1397.3124010318" />
                       <gating:coordinate data-type:value="94.3965513611" />
                     </gating:vertex>
                     <gating:vertex>
                       <gating:coordinate data-type:value="2604.6700786978" />
                       <gating:coordinate data-type:value="334.9125177635" />
                     </gating:vertex>
                     <gating:vertex>
                       <gating:coordinate data-type:value="5386.2742624244" />
                       <gating:coordinate data-type:value="1188.2467414049" />
                     </gating:vertex>
                     <gating:vertex>
                       <gating:coordinate data-type:value="12356.6498506964" />
                       <gating:coordinate data-type:value="3348.7781974891" />
                     </gating:vertex>
                     <gating:vertex>
                       <gating:coordinate data-type:value="33122.8592479538" />
                       <gating:coordinate data-type:value="10589.2179016266" />
                     </gating:vertex>
                     <gating:vertex>
                       <gating:coordinate data-type:value="65031.728003646" />
                       <gating:coordinate data-type:value="25110.017271474" />
                     </gating:vertex>
                     <gating:vertex>
                       <gating:coordinate data-type:value="1801251.6918605152" />
                       <gating:coordinate data-type:value="668009.8883085933" />
                     </gating:vertex>
                     <gating:vertex>
                       <gating:coordinate data-type:value="9984750.631536765" />
                       <gating:coordinate data-type:value="3347737.4727253006" />
                     </gating:vertex>
                     <gating:vertex>
                       <gating:coordinate data-type:value="9479795.2120152" />
                       <gating:coordinate data-type:value="21.1341787396" />
                     </gating:vertex>
                     <gating:vertex>
                       <gating:coordinate data-type:value="174322.0694397667" />
                       <gating:coordinate data-type:value="21.1341787396" />
                     </gating:vertex>
                   </gating:PolygonGate>
                 </Gate>
               </Population>
               <Population name="Non Fluorescent Cells"  annotation=""  owningGroup="All Samples"  expanded="1"  sortPriority="10"  count="46871" >
                 <Graph smoothing="0"  backColor="#ffffff"  foreColor="#000000"  heatMapStatParameter="FL1-A"  type="Pseudocolor"  fast="1" >
                   <Axis dimension="x"  name="FL1-H"  label=""  auto="auto" />
                   <Axis dimension="y"  name="FL2-H"  label=""  auto="auto" />
                   <GraphSettings level="5%"  smoothingHighResolution="1"  contourHighResolution="1"  histogramSmoothingCount="0"  graphResolution="256"  showOutliers="0"  drawLargeDots="0"  dotsToDraw="8000"  tint="le.chartfill.tinted.40"  lineWeight="le.lineweight.normal"  lineStyle="le.linestyle.solid" />
                   <GraphEnvironment showGrid="0"  showAxes="tnlTNL"  showGates="1"  showFreqOnPlots="1"  showGateNameOnPlots="1"  showMedians="0"  showUncomped="0"  addEventParam="0"  lastYAxisName="" >
                     <TextTraits font="SansSerif"  size="11"  name="Labels"  style="plain"  color="#000000"  background="#00ffffff"  just="left" />
                     <TextTraits font="SansSerif"  size="11"  name="LayoutGates"  style="plain"  color="#000000"  background="#00ffffff"  just="left" />
                     <TextTraits font="SansSerif"  size="9"  name="Numbers"  style="plain"  color="#000000"  background="#00ffffff"  just="left" />
                     <TextTraits font="SansSerif"  size="9"  name="Legend"  style="plain"  color="#000000"  background="#00ffffff"  just="left" />
                     <WindowPosition x="620"  y="25"  width="390"  height="582"  displayed="1"  panelState="---" />
                   </GraphEnvironment>
                 </Graph>
                 <Gate gating:id="ID434890757"  gating:parent_id="ID1969628880" >
                   <gating:PolygonGate eventsInside="1"  annoOffsetX="-17"  annoOffsetY="-93"  tint="#000000"  isTinted="0"  lineWeight="Normal"  userDefined="1"  quadId="-1"  gateResolution="256" >
                     <gating:dimension>
                       <data-type:fcs-dimension data-type:name="FL1-H" />
                     </gating:dimension>
                     <gating:dimension>
                       <data-type:fcs-dimension data-type:name="FL2-H" />
                     </gating:dimension>
                     <gating:vertex>
                       <gating:coordinate data-type:value="72.5458004431" />
                       <gating:coordinate data-type:value="37.5815014466" />
                     </gating:vertex>
                     <gating:vertex>
                       <gating:coordinate data-type:value="194.4640631678" />
                       <gating:coordinate data-type:value="19.9520029804" />
                     </gating:vertex>
                     <gating:vertex>
                       <gating:coordinate data-type:value="1023.4435882876" />
                       <gating:coordinate data-type:value="19.9520029804" />
                     </gating:vertex>
                     <gating:vertex>
                       <gating:coordinate data-type:value="1397.3124010318" />
                       <gating:coordinate data-type:value="94.3965513611" />
                     </gating:vertex>
                     <gating:vertex>
                       <gating:coordinate data-type:value="2604.6700786978" />
                       <gating:coordinate data-type:value="334.9125177635" />
                     </gating:vertex>
                     <gating:vertex>
                       <gating:coordinate data-type:value="5386.2742624244" />
                       <gating:coordinate data-type:value="1188.2467414049" />
                     </gating:vertex>
                     <gating:vertex>
                       <gating:coordinate data-type:value="12356.6498506964" />
                       <gating:coordinate data-type:value="3348.7781974891" />
                     </gating:vertex>
                     <gating:vertex>
                       <gating:coordinate data-type:value="33122.8592479538" />
                       <gating:coordinate data-type:value="10589.2179016266" />
                     </gating:vertex>
                     <gating:vertex>
                       <gating:coordinate data-type:value="61742.9003996221" />
                       <gating:coordinate data-type:value="23705.4463109767" />
                     </gating:vertex>
                     <gating:vertex>
                       <gating:coordinate data-type:value="45222.7973426802" />
                       <gating:coordinate data-type:value="31611.311311628" />
                     </gating:vertex>
                     <gating:vertex>
                       <gating:coordinate data-type:value="24260.414419882" />
                       <gating:coordinate data-type:value="17776.8071454819" />
                     </gating:vertex>
                     <gating:vertex>
                       <gating:coordinate data-type:value="9050.4700688781" />
                       <gating:coordinate data-type:value="6307.7432775451" />
                     </gating:vertex>
                     <gating:vertex>
                       <gating:coordinate data-type:value="3043.4594728668" />
                       <gating:coordinate data-type:value="2817.6676008212" />
                     </gating:vertex>
                     <gating:vertex>
                       <gating:coordinate data-type:value="922.5446081483" />
                       <gating:coordinate data-type:value="1258.6515270811" />
                     </gating:vertex>
                     <gating:vertex>
                       <gating:coordinate data-type:value="265.5027107786" />
                       <gating:coordinate data-type:value="668.2175552595" />
                     </gating:vertex>
                     <gating:vertex>
                       <gating:coordinate data-type:value="76.4100606173" />
                       <gating:coordinate data-type:value="446.607236257" />
                     </gating:vertex>
                     <gating:vertex>
                       <gating:coordinate data-type:value="58.9466607173" />
                       <gating:coordinate data-type:value="133.3366006419" />
                     </gating:vertex>
                   </gating:PolygonGate>
                 </Gate>
               </Population>
             </Subpopulations>
           </Population>
         </Subpopulations>
       </SampleNode>
     </Sample>
     <Sample>
       <DataSet uri="file:/Users/cliftonricana/OneDrive/Mizzou/Johnson/Johnson%20Data/Flow%20Data/20201120_144111/C03%20FT1245-2202-200uL.fcs"  sampleID="16" />
       <Transformations>
         <transforms:linear transforms:minRange="0"  transforms:maxRange="16777216"  gain="1" >
           <data-type:parameter data-type:name="FSC-A" />
         </transforms:linear>
         <transforms:linear transforms:minRange="0"  transforms:maxRange="16777216"  gain="1" >
           <data-type:parameter data-type:name="SSC-A" />
         </transforms:linear>
         <transforms:log transforms:offset="1"  transforms:decades="7.2247198959" >
           <data-type:parameter data-type:name="FL1-A" />
         </transforms:log>
         <transforms:log transforms:offset="1"  transforms:decades="7.2247198959" >
           <data-type:parameter data-type:name="FL2-A" />
         </transforms:log>
         <transforms:log transforms:offset="1"  transforms:decades="7.2247198959" >
           <data-type:parameter data-type:name="FL3-A" />
         </transforms:log>
         <transforms:log transforms:offset="1"  transforms:decades="7.2247198959" >
           <data-type:parameter data-type:name="FL4-A" />
         </transforms:log>
         <transforms:linear transforms:minRange="0"  transforms:maxRange="16777216"  gain="1" >
           <data-type:parameter data-type:name="FSC-H" />
         </transforms:linear>
         <transforms:linear transforms:minRange="0"  transforms:maxRange="16777216"  gain="1" >
           <data-type:parameter data-type:name="SSC-H" />
         </transforms:linear>
         <transforms:log transforms:offset="31.6227766017"  transforms:decades="5.7247198959" >
           <data-type:parameter data-type:name="FL1-H" />
         </transforms:log>
         <transforms:log transforms:offset="10"  transforms:decades="6.2247198959" >
           <data-type:parameter data-type:name="FL2-H" />
         </transforms:log>
         <transforms:log transforms:offset="1"  transforms:decades="7.2247198959" >
           <data-type:parameter data-type:name="FL3-H" />
         </transforms:log>
         <transforms:log transforms:offset="1"  transforms:decades="7.2247198959" >
           <data-type:parameter data-type:name="FL4-H" />
         </transforms:log>
         <transforms:linear transforms:minRange="0"  transforms:maxRange="16777216"  gain="1" >
           <data-type:parameter data-type:name="Width" />
         </transforms:linear>
         <transforms:linear transforms:minRange="16.6071428571"  transforms:maxRange="9"  gain="0.1071428571" >
           <data-type:parameter data-type:name="Time" />
         </transforms:linear>
       </Transformations>
       <Keywords>
         <Keyword name="FJ_FCS_VERSION"  value="3" />
         <Keyword name="$FIL"  value="C03 FT1245-2202-200uL.fcs" />
         <Keyword name="$SMNO"  value="C3" />
         <Keyword name="#SAMPLE"  value="FT1245-2202-200uL" />
         <Keyword name="$DATATYPE"  value="I" />
         <Keyword name="$MODE"  value="L" />
         <Keyword name="$BYTEORD"  value="4,3,2,1" />
         <Keyword name="$NEXTDATA"  value="0" />
         <Keyword name="$PAR"  value="14" />
         <Keyword name="$P1B"  value="32" />
         <Keyword name="$P2B"  value="32" />
         <Keyword name="$P3B"  value="32" />
         <Keyword name="$P4B"  value="32" />
         <Keyword name="$P5B"  value="32" />
         <Keyword name="$P6B"  value="32" />
         <Keyword name="$P7B"  value="32" />
         <Keyword name="$P8B"  value="32" />
         <Keyword name="$P9B"  value="32" />
         <Keyword name="$P10B"  value="32" />
         <Keyword name="$P11B"  value="32" />
         <Keyword name="$P12B"  value="32" />
         <Keyword name="$P13B"  value="32" />
         <Keyword name="$P14B"  value="32" />
         <Keyword name="$P1R"  value="16777216" />
         <Keyword name="$P2R"  value="16777216" />
         <Keyword name="$P3R"  value="16777216" />
         <Keyword name="$P4R"  value="16777216" />
         <Keyword name="$P5R"  value="16777216" />
         <Keyword name="$P6R"  value="16777216" />
         <Keyword name="$P7R"  value="16777216" />
         <Keyword name="$P8R"  value="16777216" />
         <Keyword name="$P9R"  value="16777216" />
         <Keyword name="$P10R"  value="16777216" />
         <Keyword name="$P11R"  value="16777216" />
         <Keyword name="$P12R"  value="16777216" />
         <Keyword name="$P13R"  value="16777216" />
         <Keyword name="$P14R"  value="16777216" />
         <Keyword name="$P1N"  value="FSC-A" />
         <Keyword name="$P2N"  value="SSC-A" />
         <Keyword name="$P3N"  value="FL1-A" />
         <Keyword name="$P4N"  value="FL2-A" />
         <Keyword name="$P5N"  value="FL3-A" />
         <Keyword name="$P6N"  value="FL4-A" />
         <Keyword name="$P7N"  value="FSC-H" />
         <Keyword name="$P8N"  value="SSC-H" />
         <Keyword name="$P9N"  value="FL1-H" />
         <Keyword name="$P10N"  value="FL2-H" />
         <Keyword name="$P11N"  value="FL3-H" />
         <Keyword name="$P12N"  value="FL4-H" />
         <Keyword name="$P13N"  value="Width" />
         <Keyword name="$P14N"  value="Time" />
         <Keyword name="$P1E"  value="0,0" />
         <Keyword name="#BDACCURIDECADES1"  value="7.224719870049579" />
         <Keyword name="$P2E"  value="0,0" />
         <Keyword name="#BDACCURIDECADES2"  value="7.224719870049579" />
         <Keyword name="$P3E"  value="0,0" />
         <Keyword name="#BDACCURIDECADES3"  value="7.224719870049579" />
         <Keyword name="$P4E"  value="0,0" />
         <Keyword name="#BDACCURIDECADES4"  value="7.224719870049579" />
         <Keyword name="$P5E"  value="0,0" />
         <Keyword name="#BDACCURIDECADES5"  value="7.224719870049579" />
         <Keyword name="$P6E"  value="0,0" />
         <Keyword name="#BDACCURIDECADES6"  value="7.224719870049579" />
         <Keyword name="$P7E"  value="0,0" />
         <Keyword name="#BDACCURIDECADES7"  value="7.224719870049579" />
         <Keyword name="$P8E"  value="0,0" />
         <Keyword name="#BDACCURIDECADES8"  value="7.224719870049579" />
         <Keyword name="$P9E"  value="0,0" />
         <Keyword name="#BDACCURIDECADES9"  value="7.224719870049579" />
         <Keyword name="$P10E"  value="0,0" />
         <Keyword name="#BDACCURIDECADES10"  value="7.224719870049579" />
         <Keyword name="$P11E"  value="0,0" />
         <Keyword name="#BDACCURIDECADES11"  value="7.224719870049579" />
         <Keyword name="$P12E"  value="0,0" />
         <Keyword name="#BDACCURIDECADES12"  value="7.224719870049579" />
         <Keyword name="$P13E"  value="0,0" />
         <Keyword name="#BDACCURIDECADES13"  value="7.224719870049579" />
         <Keyword name="$P14E"  value="0,0" />
         <Keyword name="#BDACCURIDECADES14"  value="7.224719870049579" />
         <Keyword name="$P1S"  value="FSC-A" />
         <Keyword name="$P2S"  value="SSC-A" />
         <Keyword name="$P3S"  value="FL1-A" />
         <Keyword name="$P4S"  value="FL2-A" />
         <Keyword name="$P5S"  value="FL3-A" />
         <Keyword name="$P6S"  value="FL4-A" />
         <Keyword name="$P7S"  value="FSC-H" />
         <Keyword name="$P8S"  value="SSC-H" />
         <Keyword name="$P9S"  value="FL1-H" />
         <Keyword name="$P10S"  value="FL2-H" />
         <Keyword name="$P11S"  value="FL3-H" />
         <Keyword name="$P12S"  value="FL4-H" />
         <Keyword name="$P13S"  value="Width" />
         <Keyword name="$P14S"  value="Time" />
         <Keyword name="#P1VirtualGain"  value="1.0" />
         <Keyword name="#P2VirtualGain"  value="1.0" />
         <Keyword name="#P3VirtualGain"  value="1.0" />
         <Keyword name="#P4VirtualGain"  value="1.0" />
         <Keyword name="#P5VirtualGain"  value="1.0" />
         <Keyword name="#P6VirtualGain"  value="1.0" />
         <Keyword name="#P7VirtualGain"  value="1.0" />
         <Keyword name="#P8VirtualGain"  value="1.0" />
         <Keyword name="#P9VirtualGain"  value="1.0" />
         <Keyword name="#P10VirtualGain"  value="1.0" />
         <Keyword name="#P11VirtualGain"  value="1.0" />
         <Keyword name="#P12VirtualGain"  value="1.0" />
         <Keyword name="#P13VirtualGain"  value="1.0" />
         <Keyword name="#P14VirtualGain"  value="1.0" />
         <Keyword name="$TOT"  value="58237" />
         <Keyword name="$DATE"  value="13-AUG-2019" />
         <Keyword name="$CYT"  value="BD Accuri C6" />
         <Keyword name="#BDACCURI4COLORCOMP"  value="0,0.0,0.0,0.0,0.0,0,0.0,0.0,0.0,0.0,0,0.0,0.0,0.0,0.0,0" />
         <Keyword name="#LASERCONFIGURATION"  value="3 Blue 1 Red" />
         <Keyword name="$SPILLOVER"  value="8,3,4,5,6,9,10,11,12,1.000,0.000,0.000,0.000,0.000,0.000,0.000,0.000,0.000,1.000,0.000,0.000,0.000,0.000,0.000,0.000,0.000,0.000,1.000,0.000,0.000,0.000,0.000,0.000,0.000,0.000,0.000,1.000,0.000,0.000,0.000,0.000,0.000,0.000,0.000,0.000,1.000,0.000,0.000,0.000,0.000,0.000,0.000,0.000,0.000,1.000,0.000,0.000,0.000,0.000,0.000,0.000,0.000,0.000,1.000,0.000,0.000,0.000,0.000,0.000,0.000,0.000,0.000,1.000" />
         <Keyword name="#BDACCURICAPTUREDDATE"  value="1565710779070" />
         <Keyword name="$TIMESTEP"  value="0.1" />
         <Keyword name="$PROJ"  value="20201120_144111" />
         <Keyword name="$BTIM"  value="10:39:54:57" />
         <Keyword name="$ETIM"  value="10:40:03:15" />
         <Keyword name="#ATIM"  value="8" />
         <Keyword name="#ACQUISITIONTIMEMILLI"  value="8611" />
         <Keyword name="$VOL"  value="4871" />
         <Keyword name="$BEGINSTEXT"  value="58" />
         <Keyword name="$ENDSTEXT"  value="2559" />
         <Keyword name="$BEGINDATA"  value="2560" />
         <Keyword name="$ENDDATA"  value="3263832" />
         <Keyword name="$BEGINANALYSIS"  value="0" />
         <Keyword name="$ENDANALYSIS"  value="0" />
         <Keyword name="#SPACERS"  value="000" />
       </Keywords>
       <SampleNode name="C03 FT1245-2202-200uL.fcs"  annotation=""  owningGroup=""  expanded="1"  sortPriority="10"  count="58237"  sampleID="16" >
         <Graph smoothing="0"  backColor="#ffffff"  foreColor="#000000"  type="Pseudocolor"  fast="1" >
           <Axis dimension="x"  name="FSC-A"  label=""  auto="auto" />
           <Axis dimension="y"  name="SSC-A"  label=""  auto="auto" />
           <GraphSettings level="5%"  smoothingHighResolution="1"  contourHighResolution="1"  histogramSmoothingCount="0"  graphResolution="256"  showOutliers="0"  drawLargeDots="0"  dotsToDraw="8000"  tint="le.chartfill.tinted.40"  lineWeight="le.lineweight.normal"  lineStyle="le.linestyle.solid" />
           <GraphEnvironment showGrid="0"  showAxes="tnlTNL"  showGates="1"  showFreqOnPlots="1"  showGateNameOnPlots="1"  showMedians="0"  showUncomped="0"  addEventParam="0"  lastYAxisName="" >
             <TextTraits font="SansSerif"  size="11"  name="Labels"  style="plain"  color="#000000"  background="#00ffffff"  just="left" />
             <TextTraits font="SansSerif"  size="11"  name="LayoutGates"  style="plain"  color="#000000"  background="#00ffffff"  just="left" />
             <TextTraits font="SansSerif"  size="9"  name="Numbers"  style="plain"  color="#000000"  background="#00ffffff"  just="left" />
             <TextTraits font="SansSerif"  size="9"  name="Legend"  style="plain"  color="#000000"  background="#00ffffff"  just="left" />
           </GraphEnvironment>
         </Graph>
         <Subpopulations>
           <Population name="Live"  annotation=""  owningGroup="All Samples"  expanded="1"  sortPriority="10"  count="47900" >
             <Graph smoothing="0"  backColor="#ffffff"  foreColor="#000000"  heatMapStatParameter="FL1-A"  type="Pseudocolor"  fast="1" >
               <Axis dimension="x"  name="FL1-H"  label=""  auto="auto" />
               <Axis dimension="y"  name="FL2-H"  label=""  auto="auto" />
               <GraphSettings level="5%"  smoothingHighResolution="1"  contourHighResolution="1"  histogramSmoothingCount="0"  graphResolution="256"  showOutliers="0"  drawLargeDots="0"  dotsToDraw="8000"  tint="le.chartfill.tinted.40"  lineWeight="le.lineweight.normal"  lineStyle="le.linestyle.solid" />
               <GraphEnvironment showGrid="0"  showAxes="tnlTNL"  showGates="1"  showFreqOnPlots="1"  showGateNameOnPlots="1"  showMedians="0"  showUncomped="0"  addEventParam="0"  lastYAxisName="" >
                 <TextTraits font="SansSerif"  size="11"  name="Labels"  style="plain"  color="#000000"  background="#00ffffff"  just="left" />
                 <TextTraits font="SansSerif"  size="11"  name="LayoutGates"  style="plain"  color="#000000"  background="#00ffffff"  just="left" />
                 <TextTraits font="SansSerif"  size="9"  name="Numbers"  style="plain"  color="#000000"  background="#00ffffff"  just="left" />
                 <TextTraits font="SansSerif"  size="9"  name="Legend"  style="plain"  color="#000000"  background="#00ffffff"  just="left" />
                 <WindowPosition x="97"  y="454"  width="390"  height="582"  displayed="1"  panelState="---" />
               </GraphEnvironment>
             </Graph>
             <Gate gating:id="ID1773907329" >
               <gating:PolygonGate eventsInside="1"  annoOffsetX="0"  annoOffsetY="0"  tint="#000000"  isTinted="0"  lineWeight="Normal"  userDefined="1"  quadId="-1"  gateResolution="256" >
                 <gating:dimension>
                   <data-type:fcs-dimension data-type:name="FSC-A" />
                 </gating:dimension>
                 <gating:dimension>
                   <data-type:fcs-dimension data-type:name="SSC-A" />
                 </gating:dimension>
                 <gating:vertex>
                   <gating:coordinate data-type:value="3170497.5118110236" />
                   <gating:coordinate data-type:value="176706.8273092369" />
                 </gating:vertex>
                 <gating:vertex>
                   <gating:coordinate data-type:value="5152058.456692914" />
                   <gating:coordinate data-type:value="96385.5421686747" />
                 </gating:vertex>
                 <gating:vertex>
                   <gating:coordinate data-type:value="8983076.283464568" />
                   <gating:coordinate data-type:value="224899.5983935743" />
                 </gating:vertex>
                 <gating:vertex>
                   <gating:coordinate data-type:value="11823313.637795275" />
                   <gating:coordinate data-type:value="514056.2248995983" />
                 </gating:vertex>
                 <gating:vertex>
                   <gating:coordinate data-type:value="15456175.37007874" />
                   <gating:coordinate data-type:value="1156626.5060240964" />
                 </gating:vertex>
                 <gating:vertex>
                   <gating:coordinate data-type:value="16645111.937007874" />
                   <gating:coordinate data-type:value="1638554.2168674697" />
                 </gating:vertex>
                 <gating:vertex>
                   <gating:coordinate data-type:value="16645111.937007874" />
                   <gating:coordinate data-type:value="3020080.3212851402" />
                 </gating:vertex>
                 <gating:vertex>
                   <gating:coordinate data-type:value="15522227.401574804" />
                   <gating:coordinate data-type:value="3485943.7751004016" />
                 </gating:vertex>
                 <gating:vertex>
                   <gating:coordinate data-type:value="13144354.267716536" />
                   <gating:coordinate data-type:value="3550200.8032128518" />
                 </gating:vertex>
                 <gating:vertex>
                   <gating:coordinate data-type:value="9973856.755905513" />
                   <gating:coordinate data-type:value="3309236.9477911643" />
                 </gating:vertex>
                 <gating:vertex>
                   <gating:coordinate data-type:value="7529931.590551181" />
                   <gating:coordinate data-type:value="2923694.7791164657" />
                 </gating:vertex>
                 <gating:vertex>
                   <gating:coordinate data-type:value="4623642.20472441" />
                   <gating:coordinate data-type:value="2345381.5261044176" />
                 </gating:vertex>
                 <gating:vertex>
                   <gating:coordinate data-type:value="3170497.5118110236" />
                   <gating:coordinate data-type:value="1606425.7028112449" />
                 </gating:vertex>
                 <gating:vertex>
                   <gating:coordinate data-type:value="2642081.2598425196" />
                   <gating:coordinate data-type:value="1108433.7349397591" />
                 </gating:vertex>
                 <gating:vertex>
                   <gating:coordinate data-type:value="2377873.1338582677" />
                   <gating:coordinate data-type:value="530120.4819277109" />
                 </gating:vertex>
               </gating:PolygonGate>
             </Gate>
             <Subpopulations>
               <Population name="Green Cells"  annotation=""  owningGroup="All Samples"  expanded="1"  sortPriority="10"  count="2269" >
                 <Graph smoothing="0"  backColor="#ffffff"  foreColor="#000000"  heatMapStatParameter="FL1-A"  type="Pseudocolor"  fast="1" >
                   <Axis dimension="x"  name="FL1-H"  label=""  auto="auto" />
                   <Axis dimension="y"  name="FL2-H"  label=""  auto="auto" />
                   <GraphSettings level="5%"  smoothingHighResolution="1"  contourHighResolution="1"  histogramSmoothingCount="0"  graphResolution="256"  showOutliers="0"  drawLargeDots="0"  dotsToDraw="8000"  tint="le.chartfill.tinted.40"  lineWeight="le.lineweight.normal"  lineStyle="le.linestyle.solid" />
                   <GraphEnvironment showGrid="0"  showAxes="tnlTNL"  showGates="1"  showFreqOnPlots="1"  showGateNameOnPlots="1"  showMedians="0"  showUncomped="0"  addEventParam="0"  lastYAxisName="" >
                     <TextTraits font="SansSerif"  size="11"  name="Labels"  style="plain"  color="#000000"  background="#00ffffff"  just="left" />
                     <TextTraits font="SansSerif"  size="11"  name="LayoutGates"  style="plain"  color="#000000"  background="#00ffffff"  just="left" />
                     <TextTraits font="SansSerif"  size="9"  name="Numbers"  style="plain"  color="#000000"  background="#00ffffff"  just="left" />
                     <TextTraits font="SansSerif"  size="9"  name="Legend"  style="plain"  color="#000000"  background="#00ffffff"  just="left" />
                     <WindowPosition x="620"  y="25"  width="390"  height="582"  displayed="1"  panelState="---" />
                   </GraphEnvironment>
                 </Graph>
                 <Gate gating:id="ID149466540"  gating:parent_id="ID1773907329" >
                   <gating:PolygonGate eventsInside="1"  annoOffsetX="33"  annoOffsetY="48"  tint="#000000"  isTinted="0"  lineWeight="Normal"  userDefined="1"  quadId="-1"  gateResolution="256" >
                     <gating:dimension>
                       <data-type:fcs-dimension data-type:name="FL1-H" />
                     </gating:dimension>
                     <gating:dimension>
                       <data-type:fcs-dimension data-type:name="FL2-H" />
                     </gating:dimension>
                     <gating:vertex>
                       <gating:coordinate data-type:value="1023.4435882876" />
                       <gating:coordinate data-type:value="19.9520029804" />
                     </gating:vertex>
                     <gating:vertex>
                       <gating:coordinate data-type:value="1397.3124010318" />
                       <gating:coordinate data-type:value="94.3965513611" />
                     </gating:vertex>
                     <gating:vertex>
                       <gating:coordinate data-type:value="2604.6700786978" />
                       <gating:coordinate data-type:value="334.9125177635" />
                     </gating:vertex>
                     <gating:vertex>
                       <gating:coordinate data-type:value="5386.2742624244" />
                       <gating:coordinate data-type:value="1188.2467414049" />
                     </gating:vertex>
                     <gating:vertex>
                       <gating:coordinate data-type:value="12356.6498506964" />
                       <gating:coordinate data-type:value="3348.7781974891" />
                     </gating:vertex>
                     <gating:vertex>
                       <gating:coordinate data-type:value="33122.8592479538" />
                       <gating:coordinate data-type:value="10589.2179016266" />
                     </gating:vertex>
                     <gating:vertex>
                       <gating:coordinate data-type:value="65031.728003646" />
                       <gating:coordinate data-type:value="25110.017271474" />
                     </gating:vertex>
                     <gating:vertex>
                       <gating:coordinate data-type:value="1801251.6918605152" />
                       <gating:coordinate data-type:value="668009.8883085933" />
                     </gating:vertex>
                     <gating:vertex>
                       <gating:coordinate data-type:value="9984750.631536765" />
                       <gating:coordinate data-type:value="3347737.4727253006" />
                     </gating:vertex>
                     <gating:vertex>
                       <gating:coordinate data-type:value="9479795.2120152" />
                       <gating:coordinate data-type:value="21.1341787396" />
                     </gating:vertex>
                     <gating:vertex>
                       <gating:coordinate data-type:value="174322.0694397667" />
                       <gating:coordinate data-type:value="21.1341787396" />
                     </gating:vertex>
                   </gating:PolygonGate>
                 </Gate>
               </Population>
               <Population name="Non Fluorescent Cells"  annotation=""  owningGroup="All Samples"  expanded="1"  sortPriority="10"  count="45632" >
                 <Graph smoothing="0"  backColor="#ffffff"  foreColor="#000000"  heatMapStatParameter="FL1-A"  type="Pseudocolor"  fast="1" >
                   <Axis dimension="x"  name="FL1-H"  label=""  auto="auto" />
                   <Axis dimension="y"  name="FL2-H"  label=""  auto="auto" />
                   <GraphSettings level="5%"  smoothingHighResolution="1"  contourHighResolution="1"  histogramSmoothingCount="0"  graphResolution="256"  showOutliers="0"  drawLargeDots="0"  dotsToDraw="8000"  tint="le.chartfill.tinted.40"  lineWeight="le.lineweight.normal"  lineStyle="le.linestyle.solid" />
                   <GraphEnvironment showGrid="0"  showAxes="tnlTNL"  showGates="1"  showFreqOnPlots="1"  showGateNameOnPlots="1"  showMedians="0"  showUncomped="0"  addEventParam="0"  lastYAxisName="" >
                     <TextTraits font="SansSerif"  size="11"  name="Labels"  style="plain"  color="#000000"  background="#00ffffff"  just="left" />
                     <TextTraits font="SansSerif"  size="11"  name="LayoutGates"  style="plain"  color="#000000"  background="#00ffffff"  just="left" />
                     <TextTraits font="SansSerif"  size="9"  name="Numbers"  style="plain"  color="#000000"  background="#00ffffff"  just="left" />
                     <TextTraits font="SansSerif"  size="9"  name="Legend"  style="plain"  color="#000000"  background="#00ffffff"  just="left" />
                     <WindowPosition x="620"  y="25"  width="390"  height="582"  displayed="1"  panelState="---" />
                   </GraphEnvironment>
                 </Graph>
                 <Gate gating:id="ID57453209"  gating:parent_id="ID1773907329" >
                   <gating:PolygonGate eventsInside="1"  annoOffsetX="-17"  annoOffsetY="-93"  tint="#000000"  isTinted="0"  lineWeight="Normal"  userDefined="1"  quadId="-1"  gateResolution="256" >
                     <gating:dimension>
                       <data-type:fcs-dimension data-type:name="FL1-H" />
                     </gating:dimension>
                     <gating:dimension>
                       <data-type:fcs-dimension data-type:name="FL2-H" />
                     </gating:dimension>
                     <gating:vertex>
                       <gating:coordinate data-type:value="72.5458004431" />
                       <gating:coordinate data-type:value="37.5815014466" />
                     </gating:vertex>
                     <gating:vertex>
                       <gating:coordinate data-type:value="194.4640631678" />
                       <gating:coordinate data-type:value="19.9520029804" />
                     </gating:vertex>
                     <gating:vertex>
                       <gating:coordinate data-type:value="1023.4435882876" />
                       <gating:coordinate data-type:value="19.9520029804" />
                     </gating:vertex>
                     <gating:vertex>
                       <gating:coordinate data-type:value="1397.3124010318" />
                       <gating:coordinate data-type:value="94.3965513611" />
                     </gating:vertex>
                     <gating:vertex>
                       <gating:coordinate data-type:value="2604.6700786978" />
                       <gating:coordinate data-type:value="334.9125177635" />
                     </gating:vertex>
                     <gating:vertex>
                       <gating:coordinate data-type:value="5386.2742624244" />
                       <gating:coordinate data-type:value="1188.2467414049" />
                     </gating:vertex>
                     <gating:vertex>
                       <gating:coordinate data-type:value="12356.6498506964" />
                       <gating:coordinate data-type:value="3348.7781974891" />
                     </gating:vertex>
                     <gating:vertex>
                       <gating:coordinate data-type:value="33122.8592479538" />
                       <gating:coordinate data-type:value="10589.2179016266" />
                     </gating:vertex>
                     <gating:vertex>
                       <gating:coordinate data-type:value="61742.9003996221" />
                       <gating:coordinate data-type:value="23705.4463109767" />
                     </gating:vertex>
                     <gating:vertex>
                       <gating:coordinate data-type:value="45222.7973426802" />
                       <gating:coordinate data-type:value="31611.311311628" />
                     </gating:vertex>
                     <gating:vertex>
                       <gating:coordinate data-type:value="24260.414419882" />
                       <gating:coordinate data-type:value="17776.8071454819" />
                     </gating:vertex>
                     <gating:vertex>
                       <gating:coordinate data-type:value="9050.4700688781" />
                       <gating:coordinate data-type:value="6307.7432775451" />
                     </gating:vertex>
                     <gating:vertex>
                       <gating:coordinate data-type:value="3043.4594728668" />
                       <gating:coordinate data-type:value="2817.6676008212" />
                     </gating:vertex>
                     <gating:vertex>
                       <gating:coordinate data-type:value="922.5446081483" />
                       <gating:coordinate data-type:value="1258.6515270811" />
                     </gating:vertex>
                     <gating:vertex>
                       <gating:coordinate data-type:value="265.5027107786" />
                       <gating:coordinate data-type:value="668.2175552595" />
                     </gating:vertex>
                     <gating:vertex>
                       <gating:coordinate data-type:value="76.4100606173" />
                       <gating:coordinate data-type:value="446.607236257" />
                     </gating:vertex>
                     <gating:vertex>
                       <gating:coordinate data-type:value="58.9466607173" />
                       <gating:coordinate data-type:value="133.3366006419" />
                     </gating:vertex>
                   </gating:PolygonGate>
                 </Gate>
               </Population>
             </Subpopulations>
           </Population>
         </Subpopulations>
       </SampleNode>
     </Sample>
     <Sample>
       <DataSet uri="file:/Users/cliftonricana/OneDrive/Mizzou/Johnson/Johnson%20Data/Flow%20Data/20201120_144111/D06%20BBZ870-2202-200uL.fcs"  sampleID="17" />
       <Transformations>
         <transforms:linear transforms:minRange="0"  transforms:maxRange="16777216"  gain="1" >
           <data-type:parameter data-type:name="FSC-A" />
         </transforms:linear>
         <transforms:linear transforms:minRange="0"  transforms:maxRange="16777216"  gain="1" >
           <data-type:parameter data-type:name="SSC-A" />
         </transforms:linear>
         <transforms:log transforms:offset="1"  transforms:decades="7.2247198959" >
           <data-type:parameter data-type:name="FL1-A" />
         </transforms:log>
         <transforms:log transforms:offset="1"  transforms:decades="7.2247198959" >
           <data-type:parameter data-type:name="FL2-A" />
         </transforms:log>
         <transforms:log transforms:offset="1"  transforms:decades="7.2247198959" >
           <data-type:parameter data-type:name="FL3-A" />
         </transforms:log>
         <transforms:log transforms:offset="1"  transforms:decades="7.2247198959" >
           <data-type:parameter data-type:name="FL4-A" />
         </transforms:log>
         <transforms:linear transforms:minRange="0"  transforms:maxRange="16777216"  gain="1" >
           <data-type:parameter data-type:name="FSC-H" />
         </transforms:linear>
         <transforms:linear transforms:minRange="0"  transforms:maxRange="16777216"  gain="1" >
           <data-type:parameter data-type:name="SSC-H" />
         </transforms:linear>
         <transforms:log transforms:offset="31.6227766017"  transforms:decades="5.7247198959" >
           <data-type:parameter data-type:name="FL1-H" />
         </transforms:log>
         <transforms:log transforms:offset="10"  transforms:decades="6.2247198959" >
           <data-type:parameter data-type:name="FL2-H" />
         </transforms:log>
         <transforms:log transforms:offset="1"  transforms:decades="7.2247198959" >
           <data-type:parameter data-type:name="FL3-H" />
         </transforms:log>
         <transforms:log transforms:offset="1"  transforms:decades="7.2247198959" >
           <data-type:parameter data-type:name="FL4-H" />
         </transforms:log>
         <transforms:linear transforms:minRange="0"  transforms:maxRange="16777216"  gain="1" >
           <data-type:parameter data-type:name="Width" />
         </transforms:linear>
         <transforms:linear transforms:minRange="14.9397590361"  transforms:maxRange="8"  gain="0.0963855422" >
           <data-type:parameter data-type:name="Time" />
         </transforms:linear>
       </Transformations>
       <Keywords>
         <Keyword name="FJ_FCS_VERSION"  value="3" />
         <Keyword name="$FIL"  value="D06 BBZ870-2202-200uL.fcs" />
         <Keyword name="$SMNO"  value="D6" />
         <Keyword name="#SAMPLE"  value="BBZ870-2202-200uL" />
         <Keyword name="$DATATYPE"  value="I" />
         <Keyword name="$MODE"  value="L" />
         <Keyword name="$BYTEORD"  value="4,3,2,1" />
         <Keyword name="$NEXTDATA"  value="0" />
         <Keyword name="$PAR"  value="14" />
         <Keyword name="$P1B"  value="32" />
         <Keyword name="$P2B"  value="32" />
         <Keyword name="$P3B"  value="32" />
         <Keyword name="$P4B"  value="32" />
         <Keyword name="$P5B"  value="32" />
         <Keyword name="$P6B"  value="32" />
         <Keyword name="$P7B"  value="32" />
         <Keyword name="$P8B"  value="32" />
         <Keyword name="$P9B"  value="32" />
         <Keyword name="$P10B"  value="32" />
         <Keyword name="$P11B"  value="32" />
         <Keyword name="$P12B"  value="32" />
         <Keyword name="$P13B"  value="32" />
         <Keyword name="$P14B"  value="32" />
         <Keyword name="$P1R"  value="16777216" />
         <Keyword name="$P2R"  value="16777216" />
         <Keyword name="$P3R"  value="16777216" />
         <Keyword name="$P4R"  value="16777216" />
         <Keyword name="$P5R"  value="16777216" />
         <Keyword name="$P6R"  value="16777216" />
         <Keyword name="$P7R"  value="16777216" />
         <Keyword name="$P8R"  value="16777216" />
         <Keyword name="$P9R"  value="16777216" />
         <Keyword name="$P10R"  value="16777216" />
         <Keyword name="$P11R"  value="16777216" />
         <Keyword name="$P12R"  value="16777216" />
         <Keyword name="$P13R"  value="16777216" />
         <Keyword name="$P14R"  value="16777216" />
         <Keyword name="$P1N"  value="FSC-A" />
         <Keyword name="$P2N"  value="SSC-A" />
         <Keyword name="$P3N"  value="FL1-A" />
         <Keyword name="$P4N"  value="FL2-A" />
         <Keyword name="$P5N"  value="FL3-A" />
         <Keyword name="$P6N"  value="FL4-A" />
         <Keyword name="$P7N"  value="FSC-H" />
         <Keyword name="$P8N"  value="SSC-H" />
         <Keyword name="$P9N"  value="FL1-H" />
         <Keyword name="$P10N"  value="FL2-H" />
         <Keyword name="$P11N"  value="FL3-H" />
         <Keyword name="$P12N"  value="FL4-H" />
         <Keyword name="$P13N"  value="Width" />
         <Keyword name="$P14N"  value="Time" />
         <Keyword name="$P1E"  value="0,0" />
         <Keyword name="#BDACCURIDECADES1"  value="7.224719870049579" />
         <Keyword name="$P2E"  value="0,0" />
         <Keyword name="#BDACCURIDECADES2"  value="7.224719870049579" />
         <Keyword name="$P3E"  value="0,0" />
         <Keyword name="#BDACCURIDECADES3"  value="7.224719870049579" />
         <Keyword name="$P4E"  value="0,0" />
         <Keyword name="#BDACCURIDECADES4"  value="7.224719870049579" />
         <Keyword name="$P5E"  value="0,0" />
         <Keyword name="#BDACCURIDECADES5"  value="7.224719870049579" />
         <Keyword name="$P6E"  value="0,0" />
         <Keyword name="#BDACCURIDECADES6"  value="7.224719870049579" />
         <Keyword name="$P7E"  value="0,0" />
         <Keyword name="#BDACCURIDECADES7"  value="7.224719870049579" />
         <Keyword name="$P8E"  value="0,0" />
         <Keyword name="#BDACCURIDECADES8"  value="7.224719870049579" />
         <Keyword name="$P9E"  value="0,0" />
         <Keyword name="#BDACCURIDECADES9"  value="7.224719870049579" />
         <Keyword name="$P10E"  value="0,0" />
         <Keyword name="#BDACCURIDECADES10"  value="7.224719870049579" />
         <Keyword name="$P11E"  value="0,0" />
         <Keyword name="#BDACCURIDECADES11"  value="7.224719870049579" />
         <Keyword name="$P12E"  value="0,0" />
         <Keyword name="#BDACCURIDECADES12"  value="7.224719870049579" />
         <Keyword name="$P13E"  value="0,0" />
         <Keyword name="#BDACCURIDECADES13"  value="7.224719870049579" />
         <Keyword name="$P14E"  value="0,0" />
         <Keyword name="#BDACCURIDECADES14"  value="7.224719870049579" />
         <Keyword name="$P1S"  value="FSC-A" />
         <Keyword name="$P2S"  value="SSC-A" />
         <Keyword name="$P3S"  value="FL1-A" />
         <Keyword name="$P4S"  value="FL2-A" />
         <Keyword name="$P5S"  value="FL3-A" />
         <Keyword name="$P6S"  value="FL4-A" />
         <Keyword name="$P7S"  value="FSC-H" />
         <Keyword name="$P8S"  value="SSC-H" />
         <Keyword name="$P9S"  value="FL1-H" />
         <Keyword name="$P10S"  value="FL2-H" />
         <Keyword name="$P11S"  value="FL3-H" />
         <Keyword name="$P12S"  value="FL4-H" />
         <Keyword name="$P13S"  value="Width" />
         <Keyword name="$P14S"  value="Time" />
         <Keyword name="#P1VirtualGain"  value="1.0" />
         <Keyword name="#P2VirtualGain"  value="1.0" />
         <Keyword name="#P3VirtualGain"  value="1.0" />
         <Keyword name="#P4VirtualGain"  value="1.0" />
         <Keyword name="#P5VirtualGain"  value="1.0" />
         <Keyword name="#P6VirtualGain"  value="1.0" />
         <Keyword name="#P7VirtualGain"  value="1.0" />
         <Keyword name="#P8VirtualGain"  value="1.0" />
         <Keyword name="#P9VirtualGain"  value="1.0" />
         <Keyword name="#P10VirtualGain"  value="1.0" />
         <Keyword name="#P11VirtualGain"  value="1.0" />
         <Keyword name="#P12VirtualGain"  value="1.0" />
         <Keyword name="#P13VirtualGain"  value="1.0" />
         <Keyword name="#P14VirtualGain"  value="1.0" />
         <Keyword name="$TOT"  value="59300" />
         <Keyword name="$DATE"  value="13-AUG-2019" />
         <Keyword name="$CYT"  value="BD Accuri C6" />
         <Keyword name="#BDACCURI4COLORCOMP"  value="0,0.0,0.0,0.0,0.0,0,0.0,0.0,0.0,0.0,0,0.0,0.0,0.0,0.0,0" />
         <Keyword name="#LASERCONFIGURATION"  value="3 Blue 1 Red" />
         <Keyword name="$SPILLOVER"  value="8,3,4,5,6,9,10,11,12,1.000,0.000,0.000,0.000,0.000,0.000,0.000,0.000,0.000,1.000,0.000,0.000,0.000,0.000,0.000,0.000,0.000,0.000,1.000,0.000,0.000,0.000,0.000,0.000,0.000,0.000,0.000,1.000,0.000,0.000,0.000,0.000,0.000,0.000,0.000,0.000,1.000,0.000,0.000,0.000,0.000,0.000,0.000,0.000,0.000,1.000,0.000,0.000,0.000,0.000,0.000,0.000,0.000,0.000,1.000,0.000,0.000,0.000,0.000,0.000,0.000,0.000,0.000,1.000" />
         <Keyword name="#BDACCURICAPTUREDDATE"  value="1565711515618" />
         <Keyword name="$TIMESTEP"  value="0.1" />
         <Keyword name="$PROJ"  value="20201120_144111" />
         <Keyword name="$BTIM"  value="10:52:11:15" />
         <Keyword name="$ETIM"  value="10:52:19:45" />
         <Keyword name="#ATIM"  value="8" />
         <Keyword name="#ACQUISITIONTIMEMILLI"  value="8409" />
         <Keyword name="$VOL"  value="4761" />
         <Keyword name="$BEGINSTEXT"  value="58" />
         <Keyword name="$ENDSTEXT"  value="2559" />
         <Keyword name="$BEGINDATA"  value="2560" />
         <Keyword name="$ENDDATA"  value="3323360" />
         <Keyword name="$BEGINANALYSIS"  value="0" />
         <Keyword name="$ENDANALYSIS"  value="0" />
         <Keyword name="#SPACERS"  value="000" />
       </Keywords>
       <SampleNode name="D06 BBZ870-2202-200uL.fcs"  annotation=""  owningGroup=""  expanded="1"  sortPriority="10"  count="59300"  sampleID="17" >
         <Graph smoothing="0"  backColor="#ffffff"  foreColor="#000000"  type="Pseudocolor"  fast="1" >
           <Axis dimension="x"  name="FSC-A"  label=""  auto="auto" />
           <Axis dimension="y"  name="SSC-A"  label=""  auto="auto" />
           <GraphSettings level="5%"  smoothingHighResolution="1"  contourHighResolution="1"  histogramSmoothingCount="0"  graphResolution="256"  showOutliers="0"  drawLargeDots="0"  dotsToDraw="8000"  tint="le.chartfill.tinted.40"  lineWeight="le.lineweight.normal"  lineStyle="le.linestyle.solid" />
           <GraphEnvironment showGrid="0"  showAxes="tnlTNL"  showGates="1"  showFreqOnPlots="1"  showGateNameOnPlots="1"  showMedians="0"  showUncomped="0"  addEventParam="0"  lastYAxisName="" >
             <TextTraits font="SansSerif"  size="11"  name="Labels"  style="plain"  color="#000000"  background="#00ffffff"  just="left" />
             <TextTraits font="SansSerif"  size="11"  name="LayoutGates"  style="plain"  color="#000000"  background="#00ffffff"  just="left" />
             <TextTraits font="SansSerif"  size="9"  name="Numbers"  style="plain"  color="#000000"  background="#00ffffff"  just="left" />
             <TextTraits font="SansSerif"  size="9"  name="Legend"  style="plain"  color="#000000"  background="#00ffffff"  just="left" />
           </GraphEnvironment>
         </Graph>
         <Subpopulations>
           <Population name="Live"  annotation=""  owningGroup="All Samples"  expanded="1"  sortPriority="10"  count="47668" >
             <Graph smoothing="0"  backColor="#ffffff"  foreColor="#000000"  heatMapStatParameter="FL1-A"  type="Pseudocolor"  fast="1" >
               <Axis dimension="x"  name="FL1-H"  label=""  auto="auto" />
               <Axis dimension="y"  name="FL2-H"  label=""  auto="auto" />
               <GraphSettings level="5%"  smoothingHighResolution="1"  contourHighResolution="1"  histogramSmoothingCount="0"  graphResolution="256"  showOutliers="0"  drawLargeDots="0"  dotsToDraw="8000"  tint="le.chartfill.tinted.40"  lineWeight="le.lineweight.normal"  lineStyle="le.linestyle.solid" />
               <GraphEnvironment showGrid="0"  showAxes="tnlTNL"  showGates="1"  showFreqOnPlots="1"  showGateNameOnPlots="1"  showMedians="0"  showUncomped="0"  addEventParam="0"  lastYAxisName="" >
                 <TextTraits font="SansSerif"  size="11"  name="Labels"  style="plain"  color="#000000"  background="#00ffffff"  just="left" />
                 <TextTraits font="SansSerif"  size="11"  name="LayoutGates"  style="plain"  color="#000000"  background="#00ffffff"  just="left" />
                 <TextTraits font="SansSerif"  size="9"  name="Numbers"  style="plain"  color="#000000"  background="#00ffffff"  just="left" />
                 <TextTraits font="SansSerif"  size="9"  name="Legend"  style="plain"  color="#000000"  background="#00ffffff"  just="left" />
                 <WindowPosition x="97"  y="454"  width="390"  height="582"  displayed="1"  panelState="---" />
               </GraphEnvironment>
             </Graph>
             <Gate gating:id="ID653093767" >
               <gating:PolygonGate eventsInside="1"  annoOffsetX="0"  annoOffsetY="0"  tint="#000000"  isTinted="0"  lineWeight="Normal"  userDefined="1"  quadId="-1"  gateResolution="256" >
                 <gating:dimension>
                   <data-type:fcs-dimension data-type:name="FSC-A" />
                 </gating:dimension>
                 <gating:dimension>
                   <data-type:fcs-dimension data-type:name="SSC-A" />
                 </gating:dimension>
                 <gating:vertex>
                   <gating:coordinate data-type:value="3170497.5118110236" />
                   <gating:coordinate data-type:value="176706.8273092369" />
                 </gating:vertex>
                 <gating:vertex>
                   <gating:coordinate data-type:value="5152058.456692914" />
                   <gating:coordinate data-type:value="96385.5421686747" />
                 </gating:vertex>
                 <gating:vertex>
                   <gating:coordinate data-type:value="8983076.283464568" />
                   <gating:coordinate data-type:value="224899.5983935743" />
                 </gating:vertex>
                 <gating:vertex>
                   <gating:coordinate data-type:value="11823313.637795275" />
                   <gating:coordinate data-type:value="514056.2248995983" />
                 </gating:vertex>
                 <gating:vertex>
                   <gating:coordinate data-type:value="15456175.37007874" />
                   <gating:coordinate data-type:value="1156626.5060240964" />
                 </gating:vertex>
                 <gating:vertex>
                   <gating:coordinate data-type:value="16645111.937007874" />
                   <gating:coordinate data-type:value="1638554.2168674697" />
                 </gating:vertex>
                 <gating:vertex>
                   <gating:coordinate data-type:value="16645111.937007874" />
                   <gating:coordinate data-type:value="3020080.3212851402" />
                 </gating:vertex>
                 <gating:vertex>
                   <gating:coordinate data-type:value="15522227.401574804" />
                   <gating:coordinate data-type:value="3485943.7751004016" />
                 </gating:vertex>
                 <gating:vertex>
                   <gating:coordinate data-type:value="13144354.267716536" />
                   <gating:coordinate data-type:value="3550200.8032128518" />
                 </gating:vertex>
                 <gating:vertex>
                   <gating:coordinate data-type:value="9973856.755905513" />
                   <gating:coordinate data-type:value="3309236.9477911643" />
                 </gating:vertex>
                 <gating:vertex>
                   <gating:coordinate data-type:value="7529931.590551181" />
                   <gating:coordinate data-type:value="2923694.7791164657" />
                 </gating:vertex>
                 <gating:vertex>
                   <gating:coordinate data-type:value="4623642.20472441" />
                   <gating:coordinate data-type:value="2345381.5261044176" />
                 </gating:vertex>
                 <gating:vertex>
                   <gating:coordinate data-type:value="3170497.5118110236" />
                   <gating:coordinate data-type:value="1606425.7028112449" />
                 </gating:vertex>
                 <gating:vertex>
                   <gating:coordinate data-type:value="2642081.2598425196" />
                   <gating:coordinate data-type:value="1108433.7349397591" />
                 </gating:vertex>
                 <gating:vertex>
                   <gating:coordinate data-type:value="2377873.1338582677" />
                   <gating:coordinate data-type:value="530120.4819277109" />
                 </gating:vertex>
               </gating:PolygonGate>
             </Gate>
             <Subpopulations>
               <Population name="Green Cells"  annotation=""  owningGroup="All Samples"  expanded="1"  sortPriority="10"  count="5" >
                 <Graph smoothing="0"  backColor="#ffffff"  foreColor="#000000"  heatMapStatParameter="FL1-A"  type="Pseudocolor"  fast="1" >
                   <Axis dimension="x"  name="FL1-H"  label=""  auto="auto" />
                   <Axis dimension="y"  name="FL2-H"  label=""  auto="auto" />
                   <GraphSettings level="5%"  smoothingHighResolution="1"  contourHighResolution="1"  histogramSmoothingCount="0"  graphResolution="256"  showOutliers="0"  drawLargeDots="0"  dotsToDraw="8000"  tint="le.chartfill.tinted.40"  lineWeight="le.lineweight.normal"  lineStyle="le.linestyle.solid" />
                   <GraphEnvironment showGrid="0"  showAxes="tnlTNL"  showGates="1"  showFreqOnPlots="1"  showGateNameOnPlots="1"  showMedians="0"  showUncomped="0"  addEventParam="0"  lastYAxisName="" >
                     <TextTraits font="SansSerif"  size="11"  name="Labels"  style="plain"  color="#000000"  background="#00ffffff"  just="left" />
                     <TextTraits font="SansSerif"  size="11"  name="LayoutGates"  style="plain"  color="#000000"  background="#00ffffff"  just="left" />
                     <TextTraits font="SansSerif"  size="9"  name="Numbers"  style="plain"  color="#000000"  background="#00ffffff"  just="left" />
                     <TextTraits font="SansSerif"  size="9"  name="Legend"  style="plain"  color="#000000"  background="#00ffffff"  just="left" />
                     <WindowPosition x="620"  y="25"  width="390"  height="582"  displayed="1"  panelState="---" />
                   </GraphEnvironment>
                 </Graph>
                 <Gate gating:id="ID2032507759"  gating:parent_id="ID653093767" >
                   <gating:PolygonGate eventsInside="1"  annoOffsetX="33"  annoOffsetY="48"  tint="#000000"  isTinted="0"  lineWeight="Normal"  userDefined="1"  quadId="-1"  gateResolution="256" >
                     <gating:dimension>
                       <data-type:fcs-dimension data-type:name="FL1-H" />
                     </gating:dimension>
                     <gating:dimension>
                       <data-type:fcs-dimension data-type:name="FL2-H" />
                     </gating:dimension>
                     <gating:vertex>
                       <gating:coordinate data-type:value="1023.4435882876" />
                       <gating:coordinate data-type:value="19.9520029804" />
                     </gating:vertex>
                     <gating:vertex>
                       <gating:coordinate data-type:value="1397.3124010318" />
                       <gating:coordinate data-type:value="94.3965513611" />
                     </gating:vertex>
                     <gating:vertex>
                       <gating:coordinate data-type:value="2604.6700786978" />
                       <gating:coordinate data-type:value="334.9125177635" />
                     </gating:vertex>
                     <gating:vertex>
                       <gating:coordinate data-type:value="5386.2742624244" />
                       <gating:coordinate data-type:value="1188.2467414049" />
                     </gating:vertex>
                     <gating:vertex>
                       <gating:coordinate data-type:value="12356.6498506964" />
                       <gating:coordinate data-type:value="3348.7781974891" />
                     </gating:vertex>
                     <gating:vertex>
                       <gating:coordinate data-type:value="33122.8592479538" />
                       <gating:coordinate data-type:value="10589.2179016266" />
                     </gating:vertex>
                     <gating:vertex>
                       <gating:coordinate data-type:value="65031.728003646" />
                       <gating:coordinate data-type:value="25110.017271474" />
                     </gating:vertex>
                     <gating:vertex>
                       <gating:coordinate data-type:value="1801251.6918605152" />
                       <gating:coordinate data-type:value="668009.8883085933" />
                     </gating:vertex>
                     <gating:vertex>
                       <gating:coordinate data-type:value="9984750.631536765" />
                       <gating:coordinate data-type:value="3347737.4727253006" />
                     </gating:vertex>
                     <gating:vertex>
                       <gating:coordinate data-type:value="9479795.2120152" />
                       <gating:coordinate data-type:value="21.1341787396" />
                     </gating:vertex>
                     <gating:vertex>
                       <gating:coordinate data-type:value="174322.0694397667" />
                       <gating:coordinate data-type:value="21.1341787396" />
                     </gating:vertex>
                   </gating:PolygonGate>
                 </Gate>
               </Population>
               <Population name="Non Fluorescent Cells"  annotation=""  owningGroup="All Samples"  expanded="1"  sortPriority="10"  count="47649" >
                 <Graph smoothing="0"  backColor="#ffffff"  foreColor="#000000"  heatMapStatParameter="FL1-A"  type="Pseudocolor"  fast="1" >
                   <Axis dimension="x"  name="FL1-H"  label=""  auto="auto" />
                   <Axis dimension="y"  name="FL2-H"  label=""  auto="auto" />
                   <GraphSettings level="5%"  smoothingHighResolution="1"  contourHighResolution="1"  histogramSmoothingCount="0"  graphResolution="256"  showOutliers="0"  drawLargeDots="0"  dotsToDraw="8000"  tint="le.chartfill.tinted.40"  lineWeight="le.lineweight.normal"  lineStyle="le.linestyle.solid" />
                   <GraphEnvironment showGrid="0"  showAxes="tnlTNL"  showGates="1"  showFreqOnPlots="1"  showGateNameOnPlots="1"  showMedians="0"  showUncomped="0"  addEventParam="0"  lastYAxisName="" >
                     <TextTraits font="SansSerif"  size="11"  name="Labels"  style="plain"  color="#000000"  background="#00ffffff"  just="left" />
                     <TextTraits font="SansSerif"  size="11"  name="LayoutGates"  style="plain"  color="#000000"  background="#00ffffff"  just="left" />
                     <TextTraits font="SansSerif"  size="9"  name="Numbers"  style="plain"  color="#000000"  background="#00ffffff"  just="left" />
                     <TextTraits font="SansSerif"  size="9"  name="Legend"  style="plain"  color="#000000"  background="#00ffffff"  just="left" />
                     <WindowPosition x="620"  y="25"  width="390"  height="582"  displayed="1"  panelState="---" />
                   </GraphEnvironment>
                 </Graph>
                 <Gate gating:id="ID1891559355"  gating:parent_id="ID653093767" >
                   <gating:PolygonGate eventsInside="1"  annoOffsetX="-17"  annoOffsetY="-93"  tint="#000000"  isTinted="0"  lineWeight="Normal"  userDefined="1"  quadId="-1"  gateResolution="256" >
                     <gating:dimension>
                       <data-type:fcs-dimension data-type:name="FL1-H" />
                     </gating:dimension>
                     <gating:dimension>
                       <data-type:fcs-dimension data-type:name="FL2-H" />
                     </gating:dimension>
                     <gating:vertex>
                       <gating:coordinate data-type:value="72.5458004431" />
                       <gating:coordinate data-type:value="37.5815014466" />
                     </gating:vertex>
                     <gating:vertex>
                       <gating:coordinate data-type:value="194.4640631678" />
                       <gating:coordinate data-type:value="19.9520029804" />
                     </gating:vertex>
                     <gating:vertex>
                       <gating:coordinate data-type:value="1023.4435882876" />
                       <gating:coordinate data-type:value="19.9520029804" />
                     </gating:vertex>
                     <gating:vertex>
                       <gating:coordinate data-type:value="1397.3124010318" />
                       <gating:coordinate data-type:value="94.3965513611" />
                     </gating:vertex>
                     <gating:vertex>
                       <gating:coordinate data-type:value="2604.6700786978" />
                       <gating:coordinate data-type:value="334.9125177635" />
                     </gating:vertex>
                     <gating:vertex>
                       <gating:coordinate data-type:value="5386.2742624244" />
                       <gating:coordinate data-type:value="1188.2467414049" />
                     </gating:vertex>
                     <gating:vertex>
                       <gating:coordinate data-type:value="12356.6498506964" />
                       <gating:coordinate data-type:value="3348.7781974891" />
                     </gating:vertex>
                     <gating:vertex>
                       <gating:coordinate data-type:value="33122.8592479538" />
                       <gating:coordinate data-type:value="10589.2179016266" />
                     </gating:vertex>
                     <gating:vertex>
                       <gating:coordinate data-type:value="61742.9003996221" />
                       <gating:coordinate data-type:value="23705.4463109767" />
                     </gating:vertex>
                     <gating:vertex>
                       <gating:coordinate data-type:value="45222.7973426802" />
                       <gating:coordinate data-type:value="31611.311311628" />
                     </gating:vertex>
                     <gating:vertex>
                       <gating:coordinate data-type:value="24260.414419882" />
                       <gating:coordinate data-type:value="17776.8071454819" />
                     </gating:vertex>
                     <gating:vertex>
                       <gating:coordinate data-type:value="9050.4700688781" />
                       <gating:coordinate data-type:value="6307.7432775451" />
                     </gating:vertex>
                     <gating:vertex>
                       <gating:coordinate data-type:value="3043.4594728668" />
                       <gating:coordinate data-type:value="2817.6676008212" />
                     </gating:vertex>
                     <gating:vertex>
                       <gating:coordinate data-type:value="922.5446081483" />
                       <gating:coordinate data-type:value="1258.6515270811" />
                     </gating:vertex>
                     <gating:vertex>
                       <gating:coordinate data-type:value="265.5027107786" />
                       <gating:coordinate data-type:value="668.2175552595" />
                     </gating:vertex>
                     <gating:vertex>
                       <gating:coordinate data-type:value="76.4100606173" />
                       <gating:coordinate data-type:value="446.607236257" />
                     </gating:vertex>
                     <gating:vertex>
                       <gating:coordinate data-type:value="58.9466607173" />
                       <gating:coordinate data-type:value="133.3366006419" />
                     </gating:vertex>
                   </gating:PolygonGate>
                 </Gate>
               </Population>
             </Subpopulations>
           </Population>
         </Subpopulations>
       </SampleNode>
     </Sample>
     <Sample>
       <DataSet uri="file:/Users/cliftonricana/OneDrive/Mizzou/Johnson/Johnson%20Data/Flow%20Data/20201120_144111/A04%20FTv745-1700-200uL.fcs"  sampleID="18" />
       <Transformations>
         <transforms:linear transforms:minRange="0"  transforms:maxRange="16777216"  gain="1" >
           <data-type:parameter data-type:name="FSC-A" />
         </transforms:linear>
         <transforms:linear transforms:minRange="0"  transforms:maxRange="16777216"  gain="1" >
           <data-type:parameter data-type:name="SSC-A" />
         </transforms:linear>
         <transforms:log transforms:offset="1"  transforms:decades="7.2247198959" >
           <data-type:parameter data-type:name="FL1-A" />
         </transforms:log>
         <transforms:log transforms:offset="1"  transforms:decades="7.2247198959" >
           <data-type:parameter data-type:name="FL2-A" />
         </transforms:log>
         <transforms:log transforms:offset="1"  transforms:decades="7.2247198959" >
           <data-type:parameter data-type:name="FL3-A" />
         </transforms:log>
         <transforms:log transforms:offset="1"  transforms:decades="7.2247198959" >
           <data-type:parameter data-type:name="FL4-A" />
         </transforms:log>
         <transforms:linear transforms:minRange="0"  transforms:maxRange="16777216"  gain="1" >
           <data-type:parameter data-type:name="FSC-H" />
         </transforms:linear>
         <transforms:linear transforms:minRange="0"  transforms:maxRange="16777216"  gain="1" >
           <data-type:parameter data-type:name="SSC-H" />
         </transforms:linear>
         <transforms:log transforms:offset="31.6227766017"  transforms:decades="5.7247198959" >
           <data-type:parameter data-type:name="FL1-H" />
         </transforms:log>
         <transforms:log transforms:offset="10"  transforms:decades="6.2247198959" >
           <data-type:parameter data-type:name="FL2-H" />
         </transforms:log>
         <transforms:log transforms:offset="1"  transforms:decades="7.2247198959" >
           <data-type:parameter data-type:name="FL3-H" />
         </transforms:log>
         <transforms:log transforms:offset="1"  transforms:decades="7.2247198959" >
           <data-type:parameter data-type:name="FL4-H" />
         </transforms:log>
         <transforms:linear transforms:minRange="0"  transforms:maxRange="16777216"  gain="1" >
           <data-type:parameter data-type:name="Width" />
         </transforms:linear>
         <transforms:linear transforms:minRange="15.7246376812"  transforms:maxRange="7"  gain="0.1014492754" >
           <data-type:parameter data-type:name="Time" />
         </transforms:linear>
       </Transformations>
       <Keywords>
         <Keyword name="FJ_FCS_VERSION"  value="3" />
         <Keyword name="$FIL"  value="A04 FTv745-1700-200uL.fcs" />
         <Keyword name="$SMNO"  value="A4" />
         <Keyword name="#SAMPLE"  value="FTv745-1700-200uL" />
         <Keyword name="$DATATYPE"  value="I" />
         <Keyword name="$MODE"  value="L" />
         <Keyword name="$BYTEORD"  value="4,3,2,1" />
         <Keyword name="$NEXTDATA"  value="0" />
         <Keyword name="$PAR"  value="14" />
         <Keyword name="$P1B"  value="32" />
         <Keyword name="$P2B"  value="32" />
         <Keyword name="$P3B"  value="32" />
         <Keyword name="$P4B"  value="32" />
         <Keyword name="$P5B"  value="32" />
         <Keyword name="$P6B"  value="32" />
         <Keyword name="$P7B"  value="32" />
         <Keyword name="$P8B"  value="32" />
         <Keyword name="$P9B"  value="32" />
         <Keyword name="$P10B"  value="32" />
         <Keyword name="$P11B"  value="32" />
         <Keyword name="$P12B"  value="32" />
         <Keyword name="$P13B"  value="32" />
         <Keyword name="$P14B"  value="32" />
         <Keyword name="$P1R"  value="16777216" />
         <Keyword name="$P2R"  value="16777216" />
         <Keyword name="$P3R"  value="16777216" />
         <Keyword name="$P4R"  value="16777216" />
         <Keyword name="$P5R"  value="16777216" />
         <Keyword name="$P6R"  value="16777216" />
         <Keyword name="$P7R"  value="16777216" />
         <Keyword name="$P8R"  value="16777216" />
         <Keyword name="$P9R"  value="16777216" />
         <Keyword name="$P10R"  value="16777216" />
         <Keyword name="$P11R"  value="16777216" />
         <Keyword name="$P12R"  value="16777216" />
         <Keyword name="$P13R"  value="16777216" />
         <Keyword name="$P14R"  value="16777216" />
         <Keyword name="$P1N"  value="FSC-A" />
         <Keyword name="$P2N"  value="SSC-A" />
         <Keyword name="$P3N"  value="FL1-A" />
         <Keyword name="$P4N"  value="FL2-A" />
         <Keyword name="$P5N"  value="FL3-A" />
         <Keyword name="$P6N"  value="FL4-A" />
         <Keyword name="$P7N"  value="FSC-H" />
         <Keyword name="$P8N"  value="SSC-H" />
         <Keyword name="$P9N"  value="FL1-H" />
         <Keyword name="$P10N"  value="FL2-H" />
         <Keyword name="$P11N"  value="FL3-H" />
         <Keyword name="$P12N"  value="FL4-H" />
         <Keyword name="$P13N"  value="Width" />
         <Keyword name="$P14N"  value="Time" />
         <Keyword name="$P1E"  value="0,0" />
         <Keyword name="#BDACCURIDECADES1"  value="7.224719870049579" />
         <Keyword name="$P2E"  value="0,0" />
         <Keyword name="#BDACCURIDECADES2"  value="7.224719870049579" />
         <Keyword name="$P3E"  value="0,0" />
         <Keyword name="#BDACCURIDECADES3"  value="7.224719870049579" />
         <Keyword name="$P4E"  value="0,0" />
         <Keyword name="#BDACCURIDECADES4"  value="7.224719870049579" />
         <Keyword name="$P5E"  value="0,0" />
         <Keyword name="#BDACCURIDECADES5"  value="7.224719870049579" />
         <Keyword name="$P6E"  value="0,0" />
         <Keyword name="#BDACCURIDECADES6"  value="7.224719870049579" />
         <Keyword name="$P7E"  value="0,0" />
         <Keyword name="#BDACCURIDECADES7"  value="7.224719870049579" />
         <Keyword name="$P8E"  value="0,0" />
         <Keyword name="#BDACCURIDECADES8"  value="7.224719870049579" />
         <Keyword name="$P9E"  value="0,0" />
         <Keyword name="#BDACCURIDECADES9"  value="7.224719870049579" />
         <Keyword name="$P10E"  value="0,0" />
         <Keyword name="#BDACCURIDECADES10"  value="7.224719870049579" />
         <Keyword name="$P11E"  value="0,0" />
         <Keyword name="#BDACCURIDECADES11"  value="7.224719870049579" />
         <Keyword name="$P12E"  value="0,0" />
         <Keyword name="#BDACCURIDECADES12"  value="7.224719870049579" />
         <Keyword name="$P13E"  value="0,0" />
         <Keyword name="#BDACCURIDECADES13"  value="7.224719870049579" />
         <Keyword name="$P14E"  value="0,0" />
         <Keyword name="#BDACCURIDECADES14"  value="7.224719870049579" />
         <Keyword name="$P1S"  value="FSC-A" />
         <Keyword name="$P2S"  value="SSC-A" />
         <Keyword name="$P3S"  value="FL1-A" />
         <Keyword name="$P4S"  value="FL2-A" />
         <Keyword name="$P5S"  value="FL3-A" />
         <Keyword name="$P6S"  value="FL4-A" />
         <Keyword name="$P7S"  value="FSC-H" />
         <Keyword name="$P8S"  value="SSC-H" />
         <Keyword name="$P9S"  value="FL1-H" />
         <Keyword name="$P10S"  value="FL2-H" />
         <Keyword name="$P11S"  value="FL3-H" />
         <Keyword name="$P12S"  value="FL4-H" />
         <Keyword name="$P13S"  value="Width" />
         <Keyword name="$P14S"  value="Time" />
         <Keyword name="#P1VirtualGain"  value="1.0" />
         <Keyword name="#P2VirtualGain"  value="1.0" />
         <Keyword name="#P3VirtualGain"  value="1.0" />
         <Keyword name="#P4VirtualGain"  value="1.0" />
         <Keyword name="#P5VirtualGain"  value="1.0" />
         <Keyword name="#P6VirtualGain"  value="1.0" />
         <Keyword name="#P7VirtualGain"  value="1.0" />
         <Keyword name="#P8VirtualGain"  value="1.0" />
         <Keyword name="#P9VirtualGain"  value="1.0" />
         <Keyword name="#P10VirtualGain"  value="1.0" />
         <Keyword name="#P11VirtualGain"  value="1.0" />
         <Keyword name="#P12VirtualGain"  value="1.0" />
         <Keyword name="#P13VirtualGain"  value="1.0" />
         <Keyword name="#P14VirtualGain"  value="1.0" />
         <Keyword name="$TOT"  value="59005" />
         <Keyword name="$DATE"  value="12-AUG-2019" />
         <Keyword name="$CYT"  value="BD Accuri C6" />
         <Keyword name="#BDACCURI4COLORCOMP"  value="0,0.0,0.0,0.0,0.0,0,0.0,0.0,0.0,0.0,0,0.0,0.0,0.0,0.0,0" />
         <Keyword name="#LASERCONFIGURATION"  value="3 Blue 1 Red" />
         <Keyword name="$SPILLOVER"  value="8,3,4,5,6,9,10,11,12,1.000,0.000,0.000,0.000,0.000,0.000,0.000,0.000,0.000,1.000,0.000,0.000,0.000,0.000,0.000,0.000,0.000,0.000,1.000,0.000,0.000,0.000,0.000,0.000,0.000,0.000,0.000,1.000,0.000,0.000,0.000,0.000,0.000,0.000,0.000,0.000,1.000,0.000,0.000,0.000,0.000,0.000,0.000,0.000,0.000,1.000,0.000,0.000,0.000,0.000,0.000,0.000,0.000,0.000,1.000,0.000,0.000,0.000,0.000,0.000,0.000,0.000,0.000,1.000" />
         <Keyword name="#BDACCURICAPTUREDDATE"  value="1565651992847" />
         <Keyword name="$TIMESTEP"  value="0.1" />
         <Keyword name="$PROJ"  value="20201120_144111" />
         <Keyword name="$BTIM"  value="18:20:08:38" />
         <Keyword name="$ETIM"  value="18:20:15:43" />
         <Keyword name="#ATIM"  value="7" />
         <Keyword name="#ACQUISITIONTIMEMILLI"  value="7098" />
         <Keyword name="$VOL"  value="4128" />
         <Keyword name="$BEGINSTEXT"  value="58" />
         <Keyword name="$ENDSTEXT"  value="2559" />
         <Keyword name="$BEGINDATA"  value="2560" />
         <Keyword name="$ENDDATA"  value="3306840" />
         <Keyword name="$BEGINANALYSIS"  value="0" />
         <Keyword name="$ENDANALYSIS"  value="0" />
         <Keyword name="#SPACERS"  value="000" />
       </Keywords>
       <SampleNode name="A04 FTv745-1700-200uL.fcs"  annotation=""  owningGroup=""  expanded="1"  sortPriority="10"  count="59005"  sampleID="18" >
         <Graph smoothing="0"  backColor="#ffffff"  foreColor="#000000"  type="Pseudocolor"  fast="1" >
           <Axis dimension="x"  name="FSC-A"  label=""  auto="auto" />
           <Axis dimension="y"  name="SSC-A"  label=""  auto="auto" />
           <GraphSettings level="5%"  smoothingHighResolution="1"  contourHighResolution="1"  histogramSmoothingCount="0"  graphResolution="256"  showOutliers="0"  drawLargeDots="0"  dotsToDraw="8000"  tint="le.chartfill.tinted.40"  lineWeight="le.lineweight.normal"  lineStyle="le.linestyle.solid" />
           <GraphEnvironment showGrid="0"  showAxes="tnlTNL"  showGates="1"  showFreqOnPlots="1"  showGateNameOnPlots="1"  showMedians="0"  showUncomped="0"  addEventParam="0"  lastYAxisName="" >
             <TextTraits font="SansSerif"  size="11"  name="Labels"  style="plain"  color="#000000"  background="#00ffffff"  just="left" />
             <TextTraits font="SansSerif"  size="11"  name="LayoutGates"  style="plain"  color="#000000"  background="#00ffffff"  just="left" />
             <TextTraits font="SansSerif"  size="9"  name="Numbers"  style="plain"  color="#000000"  background="#00ffffff"  just="left" />
             <TextTraits font="SansSerif"  size="9"  name="Legend"  style="plain"  color="#000000"  background="#00ffffff"  just="left" />
           </GraphEnvironment>
         </Graph>
         <Subpopulations>
           <Population name="Live"  annotation=""  owningGroup="All Samples"  expanded="1"  sortPriority="10"  count="46913" >
             <Graph smoothing="0"  backColor="#ffffff"  foreColor="#000000"  heatMapStatParameter="FL1-A"  type="Pseudocolor"  fast="1" >
               <Axis dimension="x"  name="FL1-H"  label=""  auto="auto" />
               <Axis dimension="y"  name="FL2-H"  label=""  auto="auto" />
               <GraphSettings level="5%"  smoothingHighResolution="1"  contourHighResolution="1"  histogramSmoothingCount="0"  graphResolution="256"  showOutliers="0"  drawLargeDots="0"  dotsToDraw="8000"  tint="le.chartfill.tinted.40"  lineWeight="le.lineweight.normal"  lineStyle="le.linestyle.solid" />
               <GraphEnvironment showGrid="0"  showAxes="tnlTNL"  showGates="1"  showFreqOnPlots="1"  showGateNameOnPlots="1"  showMedians="0"  showUncomped="0"  addEventParam="0"  lastYAxisName="" >
                 <TextTraits font="SansSerif"  size="11"  name="Labels"  style="plain"  color="#000000"  background="#00ffffff"  just="left" />
                 <TextTraits font="SansSerif"  size="11"  name="LayoutGates"  style="plain"  color="#000000"  background="#00ffffff"  just="left" />
                 <TextTraits font="SansSerif"  size="9"  name="Numbers"  style="plain"  color="#000000"  background="#00ffffff"  just="left" />
                 <TextTraits font="SansSerif"  size="9"  name="Legend"  style="plain"  color="#000000"  background="#00ffffff"  just="left" />
                 <WindowPosition x="933"  y="76"  width="390"  height="582"  displayed="0"  panelState="---" />
               </GraphEnvironment>
             </Graph>
             <Gate gating:id="ID45466552" >
               <gating:PolygonGate eventsInside="1"  annoOffsetX="0"  annoOffsetY="0"  tint="#000000"  isTinted="0"  lineWeight="Normal"  userDefined="1"  quadId="-1"  gateResolution="256" >
                 <gating:dimension>
                   <data-type:fcs-dimension data-type:name="FSC-A" />
                 </gating:dimension>
                 <gating:dimension>
                   <data-type:fcs-dimension data-type:name="SSC-A" />
                 </gating:dimension>
                 <gating:vertex>
                   <gating:coordinate data-type:value="3170497.5118110236" />
                   <gating:coordinate data-type:value="176706.8273092369" />
                 </gating:vertex>
                 <gating:vertex>
                   <gating:coordinate data-type:value="5152058.456692914" />
                   <gating:coordinate data-type:value="96385.5421686747" />
                 </gating:vertex>
                 <gating:vertex>
                   <gating:coordinate data-type:value="8983076.283464568" />
                   <gating:coordinate data-type:value="224899.5983935743" />
                 </gating:vertex>
                 <gating:vertex>
                   <gating:coordinate data-type:value="11823313.637795275" />
                   <gating:coordinate data-type:value="514056.2248995983" />
                 </gating:vertex>
                 <gating:vertex>
                   <gating:coordinate data-type:value="15456175.37007874" />
                   <gating:coordinate data-type:value="1156626.5060240964" />
                 </gating:vertex>
                 <gating:vertex>
                   <gating:coordinate data-type:value="16645111.937007874" />
                   <gating:coordinate data-type:value="1638554.2168674697" />
                 </gating:vertex>
                 <gating:vertex>
                   <gating:coordinate data-type:value="16645111.937007874" />
                   <gating:coordinate data-type:value="3020080.3212851402" />
                 </gating:vertex>
                 <gating:vertex>
                   <gating:coordinate data-type:value="15522227.401574804" />
                   <gating:coordinate data-type:value="3485943.7751004016" />
                 </gating:vertex>
                 <gating:vertex>
                   <gating:coordinate data-type:value="13144354.267716536" />
                   <gating:coordinate data-type:value="3550200.8032128518" />
                 </gating:vertex>
                 <gating:vertex>
                   <gating:coordinate data-type:value="9973856.755905513" />
                   <gating:coordinate data-type:value="3309236.9477911643" />
                 </gating:vertex>
                 <gating:vertex>
                   <gating:coordinate data-type:value="7529931.590551181" />
                   <gating:coordinate data-type:value="2923694.7791164657" />
                 </gating:vertex>
                 <gating:vertex>
                   <gating:coordinate data-type:value="4623642.20472441" />
                   <gating:coordinate data-type:value="2345381.5261044176" />
                 </gating:vertex>
                 <gating:vertex>
                   <gating:coordinate data-type:value="3170497.5118110236" />
                   <gating:coordinate data-type:value="1606425.7028112449" />
                 </gating:vertex>
                 <gating:vertex>
                   <gating:coordinate data-type:value="2642081.2598425196" />
                   <gating:coordinate data-type:value="1108433.7349397591" />
                 </gating:vertex>
                 <gating:vertex>
                   <gating:coordinate data-type:value="2377873.1338582677" />
                   <gating:coordinate data-type:value="530120.4819277109" />
                 </gating:vertex>
               </gating:PolygonGate>
             </Gate>
             <Subpopulations>
               <Population name="Green Cells"  annotation=""  owningGroup="All Samples"  expanded="1"  sortPriority="10"  count="9590" >
                 <Graph smoothing="0"  backColor="#ffffff"  foreColor="#000000"  heatMapStatParameter="FL1-A"  type="Pseudocolor"  fast="1" >
                   <Axis dimension="x"  name="FL1-H"  label=""  auto="auto" />
                   <Axis dimension="y"  name="FL2-H"  label=""  auto="auto" />
                   <GraphSettings level="5%"  smoothingHighResolution="1"  contourHighResolution="1"  histogramSmoothingCount="0"  graphResolution="256"  showOutliers="0"  drawLargeDots="0"  dotsToDraw="8000"  tint="le.chartfill.tinted.40"  lineWeight="le.lineweight.normal"  lineStyle="le.linestyle.solid" />
                   <GraphEnvironment showGrid="0"  showAxes="tnlTNL"  showGates="1"  showFreqOnPlots="1"  showGateNameOnPlots="1"  showMedians="0"  showUncomped="0"  addEventParam="0"  lastYAxisName="" >
                     <TextTraits font="SansSerif"  size="11"  name="Labels"  style="plain"  color="#000000"  background="#00ffffff"  just="left" />
                     <TextTraits font="SansSerif"  size="11"  name="LayoutGates"  style="plain"  color="#000000"  background="#00ffffff"  just="left" />
                     <TextTraits font="SansSerif"  size="9"  name="Numbers"  style="plain"  color="#000000"  background="#00ffffff"  just="left" />
                     <TextTraits font="SansSerif"  size="9"  name="Legend"  style="plain"  color="#000000"  background="#00ffffff"  just="left" />
                     <WindowPosition x="620"  y="25"  width="390"  height="582"  displayed="1"  panelState="---" />
                   </GraphEnvironment>
                 </Graph>
                 <Gate gating:id="ID573396641"  gating:parent_id="ID45466552" >
                   <gating:PolygonGate eventsInside="1"  annoOffsetX="33"  annoOffsetY="48"  tint="#000000"  isTinted="0"  lineWeight="Normal"  userDefined="1"  quadId="-1"  gateResolution="256" >
                     <gating:dimension>
                       <data-type:fcs-dimension data-type:name="FL1-H" />
                     </gating:dimension>
                     <gating:dimension>
                       <data-type:fcs-dimension data-type:name="FL2-H" />
                     </gating:dimension>
                     <gating:vertex>
                       <gating:coordinate data-type:value="1023.4435882876" />
                       <gating:coordinate data-type:value="19.9520029804" />
                     </gating:vertex>
                     <gating:vertex>
                       <gating:coordinate data-type:value="1397.3124010318" />
                       <gating:coordinate data-type:value="94.3965513611" />
                     </gating:vertex>
                     <gating:vertex>
                       <gating:coordinate data-type:value="2604.6700786978" />
                       <gating:coordinate data-type:value="334.9125177635" />
                     </gating:vertex>
                     <gating:vertex>
                       <gating:coordinate data-type:value="5386.2742624244" />
                       <gating:coordinate data-type:value="1188.2467414049" />
                     </gating:vertex>
                     <gating:vertex>
                       <gating:coordinate data-type:value="12356.6498506964" />
                       <gating:coordinate data-type:value="3348.7781974891" />
                     </gating:vertex>
                     <gating:vertex>
                       <gating:coordinate data-type:value="33122.8592479538" />
                       <gating:coordinate data-type:value="10589.2179016266" />
                     </gating:vertex>
                     <gating:vertex>
                       <gating:coordinate data-type:value="65031.728003646" />
                       <gating:coordinate data-type:value="25110.017271474" />
                     </gating:vertex>
                     <gating:vertex>
                       <gating:coordinate data-type:value="1801251.6918605152" />
                       <gating:coordinate data-type:value="668009.8883085933" />
                     </gating:vertex>
                     <gating:vertex>
                       <gating:coordinate data-type:value="9984750.631536765" />
                       <gating:coordinate data-type:value="3347737.4727253006" />
                     </gating:vertex>
                     <gating:vertex>
                       <gating:coordinate data-type:value="9479795.2120152" />
                       <gating:coordinate data-type:value="21.1341787396" />
                     </gating:vertex>
                     <gating:vertex>
                       <gating:coordinate data-type:value="174322.0694397667" />
                       <gating:coordinate data-type:value="21.1341787396" />
                     </gating:vertex>
                   </gating:PolygonGate>
                 </Gate>
               </Population>
               <Population name="Non Fluorescent Cells"  annotation=""  owningGroup="All Samples"  expanded="1"  sortPriority="10"  count="37332" >
                 <Graph smoothing="0"  backColor="#ffffff"  foreColor="#000000"  heatMapStatParameter="FL1-A"  type="Pseudocolor"  fast="1" >
                   <Axis dimension="x"  name="FL1-H"  label=""  auto="auto" />
                   <Axis dimension="y"  name="FL2-H"  label=""  auto="auto" />
                   <GraphSettings level="5%"  smoothingHighResolution="1"  contourHighResolution="1"  histogramSmoothingCount="0"  graphResolution="256"  showOutliers="0"  drawLargeDots="0"  dotsToDraw="8000"  tint="le.chartfill.tinted.40"  lineWeight="le.lineweight.normal"  lineStyle="le.linestyle.solid" />
                   <GraphEnvironment showGrid="0"  showAxes="tnlTNL"  showGates="1"  showFreqOnPlots="1"  showGateNameOnPlots="1"  showMedians="0"  showUncomped="0"  addEventParam="0"  lastYAxisName="" >
                     <TextTraits font="SansSerif"  size="11"  name="Labels"  style="plain"  color="#000000"  background="#00ffffff"  just="left" />
                     <TextTraits font="SansSerif"  size="11"  name="LayoutGates"  style="plain"  color="#000000"  background="#00ffffff"  just="left" />
                     <TextTraits font="SansSerif"  size="9"  name="Numbers"  style="plain"  color="#000000"  background="#00ffffff"  just="left" />
                     <TextTraits font="SansSerif"  size="9"  name="Legend"  style="plain"  color="#000000"  background="#00ffffff"  just="left" />
                     <WindowPosition x="620"  y="25"  width="390"  height="582"  displayed="1"  panelState="---" />
                   </GraphEnvironment>
                 </Graph>
                 <Gate gating:id="ID1341607111"  gating:parent_id="ID45466552" >
                   <gating:PolygonGate eventsInside="1"  annoOffsetX="-17"  annoOffsetY="-93"  tint="#000000"  isTinted="0"  lineWeight="Normal"  userDefined="1"  quadId="-1"  gateResolution="256" >
                     <gating:dimension>
                       <data-type:fcs-dimension data-type:name="FL1-H" />
                     </gating:dimension>
                     <gating:dimension>
                       <data-type:fcs-dimension data-type:name="FL2-H" />
                     </gating:dimension>
                     <gating:vertex>
                       <gating:coordinate data-type:value="72.5458004431" />
                       <gating:coordinate data-type:value="37.5815014466" />
                     </gating:vertex>
                     <gating:vertex>
                       <gating:coordinate data-type:value="194.4640631678" />
                       <gating:coordinate data-type:value="19.9520029804" />
                     </gating:vertex>
                     <gating:vertex>
                       <gating:coordinate data-type:value="1023.4435882876" />
                       <gating:coordinate data-type:value="19.9520029804" />
                     </gating:vertex>
                     <gating:vertex>
                       <gating:coordinate data-type:value="1397.3124010318" />
                       <gating:coordinate data-type:value="94.3965513611" />
                     </gating:vertex>
                     <gating:vertex>
                       <gating:coordinate data-type:value="2604.6700786978" />
                       <gating:coordinate data-type:value="334.9125177635" />
                     </gating:vertex>
                     <gating:vertex>
                       <gating:coordinate data-type:value="5386.2742624244" />
                       <gating:coordinate data-type:value="1188.2467414049" />
                     </gating:vertex>
                     <gating:vertex>
                       <gating:coordinate data-type:value="12356.6498506964" />
                       <gating:coordinate data-type:value="3348.7781974891" />
                     </gating:vertex>
                     <gating:vertex>
                       <gating:coordinate data-type:value="33122.8592479538" />
                       <gating:coordinate data-type:value="10589.2179016266" />
                     </gating:vertex>
                     <gating:vertex>
                       <gating:coordinate data-type:value="61742.9003996221" />
                       <gating:coordinate data-type:value="23705.4463109767" />
                     </gating:vertex>
                     <gating:vertex>
                       <gating:coordinate data-type:value="45222.7973426802" />
                       <gating:coordinate data-type:value="31611.311311628" />
                     </gating:vertex>
                     <gating:vertex>
                       <gating:coordinate data-type:value="24260.414419882" />
                       <gating:coordinate data-type:value="17776.8071454819" />
                     </gating:vertex>
                     <gating:vertex>
                       <gating:coordinate data-type:value="9050.4700688781" />
                       <gating:coordinate data-type:value="6307.7432775451" />
                     </gating:vertex>
                     <gating:vertex>
                       <gating:coordinate data-type:value="3043.4594728668" />
                       <gating:coordinate data-type:value="2817.6676008212" />
                     </gating:vertex>
                     <gating:vertex>
                       <gating:coordinate data-type:value="922.5446081483" />
                       <gating:coordinate data-type:value="1258.6515270811" />
                     </gating:vertex>
                     <gating:vertex>
                       <gating:coordinate data-type:value="265.5027107786" />
                       <gating:coordinate data-type:value="668.2175552595" />
                     </gating:vertex>
                     <gating:vertex>
                       <gating:coordinate data-type:value="76.4100606173" />
                       <gating:coordinate data-type:value="446.607236257" />
                     </gating:vertex>
                     <gating:vertex>
                       <gating:coordinate data-type:value="58.9466607173" />
                       <gating:coordinate data-type:value="133.3366006419" />
                     </gating:vertex>
                   </gating:PolygonGate>
                 </Gate>
               </Population>
             </Subpopulations>
           </Population>
         </Subpopulations>
       </SampleNode>
     </Sample>
     <Sample>
       <DataSet uri="file:/Users/cliftonricana/OneDrive/Mizzou/Johnson/Johnson%20Data/Flow%20Data/20201120_144111/C04%20FT870-1700-200uL.fcs"  sampleID="19" />
       <Transformations>
         <transforms:linear transforms:minRange="0"  transforms:maxRange="16777216"  gain="1" >
           <data-type:parameter data-type:name="FSC-A" />
         </transforms:linear>
         <transforms:linear transforms:minRange="0"  transforms:maxRange="16777216"  gain="1" >
           <data-type:parameter data-type:name="SSC-A" />
         </transforms:linear>
         <transforms:log transforms:offset="1"  transforms:decades="7.2247198959" >
           <data-type:parameter data-type:name="FL1-A" />
         </transforms:log>
         <transforms:log transforms:offset="1"  transforms:decades="7.2247198959" >
           <data-type:parameter data-type:name="FL2-A" />
         </transforms:log>
         <transforms:log transforms:offset="1"  transforms:decades="7.2247198959" >
           <data-type:parameter data-type:name="FL3-A" />
         </transforms:log>
         <transforms:log transforms:offset="1"  transforms:decades="7.2247198959" >
           <data-type:parameter data-type:name="FL4-A" />
         </transforms:log>
         <transforms:linear transforms:minRange="0"  transforms:maxRange="16777216"  gain="1" >
           <data-type:parameter data-type:name="FSC-H" />
         </transforms:linear>
         <transforms:linear transforms:minRange="0"  transforms:maxRange="16777216"  gain="1" >
           <data-type:parameter data-type:name="SSC-H" />
         </transforms:linear>
         <transforms:log transforms:offset="31.6227766017"  transforms:decades="5.7247198959" >
           <data-type:parameter data-type:name="FL1-H" />
         </transforms:log>
         <transforms:log transforms:offset="10"  transforms:decades="6.2247198959" >
           <data-type:parameter data-type:name="FL2-H" />
         </transforms:log>
         <transforms:log transforms:offset="1"  transforms:decades="7.2247198959" >
           <data-type:parameter data-type:name="FL3-H" />
         </transforms:log>
         <transforms:log transforms:offset="1"  transforms:decades="7.2247198959" >
           <data-type:parameter data-type:name="FL4-H" />
         </transforms:log>
         <transforms:linear transforms:minRange="0"  transforms:maxRange="16777216"  gain="1" >
           <data-type:parameter data-type:name="Width" />
         </transforms:linear>
         <transforms:linear transforms:minRange="15.2307692308"  transforms:maxRange="9"  gain="0.0989010989" >
           <data-type:parameter data-type:name="Time" />
         </transforms:linear>
       </Transformations>
       <Keywords>
         <Keyword name="FJ_FCS_VERSION"  value="3" />
         <Keyword name="$FIL"  value="C04 FT870-1700-200uL.fcs" />
         <Keyword name="$SMNO"  value="C4" />
         <Keyword name="#SAMPLE"  value="FT870-1700-200uL" />
         <Keyword name="$DATATYPE"  value="I" />
         <Keyword name="$MODE"  value="L" />
         <Keyword name="$BYTEORD"  value="4,3,2,1" />
         <Keyword name="$NEXTDATA"  value="0" />
         <Keyword name="$PAR"  value="14" />
         <Keyword name="$P1B"  value="32" />
         <Keyword name="$P2B"  value="32" />
         <Keyword name="$P3B"  value="32" />
         <Keyword name="$P4B"  value="32" />
         <Keyword name="$P5B"  value="32" />
         <Keyword name="$P6B"  value="32" />
         <Keyword name="$P7B"  value="32" />
         <Keyword name="$P8B"  value="32" />
         <Keyword name="$P9B"  value="32" />
         <Keyword name="$P10B"  value="32" />
         <Keyword name="$P11B"  value="32" />
         <Keyword name="$P12B"  value="32" />
         <Keyword name="$P13B"  value="32" />
         <Keyword name="$P14B"  value="32" />
         <Keyword name="$P1R"  value="16777216" />
         <Keyword name="$P2R"  value="16777216" />
         <Keyword name="$P3R"  value="16777216" />
         <Keyword name="$P4R"  value="16777216" />
         <Keyword name="$P5R"  value="16777216" />
         <Keyword name="$P6R"  value="16777216" />
         <Keyword name="$P7R"  value="16777216" />
         <Keyword name="$P8R"  value="16777216" />
         <Keyword name="$P9R"  value="16777216" />
         <Keyword name="$P10R"  value="16777216" />
         <Keyword name="$P11R"  value="16777216" />
         <Keyword name="$P12R"  value="16777216" />
         <Keyword name="$P13R"  value="16777216" />
         <Keyword name="$P14R"  value="16777216" />
         <Keyword name="$P1N"  value="FSC-A" />
         <Keyword name="$P2N"  value="SSC-A" />
         <Keyword name="$P3N"  value="FL1-A" />
         <Keyword name="$P4N"  value="FL2-A" />
         <Keyword name="$P5N"  value="FL3-A" />
         <Keyword name="$P6N"  value="FL4-A" />
         <Keyword name="$P7N"  value="FSC-H" />
         <Keyword name="$P8N"  value="SSC-H" />
         <Keyword name="$P9N"  value="FL1-H" />
         <Keyword name="$P10N"  value="FL2-H" />
         <Keyword name="$P11N"  value="FL3-H" />
         <Keyword name="$P12N"  value="FL4-H" />
         <Keyword name="$P13N"  value="Width" />
         <Keyword name="$P14N"  value="Time" />
         <Keyword name="$P1E"  value="0,0" />
         <Keyword name="#BDACCURIDECADES1"  value="7.224719870049579" />
         <Keyword name="$P2E"  value="0,0" />
         <Keyword name="#BDACCURIDECADES2"  value="7.224719870049579" />
         <Keyword name="$P3E"  value="0,0" />
         <Keyword name="#BDACCURIDECADES3"  value="7.224719870049579" />
         <Keyword name="$P4E"  value="0,0" />
         <Keyword name="#BDACCURIDECADES4"  value="7.224719870049579" />
         <Keyword name="$P5E"  value="0,0" />
         <Keyword name="#BDACCURIDECADES5"  value="7.224719870049579" />
         <Keyword name="$P6E"  value="0,0" />
         <Keyword name="#BDACCURIDECADES6"  value="7.224719870049579" />
         <Keyword name="$P7E"  value="0,0" />
         <Keyword name="#BDACCURIDECADES7"  value="7.224719870049579" />
         <Keyword name="$P8E"  value="0,0" />
         <Keyword name="#BDACCURIDECADES8"  value="7.224719870049579" />
         <Keyword name="$P9E"  value="0,0" />
         <Keyword name="#BDACCURIDECADES9"  value="7.224719870049579" />
         <Keyword name="$P10E"  value="0,0" />
         <Keyword name="#BDACCURIDECADES10"  value="7.224719870049579" />
         <Keyword name="$P11E"  value="0,0" />
         <Keyword name="#BDACCURIDECADES11"  value="7.224719870049579" />
         <Keyword name="$P12E"  value="0,0" />
         <Keyword name="#BDACCURIDECADES12"  value="7.224719870049579" />
         <Keyword name="$P13E"  value="0,0" />
         <Keyword name="#BDACCURIDECADES13"  value="7.224719870049579" />
         <Keyword name="$P14E"  value="0,0" />
         <Keyword name="#BDACCURIDECADES14"  value="7.224719870049579" />
         <Keyword name="$P1S"  value="FSC-A" />
         <Keyword name="$P2S"  value="SSC-A" />
         <Keyword name="$P3S"  value="FL1-A" />
         <Keyword name="$P4S"  value="FL2-A" />
         <Keyword name="$P5S"  value="FL3-A" />
         <Keyword name="$P6S"  value="FL4-A" />
         <Keyword name="$P7S"  value="FSC-H" />
         <Keyword name="$P8S"  value="SSC-H" />
         <Keyword name="$P9S"  value="FL1-H" />
         <Keyword name="$P10S"  value="FL2-H" />
         <Keyword name="$P11S"  value="FL3-H" />
         <Keyword name="$P12S"  value="FL4-H" />
         <Keyword name="$P13S"  value="Width" />
         <Keyword name="$P14S"  value="Time" />
         <Keyword name="#P1VirtualGain"  value="1.0" />
         <Keyword name="#P2VirtualGain"  value="1.0" />
         <Keyword name="#P3VirtualGain"  value="1.0" />
         <Keyword name="#P4VirtualGain"  value="1.0" />
         <Keyword name="#P5VirtualGain"  value="1.0" />
         <Keyword name="#P6VirtualGain"  value="1.0" />
         <Keyword name="#P7VirtualGain"  value="1.0" />
         <Keyword name="#P8VirtualGain"  value="1.0" />
         <Keyword name="#P9VirtualGain"  value="1.0" />
         <Keyword name="#P10VirtualGain"  value="1.0" />
         <Keyword name="#P11VirtualGain"  value="1.0" />
         <Keyword name="#P12VirtualGain"  value="1.0" />
         <Keyword name="#P13VirtualGain"  value="1.0" />
         <Keyword name="#P14VirtualGain"  value="1.0" />
         <Keyword name="$TOT"  value="59899" />
         <Keyword name="$DATE"  value="13-AUG-2019" />
         <Keyword name="$CYT"  value="BD Accuri C6" />
         <Keyword name="#BDACCURI4COLORCOMP"  value="0,0.0,0.0,0.0,0.0,0,0.0,0.0,0.0,0.0,0,0.0,0.0,0.0,0.0,0" />
         <Keyword name="#LASERCONFIGURATION"  value="3 Blue 1 Red" />
         <Keyword name="$SPILLOVER"  value="8,3,4,5,6,9,10,11,12,1.000,0.000,0.000,0.000,0.000,0.000,0.000,0.000,0.000,1.000,0.000,0.000,0.000,0.000,0.000,0.000,0.000,0.000,1.000,0.000,0.000,0.000,0.000,0.000,0.000,0.000,0.000,1.000,0.000,0.000,0.000,0.000,0.000,0.000,0.000,0.000,1.000,0.000,0.000,0.000,0.000,0.000,0.000,0.000,0.000,1.000,0.000,0.000,0.000,0.000,0.000,0.000,0.000,0.000,1.000,0.000,0.000,0.000,0.000,0.000,0.000,0.000,0.000,1.000" />
         <Keyword name="#BDACCURICAPTUREDDATE"  value="1565710886721" />
         <Keyword name="$TIMESTEP"  value="0.1" />
         <Keyword name="$PROJ"  value="20201120_144111" />
         <Keyword name="$BTIM"  value="10:41:42:18" />
         <Keyword name="$ETIM"  value="10:41:51:30" />
         <Keyword name="#ATIM"  value="9" />
         <Keyword name="#ACQUISITIONTIMEMILLI"  value="9159" />
         <Keyword name="$VOL"  value="5215" />
         <Keyword name="$BEGINSTEXT"  value="58" />
         <Keyword name="$ENDSTEXT"  value="2557" />
         <Keyword name="$BEGINDATA"  value="2558" />
         <Keyword name="$ENDDATA"  value="3356902" />
         <Keyword name="$BEGINANALYSIS"  value="0" />
         <Keyword name="$ENDANALYSIS"  value="0" />
         <Keyword name="#SPACERS"  value="000" />
       </Keywords>
       <SampleNode name="C04 FT870-1700-200uL.fcs"  annotation=""  owningGroup=""  expanded="1"  sortPriority="10"  count="59899"  sampleID="19" >
         <Graph smoothing="0"  backColor="#ffffff"  foreColor="#000000"  type="Pseudocolor"  fast="1" >
           <Axis dimension="x"  name="FSC-A"  label=""  auto="auto" />
           <Axis dimension="y"  name="SSC-A"  label=""  auto="auto" />
           <GraphSettings level="5%"  smoothingHighResolution="1"  contourHighResolution="1"  histogramSmoothingCount="0"  graphResolution="256"  showOutliers="0"  drawLargeDots="0"  dotsToDraw="8000"  tint="le.chartfill.tinted.40"  lineWeight="le.lineweight.normal"  lineStyle="le.linestyle.solid" />
           <GraphEnvironment showGrid="0"  showAxes="tnlTNL"  showGates="1"  showFreqOnPlots="1"  showGateNameOnPlots="1"  showMedians="0"  showUncomped="0"  addEventParam="0"  lastYAxisName="" >
             <TextTraits font="SansSerif"  size="11"  name="Labels"  style="plain"  color="#000000"  background="#00ffffff"  just="left" />
             <TextTraits font="SansSerif"  size="11"  name="LayoutGates"  style="plain"  color="#000000"  background="#00ffffff"  just="left" />
             <TextTraits font="SansSerif"  size="9"  name="Numbers"  style="plain"  color="#000000"  background="#00ffffff"  just="left" />
             <TextTraits font="SansSerif"  size="9"  name="Legend"  style="plain"  color="#000000"  background="#00ffffff"  just="left" />
           </GraphEnvironment>
         </Graph>
         <Subpopulations>
           <Population name="Live"  annotation=""  owningGroup="All Samples"  expanded="1"  sortPriority="10"  count="47753" >
             <Graph smoothing="0"  backColor="#ffffff"  foreColor="#000000"  heatMapStatParameter="FL1-A"  type="Pseudocolor"  fast="1" >
               <Axis dimension="x"  name="FL1-H"  label=""  auto="auto" />
               <Axis dimension="y"  name="FL2-H"  label=""  auto="auto" />
               <GraphSettings level="5%"  smoothingHighResolution="1"  contourHighResolution="1"  histogramSmoothingCount="0"  graphResolution="256"  showOutliers="0"  drawLargeDots="0"  dotsToDraw="8000"  tint="le.chartfill.tinted.40"  lineWeight="le.lineweight.normal"  lineStyle="le.linestyle.solid" />
               <GraphEnvironment showGrid="0"  showAxes="tnlTNL"  showGates="1"  showFreqOnPlots="1"  showGateNameOnPlots="1"  showMedians="0"  showUncomped="0"  addEventParam="0"  lastYAxisName="" >
                 <TextTraits font="SansSerif"  size="11"  name="Labels"  style="plain"  color="#000000"  background="#00ffffff"  just="left" />
                 <TextTraits font="SansSerif"  size="11"  name="LayoutGates"  style="plain"  color="#000000"  background="#00ffffff"  just="left" />
                 <TextTraits font="SansSerif"  size="9"  name="Numbers"  style="plain"  color="#000000"  background="#00ffffff"  just="left" />
                 <TextTraits font="SansSerif"  size="9"  name="Legend"  style="plain"  color="#000000"  background="#00ffffff"  just="left" />
                 <WindowPosition x="97"  y="454"  width="390"  height="582"  displayed="1"  panelState="---" />
               </GraphEnvironment>
             </Graph>
             <Gate gating:id="ID699286968" >
               <gating:PolygonGate eventsInside="1"  annoOffsetX="0"  annoOffsetY="0"  tint="#000000"  isTinted="0"  lineWeight="Normal"  userDefined="1"  quadId="-1"  gateResolution="256" >
                 <gating:dimension>
                   <data-type:fcs-dimension data-type:name="FSC-A" />
                 </gating:dimension>
                 <gating:dimension>
                   <data-type:fcs-dimension data-type:name="SSC-A" />
                 </gating:dimension>
                 <gating:vertex>
                   <gating:coordinate data-type:value="3170497.5118110236" />
                   <gating:coordinate data-type:value="176706.8273092369" />
                 </gating:vertex>
                 <gating:vertex>
                   <gating:coordinate data-type:value="5152058.456692914" />
                   <gating:coordinate data-type:value="96385.5421686747" />
                 </gating:vertex>
                 <gating:vertex>
                   <gating:coordinate data-type:value="8983076.283464568" />
                   <gating:coordinate data-type:value="224899.5983935743" />
                 </gating:vertex>
                 <gating:vertex>
                   <gating:coordinate data-type:value="11823313.637795275" />
                   <gating:coordinate data-type:value="514056.2248995983" />
                 </gating:vertex>
                 <gating:vertex>
                   <gating:coordinate data-type:value="15456175.37007874" />
                   <gating:coordinate data-type:value="1156626.5060240964" />
                 </gating:vertex>
                 <gating:vertex>
                   <gating:coordinate data-type:value="16645111.937007874" />
                   <gating:coordinate data-type:value="1638554.2168674697" />
                 </gating:vertex>
                 <gating:vertex>
                   <gating:coordinate data-type:value="16645111.937007874" />
                   <gating:coordinate data-type:value="3020080.3212851402" />
                 </gating:vertex>
                 <gating:vertex>
                   <gating:coordinate data-type:value="15522227.401574804" />
                   <gating:coordinate data-type:value="3485943.7751004016" />
                 </gating:vertex>
                 <gating:vertex>
                   <gating:coordinate data-type:value="13144354.267716536" />
                   <gating:coordinate data-type:value="3550200.8032128518" />
                 </gating:vertex>
                 <gating:vertex>
                   <gating:coordinate data-type:value="9973856.755905513" />
                   <gating:coordinate data-type:value="3309236.9477911643" />
                 </gating:vertex>
                 <gating:vertex>
                   <gating:coordinate data-type:value="7529931.590551181" />
                   <gating:coordinate data-type:value="2923694.7791164657" />
                 </gating:vertex>
                 <gating:vertex>
                   <gating:coordinate data-type:value="4623642.20472441" />
                   <gating:coordinate data-type:value="2345381.5261044176" />
                 </gating:vertex>
                 <gating:vertex>
                   <gating:coordinate data-type:value="3170497.5118110236" />
                   <gating:coordinate data-type:value="1606425.7028112449" />
                 </gating:vertex>
                 <gating:vertex>
                   <gating:coordinate data-type:value="2642081.2598425196" />
                   <gating:coordinate data-type:value="1108433.7349397591" />
                 </gating:vertex>
                 <gating:vertex>
                   <gating:coordinate data-type:value="2377873.1338582677" />
                   <gating:coordinate data-type:value="530120.4819277109" />
                 </gating:vertex>
               </gating:PolygonGate>
             </Gate>
             <Subpopulations>
               <Population name="Green Cells"  annotation=""  owningGroup="All Samples"  expanded="1"  sortPriority="10"  count="10460" >
                 <Graph smoothing="0"  backColor="#ffffff"  foreColor="#000000"  heatMapStatParameter="FL1-A"  type="Pseudocolor"  fast="1" >
                   <Axis dimension="x"  name="FL1-H"  label=""  auto="auto" />
                   <Axis dimension="y"  name="FL2-H"  label=""  auto="auto" />
                   <GraphSettings level="5%"  smoothingHighResolution="1"  contourHighResolution="1"  histogramSmoothingCount="0"  graphResolution="256"  showOutliers="0"  drawLargeDots="0"  dotsToDraw="8000"  tint="le.chartfill.tinted.40"  lineWeight="le.lineweight.normal"  lineStyle="le.linestyle.solid" />
                   <GraphEnvironment showGrid="0"  showAxes="tnlTNL"  showGates="1"  showFreqOnPlots="1"  showGateNameOnPlots="1"  showMedians="0"  showUncomped="0"  addEventParam="0"  lastYAxisName="" >
                     <TextTraits font="SansSerif"  size="11"  name="Labels"  style="plain"  color="#000000"  background="#00ffffff"  just="left" />
                     <TextTraits font="SansSerif"  size="11"  name="LayoutGates"  style="plain"  color="#000000"  background="#00ffffff"  just="left" />
                     <TextTraits font="SansSerif"  size="9"  name="Numbers"  style="plain"  color="#000000"  background="#00ffffff"  just="left" />
                     <TextTraits font="SansSerif"  size="9"  name="Legend"  style="plain"  color="#000000"  background="#00ffffff"  just="left" />
                     <WindowPosition x="620"  y="25"  width="390"  height="582"  displayed="1"  panelState="---" />
                   </GraphEnvironment>
                 </Graph>
                 <Gate gating:id="ID1464746663"  gating:parent_id="ID699286968" >
                   <gating:PolygonGate eventsInside="1"  annoOffsetX="33"  annoOffsetY="48"  tint="#000000"  isTinted="0"  lineWeight="Normal"  userDefined="1"  quadId="-1"  gateResolution="256" >
                     <gating:dimension>
                       <data-type:fcs-dimension data-type:name="FL1-H" />
                     </gating:dimension>
                     <gating:dimension>
                       <data-type:fcs-dimension data-type:name="FL2-H" />
                     </gating:dimension>
                     <gating:vertex>
                       <gating:coordinate data-type:value="1023.4435882876" />
                       <gating:coordinate data-type:value="19.9520029804" />
                     </gating:vertex>
                     <gating:vertex>
                       <gating:coordinate data-type:value="1397.3124010318" />
                       <gating:coordinate data-type:value="94.3965513611" />
                     </gating:vertex>
                     <gating:vertex>
                       <gating:coordinate data-type:value="2604.6700786978" />
                       <gating:coordinate data-type:value="334.9125177635" />
                     </gating:vertex>
                     <gating:vertex>
                       <gating:coordinate data-type:value="5386.2742624244" />
                       <gating:coordinate data-type:value="1188.2467414049" />
                     </gating:vertex>
                     <gating:vertex>
                       <gating:coordinate data-type:value="12356.6498506964" />
                       <gating:coordinate data-type:value="3348.7781974891" />
                     </gating:vertex>
                     <gating:vertex>
                       <gating:coordinate data-type:value="33122.8592479538" />
                       <gating:coordinate data-type:value="10589.2179016266" />
                     </gating:vertex>
                     <gating:vertex>
                       <gating:coordinate data-type:value="65031.728003646" />
                       <gating:coordinate data-type:value="25110.017271474" />
                     </gating:vertex>
                     <gating:vertex>
                       <gating:coordinate data-type:value="1801251.6918605152" />
                       <gating:coordinate data-type:value="668009.8883085933" />
                     </gating:vertex>
                     <gating:vertex>
                       <gating:coordinate data-type:value="9984750.631536765" />
                       <gating:coordinate data-type:value="3347737.4727253006" />
                     </gating:vertex>
                     <gating:vertex>
                       <gating:coordinate data-type:value="9479795.2120152" />
                       <gating:coordinate data-type:value="21.1341787396" />
                     </gating:vertex>
                     <gating:vertex>
                       <gating:coordinate data-type:value="174322.0694397667" />
                       <gating:coordinate data-type:value="21.1341787396" />
                     </gating:vertex>
                   </gating:PolygonGate>
                 </Gate>
               </Population>
               <Population name="Non Fluorescent Cells"  annotation=""  owningGroup="All Samples"  expanded="1"  sortPriority="10"  count="37288" >
                 <Graph smoothing="0"  backColor="#ffffff"  foreColor="#000000"  heatMapStatParameter="FL1-A"  type="Pseudocolor"  fast="1" >
                   <Axis dimension="x"  name="FL1-H"  label=""  auto="auto" />
                   <Axis dimension="y"  name="FL2-H"  label=""  auto="auto" />
                   <GraphSettings level="5%"  smoothingHighResolution="1"  contourHighResolution="1"  histogramSmoothingCount="0"  graphResolution="256"  showOutliers="0"  drawLargeDots="0"  dotsToDraw="8000"  tint="le.chartfill.tinted.40"  lineWeight="le.lineweight.normal"  lineStyle="le.linestyle.solid" />
                   <GraphEnvironment showGrid="0"  showAxes="tnlTNL"  showGates="1"  showFreqOnPlots="1"  showGateNameOnPlots="1"  showMedians="0"  showUncomped="0"  addEventParam="0"  lastYAxisName="" >
                     <TextTraits font="SansSerif"  size="11"  name="Labels"  style="plain"  color="#000000"  background="#00ffffff"  just="left" />
                     <TextTraits font="SansSerif"  size="11"  name="LayoutGates"  style="plain"  color="#000000"  background="#00ffffff"  just="left" />
                     <TextTraits font="SansSerif"  size="9"  name="Numbers"  style="plain"  color="#000000"  background="#00ffffff"  just="left" />
                     <TextTraits font="SansSerif"  size="9"  name="Legend"  style="plain"  color="#000000"  background="#00ffffff"  just="left" />
                     <WindowPosition x="620"  y="25"  width="390"  height="582"  displayed="1"  panelState="---" />
                   </GraphEnvironment>
                 </Graph>
                 <Gate gating:id="ID943226873"  gating:parent_id="ID699286968" >
                   <gating:PolygonGate eventsInside="1"  annoOffsetX="-17"  annoOffsetY="-93"  tint="#000000"  isTinted="0"  lineWeight="Normal"  userDefined="1"  quadId="-1"  gateResolution="256" >
                     <gating:dimension>
                       <data-type:fcs-dimension data-type:name="FL1-H" />
                     </gating:dimension>
                     <gating:dimension>
                       <data-type:fcs-dimension data-type:name="FL2-H" />
                     </gating:dimension>
                     <gating:vertex>
                       <gating:coordinate data-type:value="72.5458004431" />
                       <gating:coordinate data-type:value="37.5815014466" />
                     </gating:vertex>
                     <gating:vertex>
                       <gating:coordinate data-type:value="194.4640631678" />
                       <gating:coordinate data-type:value="19.9520029804" />
                     </gating:vertex>
                     <gating:vertex>
                       <gating:coordinate data-type:value="1023.4435882876" />
                       <gating:coordinate data-type:value="19.9520029804" />
                     </gating:vertex>
                     <gating:vertex>
                       <gating:coordinate data-type:value="1397.3124010318" />
                       <gating:coordinate data-type:value="94.3965513611" />
                     </gating:vertex>
                     <gating:vertex>
                       <gating:coordinate data-type:value="2604.6700786978" />
                       <gating:coordinate data-type:value="334.9125177635" />
                     </gating:vertex>
                     <gating:vertex>
                       <gating:coordinate data-type:value="5386.2742624244" />
                       <gating:coordinate data-type:value="1188.2467414049" />
                     </gating:vertex>
                     <gating:vertex>
                       <gating:coordinate data-type:value="12356.6498506964" />
                       <gating:coordinate data-type:value="3348.7781974891" />
                     </gating:vertex>
                     <gating:vertex>
                       <gating:coordinate data-type:value="33122.8592479538" />
                       <gating:coordinate data-type:value="10589.2179016266" />
                     </gating:vertex>
                     <gating:vertex>
                       <gating:coordinate data-type:value="61742.9003996221" />
                       <gating:coordinate data-type:value="23705.4463109767" />
                     </gating:vertex>
                     <gating:vertex>
                       <gating:coordinate data-type:value="45222.7973426802" />
                       <gating:coordinate data-type:value="31611.311311628" />
                     </gating:vertex>
                     <gating:vertex>
                       <gating:coordinate data-type:value="24260.414419882" />
                       <gating:coordinate data-type:value="17776.8071454819" />
                     </gating:vertex>
                     <gating:vertex>
                       <gating:coordinate data-type:value="9050.4700688781" />
                       <gating:coordinate data-type:value="6307.7432775451" />
                     </gating:vertex>
                     <gating:vertex>
                       <gating:coordinate data-type:value="3043.4594728668" />
                       <gating:coordinate data-type:value="2817.6676008212" />
                     </gating:vertex>
                     <gating:vertex>
                       <gating:coordinate data-type:value="922.5446081483" />
                       <gating:coordinate data-type:value="1258.6515270811" />
                     </gating:vertex>
                     <gating:vertex>
                       <gating:coordinate data-type:value="265.5027107786" />
                       <gating:coordinate data-type:value="668.2175552595" />
                     </gating:vertex>
                     <gating:vertex>
                       <gating:coordinate data-type:value="76.4100606173" />
                       <gating:coordinate data-type:value="446.607236257" />
                     </gating:vertex>
                     <gating:vertex>
                       <gating:coordinate data-type:value="58.9466607173" />
                       <gating:coordinate data-type:value="133.3366006419" />
                     </gating:vertex>
                   </gating:PolygonGate>
                 </Gate>
               </Population>
             </Subpopulations>
           </Population>
         </Subpopulations>
       </SampleNode>
     </Sample>
     <Sample>
       <DataSet uri="file:/Users/cliftonricana/OneDrive/Mizzou/Johnson/Johnson%20Data/Flow%20Data/20201120_144111/A01%20FTv594-1700-200uL.fcs"  sampleID="1" />
       <Transformations>
         <transforms:linear transforms:minRange="0"  transforms:maxRange="16777216"  gain="1" >
           <data-type:parameter data-type:name="FSC-A" />
         </transforms:linear>
         <transforms:linear transforms:minRange="0"  transforms:maxRange="16777216"  gain="1" >
           <data-type:parameter data-type:name="SSC-A" />
         </transforms:linear>
         <transforms:log transforms:offset="1"  transforms:decades="7.2247198959" >
           <data-type:parameter data-type:name="FL1-A" />
         </transforms:log>
         <transforms:log transforms:offset="1"  transforms:decades="7.2247198959" >
           <data-type:parameter data-type:name="FL2-A" />
         </transforms:log>
         <transforms:log transforms:offset="1"  transforms:decades="7.2247198959" >
           <data-type:parameter data-type:name="FL3-A" />
         </transforms:log>
         <transforms:log transforms:offset="1"  transforms:decades="7.2247198959" >
           <data-type:parameter data-type:name="FL4-A" />
         </transforms:log>
         <transforms:linear transforms:minRange="0"  transforms:maxRange="16777216"  gain="1" >
           <data-type:parameter data-type:name="FSC-H" />
         </transforms:linear>
         <transforms:linear transforms:minRange="0"  transforms:maxRange="16777216"  gain="1" >
           <data-type:parameter data-type:name="SSC-H" />
         </transforms:linear>
         <transforms:log transforms:offset="31.6227766017"  transforms:decades="5.7247198959" >
           <data-type:parameter data-type:name="FL1-H" />
         </transforms:log>
         <transforms:log transforms:offset="10"  transforms:decades="6.2247198959" >
           <data-type:parameter data-type:name="FL2-H" />
         </transforms:log>
         <transforms:log transforms:offset="1"  transforms:decades="7.2247198959" >
[truncated: 316,306 more chars]
