# Supplementary material for: Structure of the mature Rous sarcoma virus lattice reveals a role for IP6 in the formation of the capsid hexamer
Source: Nat Commun. 2021 May 28;12:3226. doi: 10.1038/s41467-021-23506-0 (PMC8163826; doi:10.1038/s41467-021-23506-0)
Supplement: Supplementary file 9 — Source Data [file 41467_2021_23506_MOESM9_ESM.zip › Source Data.xlsx]

## Sheet: MT_Fig 1d
Fig 1d
FCS files for quantification of normalized infectious particle production
Zip file "RSVip6Flow.zip"
Folder	File	Description of events
20200604_173446	D01 v745-wtCell-ctl.fcs	Virus produced in HEK293FT WT and transduced 200uL into WT
	D04 v745-ippkCell-ctl.fcs	Virus produced in IPPK-KO and transduced 200uL into HEK293FT WT
20201120_143334	A01 7.1FT-FT1700rsv200uL.fcs	Virus produced in HEK293FT WT and transduced 200uL into WT
	B01 7.7BBZc-FT1700rsv200uL.fcs	Virus produced in IPPK-KO and transduced 200uL into HEK293FT WT
	20190506otherRetroIP6Inf4-RSV.wsp	FlowJo file of analysis
20201120_143532	C01 6.1FT1700ftv745-200uL.fcs	Virus produced in HEK293FT WT and transduced 200uL into WT
	D01 6.1BBZc1700ftv745-200uL.fcs	Virus produced in IPPK-KO and transduced 200uL into HEK293FT WT
	20190610-otherRetro3.wsp	FlowJo file of analysis
20201120_143829	A01 5.1FT-1700ftv745-200uL.fcs	Virus produced in HEK293FT WT and transduced 200uL into WT
	A04 5.4BBZc-1700ftv745-200uL.fcs	Virus produced in IPPK-KO and transduced 200uL into HEK293FT WT
	20190619-otherRetro1.wsp	FlowJo file of analysis
20201120_144111	A04 FTv745-1700-200uL.fcs	Virus produced in HEK293FT WT and transduced 200uL into WT
	B04 BBZv745-1700-200uL.fcs	Virus produced in IPPK-KO and transduced 200uL into HEK293FT WT
	20190717-otherRetro1.wsp	FlowJo file of analysis
20201120_144140	A04 FTv745-1700-200uL.fcs	Virus produced in HEK293FT WT and transduced 200uL into WT
	B04 BBZv745-1700-200uL.fcs	Virus produced in IPPK-KO and transduced 200uL into HEK293FT WT
	20190808-otherRetro2.wsp	FlowJo file of analysis
20201120_144256	D01 v745-wtCell-ctl.fcs	Virus produced in HEK293FT WT and transduced 200uL into WT
	D04 v745-ippkCell-ctl.fcs	Virus produced in IPPK-KO and transduced 200uL into HEK293FT WT
	20200529rsvIP6.wsp	FlowJo file of analysis

## Sheet: MT_Fig 1e
Fig 1e
Repeat 1
Rb α RSV-CA [1:5000] in PBST											Used for Virus					Used for Cell Lysate
20210211-rsv1-rsvCA-white							20210211-rsv1-rsvCA-10sec							20210211-rsv1-rsvCA-15sec
Brightfield		Cell Lysate		Virus			10sec Exposure		Cell Lysate		Virus			15sec Exposure		Cell Lysate		Virus
Stripped followed by Ms α GAPDH
20210211-rsv1-GAPDH-white							20210211-rsv1-GAPDH-1min
Brightfield		Cell Lysate		Virus			1min Exposure		Cell Lysate		Virus				Results in corresponding files:			HEK293FT	IPPK-KO
															Results 20210211-rsv1-rsvCA-10sec.csv			10915.3	160.364
															Results 20210211-rsv1-rsvCA-15sec.csv			3771.03	1522.48
															Results 20210211-rsv1-GAPDH-1min.csv			5877.47	8287.9
Repeat 2
Rb α RSV-CA [1:5000] in PBST
20210211-rsv2-rsvCA-white							20210211-rsv2-rsvCA-15sec
Brightfield		Cell Lysate		Virus			15sec Exposure		Cell Lysate		Virus
Stripped followed by Ms α GAPDH
20210211-rsv2-GAPDH-white							20210211-rsv2-GAPDH-1min
Brightfield		Cell Lysate		Virus			1min Exposure		Cell Lysate		Virus				Results in corresponding files:			HEK293FT	IPPK-KO
															Results 20210211-rsv2-rsvCAcell-15sec.csv			4199.59	547.406
															Results 20210211-rsv2-rsvCAvirus-15sec.csv			11539	409.435
															Results 20210211-rsv2-GAPDH-1min.csv			4111.98	9961.68
Repeat 3-4
Rb α RSV-CA [1:5000] in PBST
20210216-rsv2cell-rsvCA-white							20210216-rsv2cell-rsvCA-20sec
Brightfield		Cell 3		Cell 4			20sec Exposure		Cell 3		Cell 4
Stripped followed by Ms α GAPDH
20210216-rsv1vm-GAPDH-white							20210216-rsv1vm-GAPDH-1min
Brightfield		Virus 3		Virus 4			1min Exposure		Virus 3		Virus 4				Results in corresponding files:			HEK293FT	IPPK-KO
															Results 20210216-rsv2cell-rsvCA-20sec.csv			1364.13	659.991	#3
																		4131.47	3246.69	#4
																		IPPK-KO-3	IPPK-KO-4
															Results 20210216-rsv1vm-GAPDH-1min.csv			5359.15	3254.96
Repeat 3-4
Rb α RSV-CA [1:5000] in PBST
20210217-rsv1vm-rsvCA-white							20210217-rsv1vm-rsvCA-30sec
Brightfield		Virus 3		Virus 4			30sec Exposure		Virus 3		Virus 4
Stripped followed by Ms α GAPDH
20210217-rsv2cell-GAPDH-white							20210217-rsv2cell-GAPDH-1min
Brightfield		Cell 3		Cell 4			1min Exposure		Cell 3		Cell 4				Results in corresponding files:			HEK293FT	IPPK-KO
															Results 20210217-rsv1vm-rsvCA-30sec.csv			5967.56	129.778	#3
																		13470.7	413.021	#4
																		IPPK-KO-3	IPPK-KO-4
															Results 20210217-rsv2cell-GAPDH-1min.csv			3746.4	6270.37	#3
																		5575.71	10473.6	#4

## Sheet: MT_Figure 3
Figure 3c
Pairwise RMSD measurements between rigid-body fitted models derived from the maps of the different classes
[Å]
NTD-NTD	NTD-CTD	CTD trimer	CTD dimer
3.01947	1.17385	3.67321	1.54498
0.87277	0.939622	4.0124	1.5561
3.15586	1.03501	5.84641	1.37281
0.972098	1.42589	6.60908	1.6443
2.3234	1.2517	7.65685	1.18305
1.35774	1.90429	6.10576	4.81324
1.60747	3.15574	4.93249	6.1389
2.50925	3.83275	4.69253	6.73317
1.51658	2.21445	5.96433	5.96254
1.20713	0.837635	6.21843	5.46736
7.00234	3.46034	6.25831	4.06313
5.3426	0.38349	5.35312	4.29435
7.23534	1.01896	7.71298	4.8785
6.6035	1.3221	5.03618	6.20834
6.34011	1.29175	5.7025	3.46837
7.29089	1.71189	6.71169	5.66272
6.30315	2.22941	6.33618	4.54324
7.88707	1.81366	5.38963	5.15076
7.13213	1.31178	2.72014	4.0691
7.96866	1.88011	5.3262	4.15495
7.21204	2.48922	2.06465	1.53173
7.14282	3.09247	3.81568	0.719403
4.61461	3.87982	3.66974	2.46689
7.46029	1.13541	4.55777	1.06414
6.58623	0.877995	3.36714	6.25483
6.76043	2.06266	3.02808	7.62521
3.63108	1.58253	2.27956	8.21981
5.17185	4.0217	3.48946	7.38762
7.67286	3.77332	3.80953	6.92327
4.95659	1.17049	3.24298	5.53216
7.84275	2.45689	2.90608	5.75858
7.04221	1.08899	4.53182	6.25607
6.9917	2.05396	3.8253	7.69521
3.59761	1.2076	3.2738	4.91548
6.80656	1.05987	4.0764	7.1604
1.70346	1.17011	3.5614	6.0499
7.02327	1.99267	2.88874	6.65839
5.56743	1.17256	2.89258	5.5792
7.56914	1.10802	2.96687	5.59272
6.74979	0.778253	4.60127	0.955767
7.40515	1.60101	4.37091	1.71663
5.64774	2.40054	4.99567	1.10087
1.71381	2.82049	3.10196	5.34613
3.58252	1.76546	2.78045	6.94674
5.22918	0.768778	2.15506	7.45054
5.08193	2.48262	2.90152	6.47245
4.2249	1.105	4.60662	6.09744
5.50492	0.74376	4.73324	4.71021
4.8574	1.35124	3.45641	5.13193
4.88952	1.29514	5.69674	5.35092
2.86094	1.2694	3.27366	6.90176
5.63187	1.52878	3.78369	4.07409
4.27327	2.17151	5.6552	6.48253
5.08327	1.07787	3.43674	5.44837
4.52088	1.50571	2.77928	5.97075
7.82719	1.73487	3.63736	4.93445
4.98459	2.17251	2.15918	4.67926
7.92161	2.82844	3.17138	2.05494
7.14172	1.33567	5.22233	0.87842
7.03952	0.719146	3.7579	5.81697
4.12169	1.27555	2.78651	7.28574
7.34283	1.03869	3.76944	7.85682
2.40574	3.00419	4.69359	6.94171
0.951204	2.72985	4.39245	6.52626
5.8371	1.68813	3.25107	5.12869
5.56902	1.62011	3.06216	5.44893
0.627328	2.05852	4.35431	5.78084
3.11302	1.14019	5.32086	7.32022
0.626353	1.48074	2.46907	4.48628
1.05153	1.05838	3.07803	6.82599
1.44829	1.70229	4.45443	5.7341
7.30842	1.67	3.08804	6.33907
7.78222	2.11826	5.76872	5.24898
7.42717	2.1348	4.5354	5.1513
7.84895	2.62588	2.30161	1.49222
7.49359	4.01383	2.06268	4.47922
5.55001	4.71025	2.76159	5.81693
7.95102	3.0321	2.70276	6.35134
0.768343	1.53881	2.82507	5.67205
3.03308	4.26391	2.04619	4.97348
0.810377	1.13278	2.05059	3.9479
1.09409	1.82899	1.63745	4.01562
1.6931	1.94407	2.20591	4.59327
7.3248	1.92624	4.01633	5.94045
7.6004	2.52957	1.55656	3.09688
7.30618	3.11222	3.05612	5.47936
7.73889	2.38041	2.0687	4.6716
7.328	2.158	2.13374	5.06692
5.60705	2.64917	5.7555	4.02762
7.84866	3.2977	3.14962	3.74112
0.447776	3.95302	2.68199	5.54264
5.56071	4.69729	4.33296	6.89516
4.3992	1.71682	3.60971	7.48762
6.02217	1.7674	2.8459	6.7092
5.32293	2.89142	2.69248	6.14054
5.52074	2.3898	3.31327	4.8904
2.82516	4.88164	3.20514	5.01617
4.74022	4.61087	2.54163	5.61907
3.44561	1.23815	4.44819	7.0019
4.50236	3.27437	3.52905	4.18793
3.45485	0.961215	4.32757	6.486
1.32218	2.8275	2.01898	5.51478
5.1357	1.79726	3.42807	6.01605
6.03469	1.80484	6.34175	4.9401
6.0029	1.45645	3.52059	4.84407
6.40807	1.72265	2.02764	2.04495
5.43777	1.23265	1.71828	2.30601
6.99008	1.71225	1.29673	1.23124
6.26487	3.152	2.92868	1.18918
6.92439	3.5567	3.51614	0.897841
5.56291	2.11865	1.8493	1.62649
1.89272	1.18115	3.75887	0.943587
4.30312	3.14253	3.08369	1.65824
5.8986	0.998952	2.17848	1.459
1.359	0.632936	4.4651	1.56252
3.84326	0.801138	1.17731	1.60549
6.49689	1.03139	1.16176	1.36127
6.94235	1.86876	5.32084	1.30947
6.82052	2.0626	1.62309	0.750107
2.96252	1.99802	1.65601	1.0169
3.75867	1.36139	2.4847	1.88874
1.59615	1.64694	3.3933	1.15413
4.10297	2.08388	3.77395	2.56324
3.1401	2.84874	1.74555	1.97981
3.24221	3.46826	4.6631	2.54156
3.99853	0.492727	2.94671	1.08172
5.74375	1.17526	1.67531	2.9765
3.58107	1.62485	4.56766	0.805178
4.10143	1.14857	2.66124	2.31305
4.7279	3.75135	1.11003	1.5575
2.94771	3.46274	4.82604	2.21375
4.34936	0.997205	2.16045	2.46819
4.01592	1.86354	1.64559	1.81367
3.98237	1.95487	2.92593	1.49157
3.05945	1.60469	3.50315	2.94359
4.58948	1.6199	1.54851	2.69806
6.26847	0.887752	4.25702	2.72465
3.79385	0.747393	2.51098	0.858049
6.51468	0.863362	2.12436	3.43195
5.6825	2.1739	4.6075	1.31018
5.64405	2.52952	1.94646	2.68316
2.52513	2.99617	1.13435	1.87864
5.95581	2.09169	4.21724	2.78674
1.65835	0.945462	1.25372	2.84924
1.89872	2.53035	2.99254	1.51289
4.42752	1.54728	4.14683	1.9698
3.27254	1.42237	2.31362	2.53497
2.33828	1.9199	4.31212	1.42536
6.52758	1.93447	2.38589	1.12739
6.47588	1.87906	2.81376	2.65927
2.90827	1.35547	5.2901	1.55959
4.71423	2.55434	1.02554	2.18554
2.6202	0.967703	1.76777	1.73155
3.97524	2.03315	5.15862	2.26245
2.31401	2.18409	0.98452	1.96931
4.45341	2.22587	2.6095	1.85984
3.52262	3.02948	2.13682	1.50971
4.02429	1.90887	2.80734	1.77948
4.37151	0.799789	3.16609	1.25601
4.43635	1.99434	2.63956	2.10991
3.36975	1.44714	3.81083	1.12288
4.34456	3.00272	2.39779	2.11289
3.51259	2.74712	2.97829	1.43915
2.95851	2.23532	5.05381	1.76745
4.75139	2.18304	3.26487	1.52104
4.35105	1.93435	2.65597	1.53723
4.21406	1.6473	1.82342	1.27609
2.58357	1.90987	5.00494	2.26602
3.38059	1.62847	2.65404	1.00323
1.46987	2.16999	1.84842	1.94092
2.97866	1.4081	3.4781	1.17226
2.42027	2.1241	3.3256	1.44101
1.24989	2.67287	5.23179	0.810382
2.57142	1.40404	4.16457	0.752329
1.77927	0.873107	3.41412	2.19434
1.58934	2.29353	3.08626	2.325
5.26504	1.1973	1.13496	1.51749
6.96631	0.788402	3.62672	1.66093
5.24804	1.2942	2.07279	1.80903
5.49847	1.25102	1.27707	1.53048
6.2084	1.35797	4.81543	0.994803
4.10902	1.00369	2.37434	1.40265
5.6036	1.92406	5.53724	2.11703
2.47192	0.55287	3.42506	1.66537
2.47778	1.2583	2.848	2.06541
4.47688	1.53905	3.50527	1.87012
5.92802	1.88681	3.95516	1.97369
1.82747	2.74381	6.4907	1.77743
4.23665	1.41274	4.61916	1.25637
2.74379	0.467668	3.68551	2.92256
7.39233	1.24264	6.02486	0.845127
6.08255	0.701066	2.84509	2.05611
7.9616	2.8325	3.02903	1.26205
7.16303	2.59898	4.27715	2.20926
7.87675	1.91521	2.28029	2.29697
6.33761	1.58316	3.56229	2.52553
1.10671	1.98436	2.48746	1.87999
4.25918	1.12768	1.48807	2.15741
5.92036	1.40488	5.42116	1.23374
0.764038	1.00297	2.86846	0.770841
5.06067	1.69976	4.6737	1.59775
6.5055	2.08275	4.28424	0.818754
7.87769	2.74793	5.73656	1.61982
7.71328	1.25697	5.37697	2.03234
4.05713	1.84813	1.81962	1.05224
1.4765	2.59976	5.36663	0.927949
5.32302	1.57337	1.64544	1.75254
5.12857	1.22657	4.97306	1.16542
4.09227	1.17379	1.64908	1.72823
6.74326	0.821432	4.62529	1.16133
6.82224	1.62892
5.31448	1.84558
7.35496	1.66785
6.54023	1.7424
7.12001	0.26214
5.14693	1.10796
2.16738	2.08439
3.30824	2.8148
4.96054	1.87356
0.700379	1.62797
3.96973	1.04359
5.56347	1.07724
7.3024	3.13997
7.1714	2.97189
2.95263	2.14682
1.19087	1.53354
4.38313	2.58597
3.99404	1.38594
3.28292	1.0858
5.93102	1.0355
1.23022	1.78391
7.28323	1.37257
4.66645	1.4186
7.54334	2.7209
6.7077	1.68706
6.8189	2.98264
3.5746	2.6111
5.62096	2.94343
0.546207	2.69377
1.22296	1.93181
4.03805	1.56069
4.48009	2.7286
1.90873	2.24257
7.53742	1.99592
7.41686	1.79403
3.72583	1.1712
4.74118	2.05766
3.71131	3.21574
1.57923	2.40211
3.63075	1.82578
5.30822	2.18203
4.71696	1.79977
3.76198	1.91071
7.60971	3.74668
4.94494	2.2207
7.83674	3.63946
6.99669	2.09387
7.03424	2.58691
3.43825	2.66438
6.15197	3.53423
1.12062	2.34967
0.908715	3.30919
4.55563	1.16124
4.654	3.67901
1.4956	3.06862
7.84523	3.36818
7.74337	3.27581
4.01751	2.77439
5.22373	1.91333
3.98248	3.75601
1.58852	2.88014
4.06437	2.60003
5.55927	1.90643
5.22922	0.923104
4.24538	0.935752
0.676836	3.68917
0.970069	3.03843
2.38614	2.18708
1.47686	2.57798
0.886784	0.643221
1.70504	0.839533
6.6057	4.263
6.67077	2.0668
6.50281	4.51915
7.10762	2.17395
6.38465	3.44838
4.61071	3.20536
7.23848	4.05725
1.35612	1.86781
1.43469	2.10862
5.07732	2.0274
5.80177	1.70424
3.15235	2.01512
5.65546	1.67358
3.38088	1.19002
2.08894	1.38716
6.74419	1.53273
6.15249	1.38091
6.65541	1.24882
6.97888	1.60015
1.40569	1.78039
2.18258	2.69418
1.60001	2.06324
0.645936	1.6256
1.22316	1.0596
6.81308	1.31561
7.36002	2.74242
6.61749	2.66046
7.0041	2.60052
6.96603	1.96338
5.2149	2.64543
7.05366	1.61575
1.2539	1.75054
1.29276	1.79086
5.65155	2.37107
6.56977	2.78615
3.19187	0.924442
5.73572	0.967572
3.70538	1.52075
1.70526	1.3929
7.38103	1.4974
6.76403	1.75387
6.72261	2.0387
7.00442	0.8951
1.24764	1.80048
5.66516	2.2085
4.09023	2.57363
6.1622	3.32678
5.30648	1.22889
6.06247	0.586326
6.26679	1.69047
2.57541	1.22843
3.98623	3.45686
5.41153	3.18553
2.40311	1.41609
4.71417	2.21087
5.73334	1.42223
6.0647	1.55791
5.90799	1.48497
4.12647	1.24634
2.61101	1.51179
3.81091	3.35127
4.42735	2.71888
2.80035	3.07257
4.97926	2.95662
2.5435	2.67151
2.39293	1.61119
4.35358	3.58334
4.85427	2.433
4.87759	2.4697
5.39853	1.85927
6.41079	0.933864
4.51021	1.07708
6.8557	3.23934
6.01662	2.66945
6.47207	1.91599
4.23772	2.12394
3.2304	1.17643
2.23126	0.970381
3.79949	3.73864
1.68055	2.03744
3.46253	4.04044
4.36486	1.69434
6.83333	3.27304
6.70409	2.95045
2.47151	3.59686
2.15686	0.842486
3.52378	1.08271
2.80837	0.966954
2.61312	1.58195
5.17366	2.18102
2.36794	1.64575
1.26703	1.35706
2.63325	1.57329
3.09822	2.242
5.72668	2.94751
6.2007	3.72495
2.47925	1.13747
8.81847	0.910257
6.05086	1.84028
8.83983	1.4208
8.14362	3.9146
7.88448	3.67435
4.56192	1.1514
8.68788	2.26476
3.61908	1.2922
1.94401	1.89043
7.13179	0.875164
6.52567	0.781272
1.44063	1.06723
8.89184	0.648219
8.80588	0.700145
6.16319	1.50312
7.78167	1.65905
5.44673	1.86289
3.43563	1.1181
5.99087	1.1372
6.51639	1.57764
7.81011	2.34437
6.85174	3.02154
3.11643	0.931305
2.64805	0.837332
8.30655	1.1912
8.03318	0.717222
7.1495	3.2934
5.66873	3.02266
8.47807	1.32802
5.75139	1.48865
8.55048	1.98228
7.80883	1.15566
7.55703	1.21548
3.89149	0.465789
8.24999	1.08805
3.13695	0.562446
1.54019	1.98634
6.66225	2.06512
5.86583	1.97494
1.21907	1.63719
8.5923	1.1096
8.52766	1.62331
5.53455	2.63505
7.24975	3.25247
4.98467	1.17808
2.81227	1.38553
5.54341	1.4869
6.18475	1.0266
7.34571	3.61616
6.33416	3.34945
2.66271	1.38621
2.13027	1.56561
7.93976	2.23757
7.73141	1.46298
6.74503	1.26648
5.15648	0.456955
0.800998	0.902668
10.2651	1.6974
10.1439	2.04136
10.8827	1.64771
10.3157	1.55571
11.3124	0.864987
11.4804	1.58009
4.68209	2.5536
9.74506	3.23293
11.3685	1.23474
6.29598	1.3192
9.43846	1.27925
11.8182	0.96307
10.767	3.58392
10.6168	3.34192
8.85436	1.35713
6.00818	1.71398
9.86249	2.06867
10.4185	1.4202
8.63274	0.925789
10.7481	0.508486
5.59559	0.99647
6.62454	1.72604
10.1819	1.48432
10.6556	1.31298
9.73833	1.62094
10.5823	2.06008
6.53177	2.31556
7.7316	3.13815
13.1937	1.76121
12.7481	1.28045
7.98407	1.34043
6.78538	1.59637
8.58211	3.12877
7.78081	3.01106
8.46815	2.27398
6.71613	2.13583
1.58509	2.2512
4.90093	1.84173
6.57922	1.54965
1.71548	1.64641
5.31831	2.2508
7.15641	2.45331
8.50005	1.098
8.37997	1.64627
4.44192	1.47105
1.84005	1.15713
5.95279	2.11583
5.6843	2.19529
4.83808	1.3799
7.41175	1.40975
1.14563	1.20762
1.81243	2.00056
5.36736	1.83812
5.81566	2.83803
7.30181	1.55469
8.01382	2.84535
3.17346	1.30483
3.02074	2.19833
8.44118	1.8521
7.91887	2.58098
5.16843	1.79421
9.30361	1.75984
8.69847	2.58102
9.89745	3.15811
9.2265	4.07915
10.1926	1.82678
10.0071	1.82632
2.97561	2.02028
7.91541	1.99457
9.51744	4.14242
4.57063	4.043
8.22578	2.19547
9.95079	2.79202
9.78382	1.99405
9.60468	2.57661
7.50492	1.42374
4.58326	1.77125
8.38357	1.94951
8.72541	1.62868
7.13271	1.96451
9.41884	2.13747
3.865	3.03457
4.96544	1.37076
8.33962	0.577437
8.81979	1.47775
8.69582	1.03307
9.44448	3.02664
4.84164	2.82128
6.01835	1.97148
11.3208	1.98841
10.9127	1.83128
2.03536	1.5083
3.60226	1.6628
7.36056	1.37793
5.71416	1.81196
7.87721	0.92171
7.05268	1.90974
7.65601	2.65812
5.87396	1.84755
2.05409	1.526
3.62813	0.972416
5.28314	0.937267
1.21362	2.96487
4.7451	2.79177
5.79725	2.19221
7.82274	1.33077
7.69698	2.617
3.85022	1.24608
1.86336	1.15551
4.92664	0.964085
4.46625	1.80368
3.92675	1.26601
6.46556	1.80267
1.2185	2.33868
1.06715	1.93888
4.06656	1.01881
4.52942	1.14831
6.61531	2.2292
7.21807	2.02796
2.24562	2.76183
1.87791	0.752106
7.11297	3.311
6.6236	0.95293
6.27116	1.96972
1.49121	1.56573
4.51332	2.4152
10.797	1.12059
10.276	3.02248
11.3709	2.29213
10.7521	1.63374
11.7775	1.79849
11.9503	1.10782
4.78372	1.00083
9.58691	3.55794
11.1433	1.55203
6.37759	3.75477
10.2311	1.47878
11.551	2.742
11.2298	2.46676
11.0178	3.30893
9.46603	3.66268
6.54398	3.1439
10.1188	2.23403
10.5317	2.51062
8.85823	0.930201
11.0281	0.706744
5.68294	4.14451
6.85314	1.86591
9.99914	4.63879
10.5056	1.95284
10.2418	3.58117
10.9179	3.17999
6.49489	3.94649
7.86496	1.29811
12.9022	1.68248
12.5662	1.34448
2.35092	3.9112
5.52787	3.6396
2.1325	0.933318
6.34603	2.14128
6.71597	1.88235
5.58258	1.81854
7.28552	1.76832
6.53538	1.2154
7.08544	0.861625
5.07876	1.53624
2.45948	1.06052
3.98965	3.19821
5.58708	2.96951
1.5292	1.7221
3.52701	1.94603
6.21792	1.59961
7.2474	1.48502
7.15751	1.30547
2.61716	1.04059
0.795976	1.61043
4.56696	0.83092
4.37502	2.55596
3.51999	2.34444
6.03898	2.20193
1.76041	1.12496
1.06559	2.8306
4.4335	0.823615
4.87172	1.76071
6.08828	1.3814
6.82853	2.00777
2.97409	2.79807
1.96018	2.53354
7.45471	1.82197
6.87763	1.22889
6.49797	2.35192
1.87051	0.714042
5.08282	1.52082
1.78624	0.940087
7.06745	1.52544
12.2451	0.455151
12.3371	4.48762
12.8817	2.30309
12.3846	4.69606
13.32	2.36959
13.1868	3.77075
6.84211	3.46061
11.7826	4.2906
13.4409	4.18273
8.32195	2.04283
11.1014	4.47818
13.9423	2.04845
12.7791	3.59502
12.6749	3.21628
10.5924	4.00699
7.88843	2.66088
11.9427	1.69769
12.4147	2.2062
10.768	1.80895
12.8428	1.45495
7.60993	0.690498
8.56774	3.41474
12.2349	0.959521
12.686	2.23587
11.7581	1.58808
12.6868	2.34835
8.80013	2.86486
9.7516	1.75115
15.2774	1.993
14.7783	1.82011
2.60836	1.95486
6.9493	1.39691
4.43535	2.03508
8.22985	0.908592
4.32071	1.5736
8.24144	1.09006

## Sheet: S_Figure 6
Figure S6, panel c and d
Difference in distance between identical helices of two adjacent CA copies measured per helix and symmetry-independent CA copy
	Panel c									Panel d
	Helix-helix distances for C2 symmetric hexamer									Helix-helix distances for C3 symmetric hexamer
	[Å]									[Å]
		Distance between chains:			Difference for chain:						Distance between chains:		Difference for chain:
		A and B	B and C	C and D	A	B	C				A and B	B and C	A
	helix1	15.983	16.659	15.62	0.363	0.676	-1.039			helix1	15.951	15.859	0.092
	helix2	22.898	21.042	20.348	2.55	-1.856	-0.694			helix2	22.45	26.001	-3.551
	helix3	27.948	25.9	23.468	4.48	-2.048	-2.432			helix3	27.331	23.484	3.847
	helix4	41.23	36.756	35.36	5.87	-4.474	-1.396			helix4	40.353	34.381	5.972
	helix5	42.998	37.113	33.144	9.854	-5.885	-3.969			helix5	41.619	32.656	8.963
	helix6	32.769	28.238	22.165	10.604	-4.531	-6.073			helix6	31.361	22.583	8.778
	helix7	34.452	30.62	29.036	5.416	-3.832	-1.584			helix7	33.62	28.335	5.285
	helix8	40.657	42.014	39.847	0.81	1.357	-2.167			helix8	39.182	41.714	-2.532
	helix9	33.715	34.32	33.601	0.114	0.605	-0.719			helix9	33.228	34.3	-1.072
	helix10	44.347	42.967	45.385	-1.038	-1.38	2.418			helix10	44.737	43.403	1.334
	helix11	47.091	48.98	45.088	2.003	1.889	-3.892			helix11	44.741	48.743	-4.002
	helix12	41.044	40.506	42	-0.956	-0.538	1.494			helix12	41.656	40.508	1.148
	Note: chain A is the same as chain D because of the C2 symmetry									Note: chain A is the same as chain C because of the C3 symmetry
